# Supplementary material for: Progressive muscle proteome changes in a clinically relevant pig model of Duchenne muscular dystrophy
Source: Sci Rep. 2016 Sep 16;6:33362. doi: 10.1038/srep33362 (PMC5025886; doi:10.1038/srep33362)
Supplement: Supplementary Table 1 [file srep33362-s2.xls]

## Sheet: Titel - Manuscript 
Supplementary Table 1: Detailed MaxQuant output including LFQ values

## Sheet: a) List of identified proteins
List of identified proteins
Accession	Protein name according to Uniprot	Gene	Protein name according to gene annotation	MS/MS Count	Intensity	LFQ 880_wt_2d	LFQ 879_wt_2d	LFQ 580_wt_2d	LFQ 544_DMD_2d	LFQ 536_DMD_2d	LFQ 542_DMD_2d	LFQ 742_wt_3Mo	LFQ 744_wt_3Mo	LFQ 775_wt_3Mo	LFQ 537_DMD_3Mo	LFQ 522_DMD_3Mo	LFQ 527_DMD_3Mo
Q9TV62	Myosin-4 (Myosin heavy chain 2b) (MyHC-2b) (Myosin heavy chain 4) (Myosin heavy chain, skeletal muscle, fetal)	MYH4	myosin, heavy chain 4, skeletal muscle	7994	114020000000	4230000000	3706400000	4042800000	3084100000	4374300000	4010500000	13800000000	12808000000	19071000000	5855800000	3757600000	6670300000
B6VNT8	Cardiac muscle alpha actin 1 (Uncharacterized protein)	ACTC1	actin, alpha, cardiac muscle 1	5366	50308000000	2326400000	2096600000	2363700000	2058000000	2439000000	2488400000	4651500000	4385700000	6258100000	2661800000	2278500000	2990100000
P79293	Myosin-7 (Myosin heavy chain 7) (Myosin heavy chain slow isoform) (MyHC-slow) (Myosin heavy chain, cardiac muscle beta isoform) (MyHC-beta)	MYH7	myosin, heavy chain 7, cardiac muscle, beta	3286	30434000000	1325100000	1482300000	1184600000	2125600000	2066200000	2098200000	2675000000	3188100000	786620000	2747600000	639190000	2614100000
Q9TV61	Myosin-1 (Myosin heavy chain 1) (Myosin heavy chain 2x) (MyHC-2x) (Myosin heavy chain, skeletal muscle, adult 1)	MYH1	myosin, heavy chain 1, skeletal muscle, adult	2616	22004000000	1229000000	1255500000	1391700000	683930000	1002700000	1235400000	1968100000	2012400000	2499000000	1065200000	873120000	1435200000
F2Z5B6	Tropomyosin alpha-1 chain	TPM1	tropomyosin 1 (alpha)	929	20869000000	779160000	756120000	831010000	764130000	1029000000	951090000	2291300000	2338600000	2963800000	1148600000	1279800000	1372700000
Q5XLD3	Creatine kinase M-type (EC 2.7.3.2) (Creatine kinase M chain) (M-CK)	CKM	creatine kinase, muscle	2852	19678000000	592860000	522760000	523760000	278120000	441880000	411630000	2837500000	2582000000	3067400000	1021700000	813890000	1024800000
Q5XLD2	Myosin regulatory light chain 2 (Uncharacterized protein)	HUMMLC2B	Myosin regulatory light chain 2	1334	19435000000	914780000	816780000	882400000	661250000	856320000	788360000	2108400000	1884600000	2948900000	884150000	1192700000	1112200000
A1XQT6	MLC1f (Uncharacterized protein)	MYL1	myosin, light chain 1, alkali; skeletal, fast	1698	17328000000	782460000	789400000	826310000	585360000	762390000	961880000	1759600000	1499700000	2332300000	859580000	1230500000	993710000
F1RUN2	Serum albumin	ALB	albumin	2067	16142000000	963650000	927220000	623120000	457100000	137110000	108610000	786030000	788410000	957340000	1999600000	3240000000	1379100000
P00355	Glyceraldehyde-3-phosphate dehydrogenase (GAPDH) (EC 1.2.1.12) (Peptidyl-cysteine S-nitrosylase GAPDH) (EC 2.6.99.-)	GAPDH	Glyceraldehyde-3-phosphate dehydrogenase (GAPDH) (EC 1.2.1.12)	2612	13562000000	382680000	307990000	390320000	184510000	193910000	181760000	2341400000	1531400000	1993500000	721450000	644500000	639920000
F1RQQ8	Alpha-1,4 glucan phosphorylase (EC 2.4.1.1)	PYGM	phosphorylase, glycogen, muscle	1393	12196000000	316450000	235490000	266680000	142030000	166020000	178930000	2336300000	1756400000	2266200000	545960000	268420000	725770000
F1SS61	Uncharacterized protein	MYH3	myosin, heavy chain 3, skeletal muscle, embryonic	1038	10417000000	256100000	232520000	474340000	544650000	606640000	496600000	383540000	422890000	626020000	815610000	885140000	1132700000
F1RHL9	Uncharacterized protein	ACTN2	actinin, alpha 2	1364	9883900000	667860000	692150000	692070000	660820000	754620000	719520000	572370000	650570000	596760000	573990000	303020000	658170000
Q9TV63	Myosin-2	MYH2	myosin, heavy chain 2, skeletal muscle, adult	1140	9238300000	915490000	968900000	1220900000	491270000	648500000	697840000	377470000	251310000	485770000	326700000	193120000	394660000
F1SHL9	Pyruvate kinase (EC 2.7.1.40) (Fragment)	PKM	Pyruvate kinase (EC 2.7.1.40) (Fragment)	1091	9203300000	311500000	221480000	298090000	145550000	167210000	162570000	1478900000	1353200000	1535400000	430480000	408950000	472760000
F1RFY2	Beta-enolase	ENO3	enolase 3 (beta, muscle)	2636	7910800000	205030000	182360000	189230000	75775000	108850000	138190000	1100400000	975760000	1359000000	380980000	379310000	374680000
F1RII7	Hemoglobin subunit beta	HBB	hemoglobin, beta	459	7527600000	579940000	462190000	582510000	1003100000	643090000	434100000	262080000	518770000	219590000	270510000	715040000	217180000
F1RU49	Uncharacterized protein	LOC100519531	alpha-actinin-3-like	1059	7496300000	167150000	158920000	234400000	212070000	223680000	187880000	1264600000	902960000	1254700000	338880000	348660000	452320000
F1RFH9	Calcium-transporting ATPase (EC 3.6.3.8)	ATP2A1	ATPase, Ca++ transporting, cardiac muscle, fast twitch 1	1089	7417400000	374950000	316920000	337430000	205820000	220370000	299550000	951910000	920050000	1178200000	293010000	170680000	356420000
F1SMN5	Uncharacterized protein	FLNC	filamin C, gamma (actin binding protein 280)	1530	7141500000	414310000	379240000	475410000	805970000	698420000	534700000	323100000	320530000	379940000	459350000	322260000	498290000
Q75NG6	Troponin T fast skeletal muscle type	tnnt3	troponin T type 3 (skeletal, fast)	1496	6791000000	301930000	317900000	357740000	226080000	277880000	388510000	650120000	606620000	888430000	302870000	425060000	328960000
P02540	Desmin	DES	desmin	861	6769000000	468140000	552040000	632780000	579370000	530760000	461220000	214160000	169570000	187100000	520550000	420960000	493870000
P00339	L-lactate dehydrogenase A chain (LDH-A) (EC 1.1.1.27) (LDH muscle subunit) (LDH-M)	LDHA	lactate dehydrogenase A	525	6319400000	100590000	74755000	108610000	29303000	44465000	51307000	1248300000	1010500000	1171100000	328130000	186070000	384900000
F1SHX0	Uncharacterized protein (Fragment)			1467	6314400000	286870000	266910000	261940000	255960000	286660000	294730000	663740000	664340000	859370000	338130000	297300000	387560000
D0G7F6	Triosephosphate isomerase (EC 5.3.1.1)	TPI1	TPI1 pseudogene; triosephosphate isomerase 1	656	5420100000	190750000	150960000	172110000	141960000	147830000	158350000	781960000	598150000	829290000	273730000	369860000	324420000
F1SRI8	Uncharacterized protein (Fragment)	MYBPC1	myosin binding protein C, slow type	933	4879800000	318390000	340040000	332550000	331850000	393200000	405640000	195930000	269700000	178750000	345340000	288620000	422260000
Q5S1S4	Carbonic anhydrase 3 (EC 4.2.1.1) (Carbonate dehydratase III) (Carbonic anhydrase III) (CA-III)	CA3	carbonic anhydrase III, muscle specific	477	4629100000	110610000	80048000	52573000	105630000	149040000	83897000	773550000	593910000	436530000	453960000	261360000	444370000
F1RJ25	Fructose-bisphosphate aldolase (EC 4.1.2.13)	ALDOC	aldolase C, fructose-bisphosphate	333	4606700000	112890000	72990000	119070000	93196000	91922000	78737000	531240000	474290000	638180000	205600000	227680000	230710000
P09571	Serotransferrin (Transferrin) (Beta-1 metal-binding globulin) (Siderophilin)	TF	transferrin	776	4585100000	366910000	311770000	272150000	163510000	195620000	102310000	194480000	168530000	181580000	491000000	858450000	313480000
F1RH20	Uncharacterized protein	MYBPC2	myosin binding protein C, fast type	681	4434500000	100090000	29479000	78528000	26625000	30637000	42976000	745440000	710840000	983510000	265790000	177080000	238410000
Q7SIB7	Phosphoglycerate kinase 1 (EC 2.7.2.3)	PGK1	phosphoglycerate kinase 1	498	4140800000	155030000	132050000	139730000	114310000	126280000	135460000	621290000	478440000	676140000	206100000	196090000	193430000
K7GS06	Uncharacterized protein	FHL1C	four and a half LIM domains 1 protein, isoform C	474	3923400000	209000000	277910000	210300000	275870000	224610000	243800000	239330000	261720000	198340000	320890000	199220000	373540000
F1RVL5	Uncharacterized protein (Fragment)	MYOM2	myomesin (M-protein) 2, 165kDa	827	3773400000	189350000	153460000	140100000	96279000	142370000	168440000	423840000	440340000	498110000	227990000	182540000	241360000
P02543	Vimentin	VIM	vimentin	538	3590800000	152610000	160100000	170570000	171380000	172160000	145090000	70519000	51611000	77488000	439670000	898230000	406460000
F1SLA0	ATP synthase subunit beta (EC 3.6.3.14)	ATP5B	ATP synthase, H+ transporting, mitochondrial F1 complex, beta polypeptide	654	3570900000	313160000	279360000	293850000	301170000	281880000	271880000	228430000	226580000	152330000	132880000	108210000	134400000
F1SHW9	Uncharacterized protein (Fragment)	NEB	nebulin	726	3432200000	148620000	147130000	147030000	149990000	150830000	155770000	381310000	369290000	454590000	185910000	175230000	214800000
Q29014	Alpha-1 acid glycoprotein (Fragment)			427	3327700000	291290000	287480000	207440000	673750000	412440000	328070000	5811200	6650100	6430200	77088000	216240000	44069000
I3L8Q0	Uncharacterized protein			718	3099300000	137260000	133370000	145590000	134440000	148060000	164580000	321890000	324170000	385590000	179690000	125350000	233300000
P62802	Histone H4			144	3043500000	255270000	258470000	209940000	379350000	439300000	320920000	54445000	59416000	74302000	154700000	103860000	115810000
P01965	Hemoglobin subunit alpha (Alpha-globin) (Hemoglobin alpha chain)	HBA		314	3033400000	204300000	189410000	182630000	337770000	312860000	157920000	94901000	223520000	66189000	77923000	326270000	72851000
P00346	Malate dehydrogenase, mitochondrial (EC 1.1.1.37)	MDH2	malate dehydrogenase 2, NAD (mitochondrial)	326	2934400000	232500000	195640000	227840000	244830000	214620000	259530000	227430000	204760000	134260000	104450000	102470000	107580000
F1S814	Uncharacterized protein	PGM1	phosphoglucomutase 1	376	2816100000	59422000	53807000	55463000	26630000	30238000	26630000	562510000	441830000	471500000	149260000	89801000	168340000
F6PSL2	Uncharacterized protein (Fragment)	MLC2V	myosin light chain 2V [Sus scrofa (pig)]	427	2748700000	161240000	154940000	143300000	197700000	224730000	219190000	177100000	220780000	48744000	231220000	138850000	206490000
F1RPS8	ATP synthase subunit alpha (Fragment)	ATP5A1	ATP synthase, H+ transporting, mitochondrial F1 complex, alpha subunit 1, cardiac muscle	445	2733800000	239700000	219760000	230670000	220040000	214540000	244530000	156110000	165750000	118490000	98380000	86194000	100170000
P68137	Actin, alpha skeletal muscle (Alpha-actin-1)	ACTA1, ACTA	Actin, alpha skeletal muscle (Alpha-actin-1)	349	2591000000	106040000	85716000	94577000	103750000	117370000	90618000	236740000	249070000	394810000	144160000	86521000	167270000
P00571	Adenylate kinase isoenzyme 1 (AK 1) (EC 2.7.4.3) (EC 2.7.4.6) (ATP-AMP transphosphorylase 1) (ATP:AMP phosphotransferase) (Adenylate monophosphate kinase) (Myokinase)	AK1	adenylate kinase 1	222	2390000000	92048000	65806000	74483000	50375000	71796000	68482000	373890000	321360000	441320000	90713000	97440000	96704000
F1SM75	Uncharacterized protein	MYOM1	myomesin 1, 185kDa	604	2259600000	96793000	101490000	100100000	110830000	114810000	112920000	208100000	210180000	246990000	153550000	132270000	167170000
L8B0R9	IgG heavy chain	IGHG	IgG heavy chain	196	2239600000	393270000	406850000	169650000	33355000	1155500	12156000	13901000	33246000	9172700	195490000	306460000	91347000
B5KJG2	Phosphoglycerate mutase 2 (Uncharacterized protein)	PGAM2	phosphoglycerate mutase 2 (muscle)	356	2235400000	64686000	46975000	60817000	36871000	46633000	41458000	350190000	304150000	365090000	117570000	139010000	111540000
P29700	Alpha-2-HS-glycoprotein (Fetuin-A) (Fragment)	AHSG FETUA	Alpha-2-HS-glycoprotein (Fetuin-A) (Fragment)	752	2232800000	226530000	159120000	137120000	354010000	258940000	161910000	18922000	5390400	8636800	54216000	136780000	17842000
F1SNW4	MYL3 (Uncharacterized protein)	MYL3	myosin, light chain 3, alkali; ventricular, skeletal, slow	226	2114400000	119140000	105680000	120470000	133100000	118320000	181420000	225830000	274090000	64589000	133680000	68443000	121360000
F1SEN8	Uncharacterized protein	LDB3	LIM domain binding 3	409	2113700000	118630000	124950000	105310000	124720000	118980000	126040000	167260000	154380000	210100000	135670000	142290000	132290000
A1XQV4	Tropomyosin alpha-3 chain (Gamma-tropomyosin) (Tropomyosin-3)	TPM3	tropomyosin 3	291	2054600000	80001000	99389000	75166000	116240000	116330000	98837000	198850000	231710000	49564000	181250000	68596000	176050000
F1RJW7	Calsequestrin	CASQ1	calsequestrin 1 (fast-twitch, skeletal muscle)	425	2030900000	104690000	80820000	72335000	54264000	73875000	75856000	261980000	202950000	295140000	97862000	152350000	78616000
I3LUR7	Uncharacterized protein	COL6A3	collagen, type VI, alpha 3	870	1982000000	134490000	113870000	133940000	123160000	149060000	150030000	66742000	55288000	92292000	168920000	189930000	194430000
F1SRC5	Aconitate hydratase, mitochondrial (Fragment)	ACO2	aconitase 2, mitochondrial	444	1951800000	157740000	127100000	127900000	200090000	176950000	196900000	131850000	130980000	96024000	64251000	51695000	69264000
P08059	Glucose-6-phosphate isomerase (GPI) (EC 5.3.1.9) (Autocrine motility factor) (AMF) (Neuroleukin) (NLK) (Phosphoglucose isomerase) (PGI) (Phosphohexose isomerase) (PHI)	GPI	glucose phosphate isomerase	400	1930100000	49199000	32677000	47358000	24698000	36008000	36612000	279860000	263580000	334020000	123460000	86253000	134310000
F1S557	Uncharacterized protein	AGL	amylo-1, 6-glucosidase, 4-alpha-glucanotransferase	548	1928700000	98064000	86362000	93985000	81794000	84956000	84836000	248390000	196640000	247360000	92838000	44873000	111600000
F2Z575	Histone H2A	LOC100622387 HIST1H2AK	histone H2A type 1-like [ Sus scrofa (pig) ]	171	1883700000	167630000	197490000	154350000	172160000	229290000	162410000	35462000	30970000	38431000	88227000	164880000	58235000
K9IVQ6	Plectin (Fragment)	PLEC	similar to Plectin 1 (PLTN) (PCN) (Hemidesmosomal protein 1) (HD1); plectin 1, intermediate filament binding protein 500kDa	814	1861600000	114880000	110300000	140270000	138680000	131270000	153300000	100250000	114560000	102450000	124920000	87414000	144700000
Q29117	Titin (Fragment)		Titin (Fragment)	456	1858700000	84981000	76146000	73183000	74465000	88886000	88975000	192040000	182800000	243510000	100420000	66448000	116320000
F1SI85	Phosphoinositide phospholipase C (EC 3.1.4.11) (Fragment)	PLCL1	phospholipase C-like 1	21	1857300000	96015000	0	0	0	0	0	0	0	0	0	0	0
Q1HL06	Muscle 6-phosphofructokinase (Fragment)	PFMK	Muscle 6-phosphofructokinase (Fragment)	401	1835300000	62660000	51134000	64539000	28348000	29446000	30752000	296000000	252910000	292240000	99868000	61678000	119410000
A1XQV5	Fast skeletal muscle troponin C (Troponin C, skeletal muscle)	TNNC2	troponin C type 2 (fast)	638	1811700000	81481000	69505000	77265000	48350000	50769000	49651000	234790000	177350000	230650000	61483000	81264000	93125000
F1RZQ6	Uncharacterized protein	SLC25A4	solute carrier family 25 (mitochondrial carrier; adenine nucleotide translocator), member 4	338	1786700000	168490000	146200000	166260000	158630000	115270000	137170000	126670000	123520000	87770000	52102000	19648000	59431000
I3LVD5	Actin, cytoplasmic 1	ACTB	actin, beta	209	1772800000	120650000	101320000	110200000	107190000	122070000	94745000	65604000	53938000	61703000	162220000	203140000	181150000
F1S9Q3	Uncharacterized protein			357	1772300000	125910000	129820000	126840000	116340000	104330000	100190000	114110000	118690000	98875000	115070000	91633000	126100000
P19620	Annexin A2 (Annexin II) (Annexin-2) (Calpactin I heavy chain) (Calpactin-1 heavy chain) (Chromobindin-8) (Lipocortin II) (Placental anticoagulant protein IV) (PAP-IV) (Protein I) (p36)	ANXA2 ANX2	Annexin A2 (Annexin II) (Annexin-2) (Calpactin I heavy chain) (Calpactin-1 heavy chain) (Chromobindin-8) (Lipocortin II) (Placental anticoagulant protein IV) (PAP-IV) (Protein I) (p36)	372	1665900000	70025000	77274000	81558000	91455000	94674000	96343000	45191000	33543000	45458000	207800000	291970000	217620000
F1SK00	Isocitrate dehydrogenase [NADP], mitochondrial (Fragment)	IDH2	isocitrate dehydrogenase 2 (NADP+), mitochondrial	360	1655500000	133450000	112840000	122810000	114460000	135760000	142390000	124660000	109730000	68066000	75098000	37553000	97569000
P00761	Trypsin (EC 3.4.21.4)			113	1652300000	72386000	94337000	88534000	84080000	85824000	87589000	143140000	130750000	207130000	112720000	125200000	77465000
Q0PY11	Elongation factor 1-alpha	EEF1A EEF1A1	Elongation factor 1-alpha	196	1613900000	147070000	136380000	162200000	129990000	108990000	100250000	53526000	27524000	57447000	119020000	96318000	110080000
Q4JH15	Troponin I (Troponin I fast-twitch skeletal isoform)	TNNI2	troponin I type 2 (skeletal, fast)	216	1411900000	63245000	48411000	57304000	45586000	62538000	42004000	158880000	140550000	225380000	45401000	55210000	80632000
P11708	Malate dehydrogenase, cytoplasmic (EC 1.1.1.37) (Cytosolic malate dehydrogenase)	MDH1	malate dehydrogenase 1, NAD (soluble)	163	1328800000	127340000	118030000	111040000	94099000	95143000	89617000	94533000	87754000	51817000	46853000	63358000	50441000
O02705	Heat shock protein HSP 90-alpha	HSP90AA1 HSP90A HSPCA	Heat shock protein HSP 90-alpha	281	1316500000	105900000	108910000	116950000	114900000	107090000	90131000	55845000	52410000	41586000	82590000	52613000	79576000
F1RK48	Uncharacterized protein (Fragment)	SRL	sarcalumenin	412	1312100000	96644000	90934000	86509000	68218000	85395000	108250000	123970000	88728000	99833000	67795000	28631000	75275000
D2SQP3	Cysteine and glycine-rich protein 3 (Uncharacterized protein)	CSRP3	cysteine and glycine-rich protein 3 (cardiac LIM protein)	155	1301600000	76422000	115210000	106740000	151620000	104950000	98098000	11346000	20612000	6721300	104290000	66493000	148940000
Q8MKF3	Beta-tropomyosin (Fragment)	TPM2	tropomyosin 2 (beta)	122	1294200000	53823000	55967000	76103000	46311000	83839000	69665000	72014000	121960000	181950000	94362000	88918000	117480000
F2Z571	Uncharacterized protein	TUBB4B	tubulin, beta 4B class IVb	383	1281300000	108280000	86866000	101140000	82961000	93600000	72470000	50099000	50022000	58490000	95294000	78610000	107650000
Q5S1U1	Heat shock protein beta-1 (HspB1) (Heat shock 27 kDa protein) (HSP 27)	HSPB1 HSP27	Heat shock protein beta-1 (HspB1) (Heat shock 27 kDa protein) (HSP 27)	291	1227400000	67411000	84586000	91231000	100910000	76324000	76381000	94183000	80845000	50183000	76723000	82868000	68214000
Q2HYU1	Mitochondrial creatine kinase 2 (Uncharacterized protein)	CKMT2	creatine kinase, mitochondrial 2 (sarcomeric)	299	1206600000	113600000	71881000	92137000	71884000	46336000	49899000	148290000	127690000	78494000	34209000	14951000	41292000
Q4PS85	Myozenin-1 (Calcineurin-interacting protein 2) (Calsarcin-2)	MYOZ1	myozenin 1	313	1199700000	59738000	40525000	44059000	34886000	45723000	57968000	144730000	124280000	164470000	66674000	85750000	69867000
I3L5D5	Uncharacterized protein	AHNAK	AHNAK nucleoprotein	220	1138800000	64722000	87463000	75247000	139950000	114400000	102980000	23208000	21319000	36797000	66680000	104190000	71858000
F2Z5S8	Uncharacterized protein	TUBA4A	tubulin, alpha 4a	271	1138100000	97891000	82577000	84781000	88509000	81646000	65313000	43067000	43792000	50277000	95931000	65599000	82312000
K9J6K2	Utrophin	UTRN	utrophin	9	1124100000	0	0	0	0	29243000	0	0	0	0	94242000	87451000	83036000
Q7M2W6	Alpha-crystallin B chain (Alpha(B)-crystallin)	CRYAB	crystallin, alpha B	143	1107300000	51712000	73486000	90204000	97375000	60238000	46964000	83353000	74059000	25176000	93008000	49973000	98996000
D2XN65	Glycerol-3-phosphate dehydrogenase [NAD(+)] (EC 1.1.1.8)			246	1052300000	25533000	16804000	16410000	9815500	19448000	12943000	226600000	184600000	156220000	54895000	31972000	58970000
Q6QGC0	PDZ and LIM domain protein 3 (Actinin-associated LIM protein) (Alpha-actinin-2-associated LIM protein)	PDLIM3	PDZ and LIM domain 3	215	1033800000	39192000	47065000	45293000	104440000	66234000	56436000	74655000	64571000	60598000	85904000	83826000	86671000
P63317	Troponin C, slow skeletal and cardiac muscles (TN-C)	TNNC1 TNNC	Troponin C, slow skeletal and cardiac muscles (TN-C)	135	1015300000	45291000	47278000	40532000	61783000	43368000	43992000	107330000	118090000	24207000	84841000	39049000	102710000
Q6J267	Galectin (Fragment)		Galectin (Fragment)	132	988040000	68626000	63973000	65404000	43512000	53686000	36615000	56720000	36954000	37919000	92294000	123830000	79175000
Q3ZD69	Prelamin-A/C [Cleaved into: Lamin-A/C]	LMNA	lamin A/C	248	980280000	54715000	65572000	63734000	81963000	79521000	86993000	21921000	21046000	30246000	77741000	124050000	88641000
Q6UV40	Fructose-bisphosphate aldolase (EC 4.1.2.13) (Fragment)	ALDOA	aldolase A, fructose-bisphosphate	121	963380000	25512000	24840000	19338000	20673000	23105000	14633000	178790000	97655000	121620000	44958000	42626000	46384000
I3LII3	Uncharacterized protein	EEF2	eukaryotic translation elongation factor 2	377	941330000	91362000	83757000	88310000	57446000	56281000	50630000	49425000	37912000	41332000	55854000	42141000	48003000
F1RH92	Uncharacterized protein	MYOT	myotilin	182	904550000	50583000	55114000	66672000	90873000	71247000	67365000	50678000	57902000	49212000	47688000	38546000	59335000
F1SS66	Uncharacterized protein	MYH13	myosin, heavy chain 13, skeletal muscle	57	894380000	30743000	34826000	39078000	51789000	52443000	63599000	100880000	106850000	108660000	44471000	64397000	61450000
A1EAJ7	Bridging integrator 1			288	894060000	50079000	55299000	44997000	62540000	54986000	49354000	71835000	51107000	70104000	60475000	63928000	59114000
Q53DY7	Histone H1.3-like protein (Fragment)			109	893210000	51159000	67417000	51441000	84632000	116850000	132130000	12543000	15681000	25661000	44286000	46325000	41450000
P62936	Peptidyl-prolyl cis-trans isomerase A (PPIase A) (EC 5.2.1.8) (Cyclophilin A) (Cyclosporin A-binding protein) (Rotamase A) [Cleaved into: Peptidyl-prolyl cis-trans isomerase A, N-terminally processed]	PPIA	similar to TRIMCyp; peptidylprolyl isomerase A (cyclophilin A); peptidylprolyl isomerase A (cyclophilin A)-like 3	200	881320000	70408000	73660000	63619000	68324000	69465000	59408000	24322000	22419000	39447000	55438000	98507000	48895000
P01846	Ig lambda chain C region			274	877090000	149010000	157910000	59901000	12420000	0	5923100	8958200	15176000	7662400	58188000	112510000	35509000
Q5G6V9	Cofilin-2 (Cofilin, muscle isoform)	CFL2	cofilin 2 (muscle)	142	874520000	62770000	68398000	53124000	66135000	63960000	58930000	45604000	42606000	47936000	56161000	60286000	60744000
P02189	Myoglobin	MB	myoglobin	288	817590000	24368000	27990000	22310000	9307200	22293000	26329000	93550000	102690000	49048000	52942000	82818000	91082000
P00506	Aspartate aminotransferase, mitochondrial (mAspAT) (EC 2.6.1.1) (EC 2.6.1.7) (Fatty acid-binding protein) (FABP-1) (Glutamate oxaloacetate transaminase 2) (Kynurenine aminotransferase 4) (Kynurenine aminotransferase IV) (Kynurenine--oxoglutarate transaminase 4) (Kynurenine--oxoglutarate transaminase IV) (Plasma membrane-associated fatty acid-binding protein) (FABPpm) (Transaminase A)	GOT2	glutamic-oxaloacetic transaminase 2, mitochondrial (aspartate aminotransferase 2)	145	805380000	67057000	54160000	57427000	59925000	57613000	63732000	61101000	72116000	52075000	24410000	13145000	31308000
F1S663	Uncharacterized protein	LAMC1	laminin, gamma 1 (formerly LAMB2)	323	791990000	64381000	65200000	70323000	98087000	95803000	98153000	18610000	18034000	28684000	18194000	43493000	21930000
F1RIS3	Uncharacterized protein	TRIM72	tripartite motif-containing 72	320	790330000	47829000	38462000	54456000	37268000	47146000	37332000	64291000	53311000	58979000	50022000	34990000	68764000
F1SKM0	Uncharacterized protein	UQCRC1	ubiquinol-cytochrome c reductase core protein I	229	773630000	72887000	49671000	53625000	68041000	66233000	75667000	47530000	52821000	30088000	28871000	22338000	31430000
P18648	Apolipoprotein A-I (Apo-AI) (ApoA-I) (Apolipoprotein A1) [Cleaved into: Proapolipoprotein A-I (ProapoA-I); Truncated apolipoprotein A-I]	APOA1	apolipoprotein A-I	179	771760000	93406000	53486000	61046000	132170000	43759000	29504000	12924000	11429000	8998400	36992000	68413000	29732000
F1RRT2	Uncharacterized protein (Fragment)	MYL4	myosin, light chain 4, alkali; atrial, embryonic	111	762730000	25245000	47642000	18663000	33704000	44129000	35509000	0	0	5445700	99430000	127090000	123880000
I3LIE7	Uncharacterized protein	MYBPH	myosin binding protein H	148	730210000	37216000	39536000	25855000	26360000	27320000	31665000	108580000	85989000	91523000	24251000	32076000	25881000
P11607	Sarcoplasmic/endoplasmic reticulum calcium ATPase 2 (SERCA2) (SR Ca(2+)-ATPase 2) (EC 3.6.3.8) (Calcium pump 2) (Calcium-transporting ATPase sarcoplasmic reticulum type, slow twitch skeletal muscle isoform) (Endoplasmic reticulum class 1/2 Ca(2+) ATPase)	ATP2A2	ATPase, Ca++ transporting, cardiac muscle, slow twitch 2	242	728520000	41301000	43986000	38411000	44217000	47155000	55338000	57110000	75326000	22101000	57710000	17011000	63637000
M3VH45	Annexin	ANXA6	annexin A6	266	722550000	46898000	52967000	43399000	54356000	65172000	58083000	30431000	30943000	32779000	54802000	39672000	61118000
I3L8F7	Uncharacterized protein	NES	nestin	275	715240000	27568000	28075000	33589000	79834000	56667000	38630000	4547800	0	1750200	97418000	111590000	100870000
F1RKG8	Uncharacterized protein	PEBP1	phosphatidylethanolamine binding protein 1	167	702280000	45089000	44639000	31881000	49956000	47463000	52387000	52812000	53498000	54645000	33084000	66592000	31633000
F1RPD2	Uncharacterized protein	LOC100620271	cytochrome b-c1 complex subunit 2, mitochondrial-like	205	690430000	59457000	39840000	44797000	64349000	60934000	72068000	54746000	48373000	27891000	24693000	12273000	27996000
P00503	Aspartate aminotransferase, cytoplasmic (cAspAT) (EC 2.6.1.1) (EC 2.6.1.3) (Cysteine aminotransferase, cytoplasmic) (Cysteine transaminase, cytoplasmic) (cCAT) (Glutamate oxaloacetate transaminase 1) (Transaminase A)	GOT1	glutamic-oxaloacetic transaminase 1, soluble (aspartate aminotransferase 1)	224	672510000	55865000	56937000	60091000	67281000	52659000	50494000	39992000	39066000	32714000	16885000	17292000	29367000
Q8MJ76	Alpha-fetoprotein (Alpha-1-fetoprotein) (Alpha-fetoglobulin)	AFP	alpha-fetoprotein	215	669940000	88791000	81734000	75429000	114890000	98200000	43614000	0	0	0	0	0	0
F1RGJ3	Stress-70 protein, mitochondrial (Uncharacterized protein)	HSPA9	heat shock 70kDa protein 9 (mortalin)	204	657340000	69135000	63936000	60831000	95430000	60706000	64483000	14065000	17439000	11728000	19293000	18740000	17857000
I3LE39	Histone H2B (Fragment)	LOC100524620	Histone H2B (Fragment)	138	640450000	71181000	50507000	47886000	61086000	77333000	64882000	20513000	18012000	5238200	27747000	33000000	20391000
Q29554	Trifunctional enzyme subunit alpha, mitochondrial (78 kDa gastrin-binding protein) (TP-alpha) [Includes: Long-chain enoyl-CoA hydratase (EC 4.2.1.17); Long chain 3-hydroxyacyl-CoA dehydrogenase (EC 1.1.1.211)]	HADHA LCHYD-HAD	Trifunctional enzyme subunit alpha, mitochondrial (78 kDa gastrin-binding protein) (TP-alpha) [Includes: Long-chain enoyl-CoA hydratase (EC 4.2.1.17); Long chain 3-hydroxyacyl-CoA dehydrogenase (EC 1.1.1.211)]	171	639020000	64593000	57075000	60525000	57676000	46932000	56064000	34961000	29137000	25012000	23366000	16987000	22223000
F2Z5G3	Uncharacterized protein	LOC100522926	calmodulin-like [ Sus scrofa (pig) ]	153	627180000	43110000	30905000	32047000	38496000	35646000	30487000	40745000	39037000	45662000	48426000	71805000	43096000
F1SQ09	Uncharacterized protein	LUM	lumican	170	626700000	27581000	33439000	28865000	40019000	35483000	39995000	18326000	12542000	25297000	57031000	157880000	49290000
Q9MZ15	Voltage-dependent anion-selective channel protein 2 (VDAC-2)	VDAC2	voltage-dependent anion channel 2	131	619230000	59504000	59047000	47058000	53048000	45561000	42602000	35768000	32092000	20807000	26668000	20156000	33425000
Q7YSF4	Troponin I (Troponin I slow-twitch skeletal isoform)	TNNI1	troponin I type 1 (skeletal, slow)	65	601500000	20404000	30492000	23224000	38747000	35683000	28801000	48560000	66057000	12701000	67263000	25717000	65422000
Q8SPS7	Haptoglobin (Zonulin) [Cleaved into: Haptoglobin alpha chain; Haptoglobin beta chain]	HP	haptoglobin-related protein; haptoglobin	100	599520000	26869000	11349000	40103000	52602000	7046400	0	9766500	15641000	7882900	80478000	187010000	53427000
I3LQ84	Uncharacterized protein			206	595800000	38544000	37518000	41925000	39819000	43382000	46910000	19943000	17738000	25625000	49623000	46201000	60727000
K9IVR7	WD repeat-containing protein 1	WDR1	WD repeat domain 1	146	591950000	47320000	51753000	40420000	39029000	37227000	33830000	25538000	29439000	32241000	34802000	28613000	44052000
R4H1Z8	Adipocyte fatty acid-binding protein	A-FABP	Adipocyte fatty acid-binding protein	87	580250000	15684000	14673000	3225500	34426000	21627000	15158000	4728600	3812500	3755800	14079000	392610000	7634000
B9W5V0	Elongation factor 1-alpha	EEF1A2	eukaryotic translation elongation factor 1 alpha 2	110	574050000	42324000	27797000	38740000	15162000	21405000	17884000	71263000	47371000	56938000	17921000	15800000	23805000
L8B0U3	IgG heavy chain	IGHG	IgG heavy chain	160	569670000	86886000	124020000	26619000	6311300	0	4980300	0	9547800	2677900	45745000	81176000	20889000
F1SIH8	Uncharacterized protein	LOC100516776	transitional endoplasmic reticulum ATPase-like [ Sus scrofa (pig) ]	195	568640000	39238000	42694000	43307000	51900000	42747000	34322000	30968000	22682000	27765000	35880000	38539000	33297000
F1SLZ3	Uncharacterized protein (Fragment)	LOC100520244	myosin light chain 6B-like [ Sus scrofa (pig) ]	121	556200000	34775000	25349000	26691000	36195000	42093000	32443000	34559000	32968000	8354000	70616000	46008000	50677000
P62895	Cytochrome c	CYCS, CYC	Cytochrome c	134	542970000	38393000	41503000	30901000	52895000	38829000	57274000	32285000	36163000	24517000	22101000	22202000	26039000
Q9TV36	Fibrillin-1	FBN1	fibrillin 1	249	542870000	29933000	56475000	56884000	61380000	54606000	55612000	11100000	19781000	21271000	17895000	30707000	18524000
F1S285	Uncharacterized protein	COL14A1	collagen, type XIV, alpha 1	237	542440000	28969000	27123000	23516000	41601000	35628000	48852000	18891000	10301000	23147000	31010000	135640000	34721000
F1SMZ7	Uncharacterized protein	HSPD1	heat shock 60kDa protein 1 (chaperonin) pseudogene 5; heat shock 60kDa protein 1 (chaperonin) pseudogene 6; heat shock 60kDa protein 1 (chaperonin) pseudogene 1; heat shock 60kDa protein 1 (chaperonin) pseudogene 4; heat shock 60kDa protein 1 (chaperonin)	187	536470000	45171000	48103000	52086000	50093000	46986000	45855000	24079000	22087000	13936000	25037000	24667000	22414000
I3LER5	Cytochrome c oxidase subunit 4 isoform 1, mitochondrial	COX4I1	cytochrome c oxidase subunit IV isoform 1	63	536430000	48628000	43476000	40746000	50119000	53185000	53687000	31404000	38063000	28903000	16334000	8437800	18536000
P67937	Tropomyosin alpha-4 chain (Tropomyosin-4)	TPM4	tropomyosin 4	93	531090000	25253000	30003000	32795000	19343000	32453000	29953000	16816000	15752000	20192000	62563000	79445000	68227000
I3LK59	Enolase (EC 4.2.1.11)	ENO1	enolase 1, (alpha)	127	525990000	27028000	28971000	25934000	32658000	37664000	36187000	28619000	24109000	36920000	42713000	57767000	41780000
F2Z576	Histone H3	HIST1H3E LOC100525821	histone cluster 1, H3e	175	522490000	18370000	55718000	27811000	33169000	43528000	89014000	5307900	6642300	11918000	28437000	67080000	24451000
P00336	L-lactate dehydrogenase B chain (LDH-B) (EC 1.1.1.27) (LDH heart subunit) (LDH-H)	LDHB	lactate dehydrogenase B	89	510400000	38957000	44832000	42415000	32337000	32285000	37479000	17252000	17268000	6247800	42299000	41948000	37724000
Q29105	Ryanodine receptor	RYR1	ryanodine receptor 1 (skeletal)	400	505600000	35533000	26988000	28275000	20179000	22335000	25537000	52415000	46164000	60391000	26524000	13669000	28373000
Q0QF01	Succinate dehydrogenase [ubiquinone] flavoprotein subunit, mitochondrial (EC 1.3.5.1) (Flavoprotein subunit of complex II) (Fp)	SDHA	succinate dehydrogenase complex, subunit A, flavoprotein (Fp)	217	499240000	41587000	38245000	37061000	37895000	49614000	47571000	32124000	28876000	25264000	15020000	16916000	18835000
Q6S4N2	Heat shock 70 kDa protein 1B (Heat shock 70 kDa protein 2) (HSP70.2)	HSPA1B	heat shock 70kDa protein 1A; heat shock 70kDa protein 1B	154	492990000	28962000	28394000	32056000	61085000	32861000	38426000	32229000	20886000	14505000	24506000	38036000	27439000
K9IW69	Calcium-transporting ATPase (EC 3.6.3.8)	ATP2A3_tv1	Calcium-transporting ATPase (EC 3.6.3.8)	48	488520000	38853000	23644000	6443400	10979000	13949000	16482000	89104000	53937000	100640000	9840300	12002000	20857000
I3LCN1	Uncharacterized protein	ENO2	enolase 2 (gamma, neuronal)	27	485400000	0	3905800	6785300	2159000	5491000	6272300	109120000	88862000	38622000	0	4035600	18739000
F1RR78	Uncharacterized protein	LOC100049693	spectrin alpha non-erythrocytic 1 [ Sus scrofa (pig) ]	310	482660000	38367000	35956000	39862000	53067000	50475000	50339000	9647800	6928500	14891000	20112000	44282000	22168000
Q9XSD9	Decorin (Bone proteoglycan II) (PG-S2)	DCN	decorin	97	467650000	19698000	21988000	18625000	21616000	22276000	34871000	15997000	7797900	21325000	34164000	145150000	33267000
F1RS36	78 kDa glucose-regulated protein	HSPA5	hypothetical gene supported by AF216292; NM_005347; heat shock 70kDa protein 5 (glucose-regulated protein, 78kDa)	138	466850000	33934000	33179000	34690000	32743000	26975000	23575000	18363000	15580000	15301000	46353000	42035000	39602000
P80276	Aldose reductase (AR) (EC 1.1.1.21) (Aldehyde reductase)	AKR1B1 ALR2	Aldose reductase (AR) (EC 1.1.1.21) (Aldehyde reductase)	98	465260000	24714000	19987000	17621000	20761000	25733000	22807000	29919000	33068000	27424000	53887000	36550000	51167000
F1SJ34	Uncharacterized protein	COX5A	cytochrome c oxidase subunit Va	75	462490000	48580000	34218000	40673000	38402000	43486000	46088000	29498000	26178000	23156000	9789500	10729000	11192000
F2Z4Z1	Uncharacterized protein	YWHAG	tyrosine 3-monooxygenase/tryptophan 5-monooxygenase activation protein, gamma polypeptide	180	461840000	28047000	31792000	28724000	30579000	33798000	41803000	28262000	24956000	24252000	24908000	39175000	26537000
F1SAW8	Calsequestrin (Fragment)	CASQ2	calsequestrin 2 (cardiac muscle)	122	459620000	47155000	41905000	46343000	43935000	43550000	41615000	3097300	4205400	4276700	24831000	30906000	27116000
F1RM62	Uncharacterized protein	HSPB6	heat shock protein, alpha-crystallin-related, B6	168	457740000	25755000	33671000	25078000	27909000	35644000	34866000	21194000	22184000	12435000	29402000	61414000	32549000
F1SHD7	Uncharacterized protein (Fragment)	NDUFS1	NADH dehydrogenase (ubiquinone) Fe-S protein 1, 75kDa (NADH-coenzyme Q reductase)	199	454110000	41976000	32685000	30189000	43805000	39975000	43223000	28041000	26893000	17594000	15413000	11683000	15988000
Q75ZZ6	Troponin T, slow skeletal muscle (TnTs) (Slow skeletal muscle troponin T) (sTnT)	TNNT1	troponin T type 1 (skeletal, slow)	156	451940000	18953000	20671000	16207000	23906000	23121000	25476000	43449000	57057000	9212900	41075000	19196000	45512000
I3LAQ0	Uncharacterized protein	IGKC	immunoglobulin kappa constant	141	450970000	75353000	86455000	46772000	8976700	0	1706700	1595700	2990500	2123400	27985000	69556000	13296000
F1SCD0	Uncharacterized protein	SERPINA3-3	alpha-1-antichymotrypsin 3 [Sus scrofa (pig)]	94	444580000	40340000	28192000	16707000	57219000	25714000	19009000	11801000	18083000	10908000	36953000	56676000	25543000
Q2EN81	ATP synthase subunit O, mitochondrial (Oligomycin sensitivity conferral protein) (OSCP)	ATP5O	ATP synthase, H+ transporting, mitochondrial F1 complex, O subunit	105	441640000	41403000	28951000	37095000	36588000	38142000	36039000	27714000	29776000	16444000	17106000	12313000	17281000
F1SS24	Uncharacterized protein	FN1	fibronectin 1	203	436850000	18241000	14792000	16876000	21719000	16844000	11842000	5075100	4031200	4573400	112000000	60881000	55923000
F1RI39	Uncharacterized protein	LOC100517284	alpha-actinin-4-like	127	434570000	36790000	26645000	24241000	28433000	31039000	28283000	13592000	14192000	12683000	43781000	46417000	37983000
F1RQU2	Uncharacterized protein	HSPCB	heat shock protein 90kDa alpha (cytosolic), class B member 1 [Sus scrofa (pig)]	160	426770000	42550000	44872000	45937000	32790000	33487000	27148000	11370000	13068000	7482200	26259000	12484000	25160000
F1RLH7	Uncharacterized protein	COX6B	cytochrome C oxidase 6B	116	418970000	32248000	31037000	25237000	46468000	36889000	42399000	24039000	25541000	21151000	15467000	11526000	15233000
F1SDN2	Uncharacterized protein	HADHB	hydroxyacyl-Coenzyme A dehydrogenase/3-ketoacyl-Coenzyme A thiolase/enoyl-Coenzyme A hydratase (trifunctional protein), beta subunit	138	418250000	40917000	41230000	36519000	40043000	32935000	33636000	22852000	19251000	16497000	13625000	11323000	12976000
P00889	Citrate synthase, mitochondrial (EC 2.3.3.1) (Citrate (Si)-synthase)	CS	citrate synthase	106	417300000	28176000	31424000	33101000	31109000	22148000	39669000	35020000	31261000	21089000	18467000	10594000	21087000
B5SYT7	Adenosine monophosphate deaminase 1 isoform M (Uncharacterized protein)	AMPD1	adenosine monophosphate deaminase 1 (isoform M)	115	413160000	6986700	5509200	589680	210180	1152900	180420	74087000	101160000	103830000	2010900	709140	2589600
Q5EFJ2	Alkali myosin light chain 3 A2 catalytic (Ca2+-binding protein-like protein) (MLC3f)	MLC3F MYL1	Alkali myosin light chain 3 A2 catalytic (Ca2+-binding protein-like protein) (MLC3f)	29	412540000	5779700	2091900	10453000	1547500	1397500	2758400	70366000	62733000	93253000	20135000	27146000	24476000
M3UZ37	Heterogeneous nuclear ribonucleoprotein A2/B1	HNRNPA2B1	heterogeneous nuclear ribonucleoprotein A2/B1	110	410540000	34053000	43518000	35913000	39822000	35934000	37340000	8869000	7417700	7048700	23046000	27107000	19646000
P20305	Gelsolin (Actin-depolymerizing factor) (ADF) (Brevin) (Fragment)	GSN	gelsolin (amyloidosis, Finnish type)	200	408400000	26195000	24537000	17262000	19771000	24754000	19923000	11007000	7982000	9994600	49397000	64886000	50531000
P26234	Vinculin (Metavinculin)	VCL	vinculin	206	403720000	24527000	22777000	21304000	33750000	23421000	27710000	17884000	17209000	17756000	33933000	44820000	36126000
F1SUE4	Uncharacterized protein	ASPN	asporin	79	403200000	19427000	22227000	18244000	25992000	23624000	24165000	9648800	4641400	9375400	37625000	98831000	37431000
F1RSZ3	Uncharacterized protein	ACSL1	acyl-CoA synthetase long-chain family member 1	121	402250000	49439000	42563000	44544000	35668000	32344000	36631000	17776000	21452000	7848700	7665000	9605600	8384900
B6A7R0	Tubulin alpha 3			76	399650000	29729000	21012000	20810000	30004000	27925000	22474000	6618200	6255300	0	52338000	35118000	57165000
F1SAE9	Uncharacterized protein (Fragment)	LAMB1	laminin, beta 1	214	398900000	36440000	35068000	33170000	50242000	46245000	50902000	6468100	8339400	11153000	8446100	20067000	8583600
F1RVM1	Uncharacterized protein	LOC100518202	probable C->U-editing enzyme APOBEC-2-like	218	394630000	35151000	32686000	22782000	22899000	31122000	24301000	29071000	18836000	15895000	23983000	13672000	20427000
F1S156	Uncharacterized protein	SYNPO2	synaptopodin 2	116	393170000	21391000	21182000	20741000	25812000	19861000	23045000	30874000	30144000	30252000	25042000	31885000	25318000
I3LQS0	Uncharacterized protein	HNRNPK	heterogeneous nuclear ribonucleoprotein K; similar to heterogeneous nuclear ribonucleoprotein K	177	391490000	34957000	32235000	33221000	43399000	39975000	39055000	6329700	7034900	8252600	20895000	25375000	18750000
I3LLE3	Uncharacterized protein (Fragment)	LOC100520636	very long-chain specific acyl-CoA dehydrogenase, mitochondrial-like [ Sus scrofa (pig) ]	111	391290000	43367000	42399000	44607000	45197000	26357000	32418000	18217000	16001000	6390100	7906200	6246600	7857800
L8B0W0	IgG heavy chain	IGHG	IgG heavy chain	88	387250000	52281000	71302000	35611000	7297100	0	0	3260100	8011300	2193000	28828000	59138000	17734000
I3LLS0	Uncharacterized protein (Fragment)			37	387160000	10563000	3996800	5909800	17191000	9946900	10145000	53932000	60413000	79269000	17629000	17664000	19688000
F1SU03	Uncharacterized protein	HSPG2	heparan sulfate proteoglycan 2	178	384640000	31061000	26792000	31766000	38469000	40101000	38516000	11458000	14018000	17370000	16073000	27147000	16550000
Q6IM70	Reticulon	RTN4	reticulon 4	70	383880000	26509000	28213000	26434000	28539000	22969000	26024000	26926000	30313000	37568000	15560000	4996800	22434000
F1RS37	Uncharacterized protein	POSTN	periostin, osteoblast specific factor	210	381940000	23291000	29758000	26042000	27033000	47001000	39941000	1612800	0	5909300	36768000	51073000	22850000
Q0R678	DJ-1 protein	PARK7	Parkinson disease (autosomal recessive, early onset) 7	190	381750000	30862000	21386000	22391000	21411000	24592000	22171000	29012000	24021000	40231000	17082000	35088000	16793000
K7GMH0	Uncharacterized protein (Fragment)	MYH6	myosin, heavy chain 6, cardiac muscle, alpha	125	381080000	34102000	54609000	39971000	16679000	12187000	34607000	16117000	15985000	9584200	0	0	9843300
I3L6Q5	Uncharacterized protein	HIST1H1B	histone cluster 1, H1b	75	370780000	25451000	33516000	25849000	50601000	49505000	51611000	3956900	4648500	6776000	14939000	15010000	11397000
I3L9T6	Uncharacterized protein	LOC100739576	mimecan-like [ Sus scrofa (pig) ]	150	369810000	26017000	30342000	30645000	22669000	25587000	26862000	11407000	6018200	11930000	17666000	82418000	13925000
F1RKU0	Isocitrate dehydrogenase [NAD] subunit, mitochondrial (EC 1.1.1.41)	IDH3A	isocitrate dehydrogenase 3 (NAD+) alpha	146	367960000	29815000	26528000	31569000	32724000	30833000	34759000	25063000	25333000	18505000	9536500	7367500	11368000
F1SJR2	Uncharacterized protein	XIRP1	xin actin-binding repeat containing 1	203	366640000	7623100	15764000	12216000	69634000	44564000	44066000	13030000	6755300	2717300	27088000	21315000	33144000
F1RYZ0	60S acidic ribosomal protein P2	RPLP2	ribosomal protein, large, P2 pseudogene 3; ribosomal protein, large, P2	81	360360000	36227000	30353000	32177000	31368000	26962000	27869000	8879000	7060400	11795000	21433000	25083000	19016000
I3VKE6	Ceruloplasmin			76	355270000	23824000	19607000	15215000	14421000	16526000	27259000	10891000	8807900	6397300	48163000	71794000	20874000
O02772	Fatty acid-binding protein, heart (Fatty acid-binding protein 3) (Heart-type fatty acid-binding protein) (H-FABP)	FABP3	fatty acid binding protein 3, muscle and heart (mammary-derived growth inhibitor)	53	352150000	36795000	37492000	37995000	25882000	18367000	23545000	14874000	24060000	7415300	15002000	18144000	10759000
Q9MZ16	Voltage-dependent anion-selective channel protein 1 (VDAC-1)	VDAC1	voltage-dependent anion channel 1; similar to voltage-dependent anion channel 1	114	345830000	17835000	34184000	24142000	21244000	18538000	20052000	28354000	23915000	26360000	16952000	10250000	21831000
F1SE26	Uncharacterized protein	VDAC1P5	voltage-dependent anion channel 5, pseudogene	66	343360000	32523000	36310000	23002000	41992000	38855000	41348000	10794000	7707900	10456000	10104000	4551100	12159000
F1S980	Uncharacterized protein	BTBD10	BTB (POZ) domain containing 10	10	336500000	21325000	0	0	0	0	0	0	0	0	0	0	0
F1SSH8	Uncharacterized protein	LOC100515636	oxoglutarate (alpha-ketoglutarate) dehydrogenase (lipoamide) [ Sus scrofa (pig) ]	181	330800000	31166000	25012000	30352000	31924000	24543000	30771000	19567000	17153000	13483000	12096000	6640700	10798000
P63246	Guanine nucleotide-binding protein subunit beta-2-like 1 (Receptor for activated C kinase) (Receptor of activated protein kinase C 1) (RACK1) [Cleaved into: Guanine nucleotide-binding protein subunit beta-2-like 1, N-terminally processed]	GNB2L1	guanine nucleotide binding protein (G protein), beta polypeptide 2-like 1	106	329390000	33312000	33836000	30577000	32403000	24432000	18152000	9885200	9579000	10259000	20042000	12668000	19504000
G9F6X8	Protein disulfide-isomerase (EC 5.3.4.1)			99	326190000	21811000	24010000	26737000	15589000	18056000	16075000	10778000	12002000	12068000	34118000	33389000	29981000
I3L9U0	Uncharacterized protein (Fragment)	MYL5	myosin, light chain 5, regulatory	19	322700000	20683000	16968000	15500000	0	25181000	19741000	0	24573000	0	0	0	30753000
K9IVP5	N-myosin-9	MYH9	myosin, heavy chain 9, non-muscle	234	317950000	24439000	20843000	19790000	23870000	24186000	24438000	6769300	11149000	5019100	27716000	32597000	30791000
F1SQT3	Uncharacterized protein (Fragment)	SLC25A3	solute carrier family 25 (mitochondrial carrier; phosphate carrier), member 3	91	314510000	29298000	22039000	25410000	21134000	20283000	25207000	22768000	24472000	16328000	11238000	3483300	13731000
Q767L7	Tubulin beta chain (Tubulin beta-5 chain)	TUBB TUBB5	Tubulin beta chain (Tubulin beta-5 chain)	111	313160000	24610000	21498000	27582000	18205000	20443000	18057000	8967300	7472800	11884000	27722000	24355000	29966000
I3LHD8	Uncharacterized protein	LOC100512614	coiled-coil domain containing 85C [Sus scrofa (pig)]	32	313120000	12062000	11701000	14510000	0	0	0	27742000	25337000	17586000	23508000	23731000	48973000
K7ZRK0	IgA heavy chian constant region (Fragment)	IGHA	IgA heavy chian constant region (Fragment)	107	311930000	75147000	82042000	28755000	3158800	0	0	0	0	0	5813100	16773000	2476300
L8B0W4	IgG heavy chain	IGHG	IgG heavy chain	76	309930000	48611000	77982000	28441000	7296000	0	0	3492000	0	1884300	17390000	29124000	12820000
Q6UAQ9	Electron transfer flavoprotein alpha subunit (Fragment)	ETFA	electron-transfer-flavoprotein, alpha polypeptide	159	308250000	32284000	24046000	22984000	23400000	20146000	25074000	17631000	19824000	14141000	13869000	13328000	12483000
Q9N251	Titin (Fragment)	TTN	titin	69	305490000	13206000	15823000	16797000	16775000	19298000	17195000	26524000	28230000	30189000	18382000	11806000	25021000
P29804	Pyruvate dehydrogenase E1 component subunit alpha, somatic form, mitochondrial (EC 1.2.4.1) (PDHE1-A type I) (Fragment)	PDHA1	pyruvate dehydrogenase (lipoamide) alpha 1	136	302500000	28403000	22911000	23461000	27140000	27990000	30717000	15887000	17141000	14714000	8997600	9305900	9080100
F1SGH5	Uncharacterized protein	PDHB	pyruvate dehydrogenase (lipoamide) beta	97	301200000	24091000	20531000	21111000	29138000	27364000	33505000	19727000	14631000	14616000	10967000	10962000	8691800
P09623	Dihydrolipoyl dehydrogenase, mitochondrial (EC 1.8.1.4) (Dihydrolipoamide dehydrogenase)	DLD LAD	Dihydrolipoyl dehydrogenase, mitochondrial (EC 1.8.1.4) (Dihydrolipoamide dehydrogenase)	141	299540000	18564000	20098000	21072000	26223000	25130000	33282000	20171000	19859000	13755000	10627000	12982000	15269000
E7EI20	Rho GDP dissociation inhibitor alpha	ARHGDIA	Rho GDP dissociation inhibitor (GDI) alpha	93	298990000	20939000	22331000	21074000	26970000	27283000	17607000	8371500	7415900	9283400	21717000	29835000	22664000
F2Z5M3	Uncharacterized protein	LOC100517970	eukaryotic translation initiation factor 5A [ Sus scrofa (pig) ]	71	298500000	21651000	21997000	22951000	18149000	16013000	13198000	20584000	16083000	25410000	17254000	20558000	17727000
Q4GWZ2	40S ribosomal protein SA (37 kDa laminin receptor precursor) (37LRP) (37/67 kDa laminin receptor) (LRP/LR) (67 kDa laminin receptor) (67LR) (Laminin receptor 1) (LamR) (Laminin-binding protein precursor p40) (LBP/p40)	RPSA LAMR1	40S ribosomal protein SA (37 kDa laminin receptor precursor) (37LRP) (37/67 kDa laminin receptor) (LRP/LR) (67 kDa laminin receptor) (67LR) (Laminin receptor 1) (LamR) (Laminin-binding protein precursor p40) (LBP/p40)	80	297960000	30555000	26212000	29551000	22179000	21730000	21858000	9730900	8804000	11440000	15962000	13943000	17518000
F1RIP1	Uncharacterized protein	GYS1	glycogen synthase 1 (muscle)	171	297740000	24398000	20647000	23205000	19272000	20759000	9998600	23441000	19779000	17538000	16071000	8070300	18728000
F1RWW4	Uncharacterized protein	PDLIM5	PDZ and LIM domain 5	55	292390000	10961000	14242000	12107000	20787000	23805000	21726000	18662000	19241000	24668000	22512000	20102000	24344000
Q29221	F-actin-capping protein subunit alpha-2 (CapZ alpha-2)	CAPZA2	capping protein (actin filament) muscle Z-line, alpha 2	84	292020000	14329000	14683000	13557000	15810000	19286000	14334000	24444000	26292000	32367000	18537000	11768000	18519000
F1S3U9	Uncharacterized protein	PRDX1	peroxiredoxin 1	16	288940000	20389000	22805000	17828000	13682000	19462000	17048000	12824000	18055000	12368000	22933000	29085000	19803000
Q29387	Elongation factor 1-gamma (EF-1-gamma) (eEF-1B gamma) (Fragment)	EEF1G	eukaryotic translation elongation factor 1 gamma	86	283600000	25228000	28341000	30552000	15939000	15037000	12717000	11091000	14591000	14319000	18799000	10822000	19585000
F2Z5C1	Annexin	ANXA5	annexin A5	190	279900000	17437000	17407000	19800000	14927000	15585000	18675000	12361000	8160000	9049900	28953000	39621000	23161000
K7GQ48	Uncharacterized protein	A2M	alpha-2-macroglobulin	137	274640000	9910400	4060400	13461000	15392000	4492700	1231400	6776000	15406000	6644700	39673000	79886000	28869000
I3LKP0	Uncharacterized protein (Fragment)	SYNM	synemin, intermediate filament protein	167	273200000	20528000	18153000	15095000	23316000	24204000	22934000	14726000	13291000	15166000	16362000	18008000	15858000
F1RFY1	Profilin	PFN1	profilin 1	111	271640000	18396000	16248000	16922000	19154000	18487000	20375000	7974600	6486700	7922400	28818000	30624000	21702000
I3LAR5	Uncharacterized protein	NACA	nascent polypeptide-associated complex alpha subunit	103	269030000	26426000	25795000	21608000	30384000	21661000	21463000	6351500	9555800	10702000	12391000	12647000	10663000
K9IW80	Nicotinamide nucleotide transhydrogenase	NNT	nicotinamide nucleotide transhydrogenase	131	265250000	23251000	20069000	21038000	17553000	17990000	23563000	21916000	19111000	12656000	10874000	2368600	10839000
L8B180	IgG heavy chain	IGHG	IgG heavy chain	23	261310000	0	29264000	11945000	5425200	0	3167200	6223200	6267800	6007200	42135000	80204000	10216000
F1RFI1	Elongation factor Tu	TUFM	Tu translation elongation factor, mitochondrial	107	261200000	27162000	18153000	22382000	23854000	26142000	33657000	7104200	9222300	6301800	10444000	8583300	12923000
D2JYW4	F-actin capping protein beta subunit variant II (F-actin-capping protein subunit beta) (F-actin-capping protein subunit beta isoform 2)	CAPZB	capping protein (actin filament) muscle Z-line, beta	69	259530000	15774000	13871000	12866000	12853000	17615000	14068000	21553000	21322000	26347000	14410000	16157000	15951000
D2WKD8	Sodium/potassium-transporting ATPase subunit alpha-2 (Na(+)/K(+) ATPase alpha-2 subunit) (EC 3.6.3.9) (Sodium pump subunit alpha-2)	ATP1A2	ATPase, Na+/K+ transporting, alpha 2 (+) polypeptide	125	258040000	23692000	26323000	19561000	24959000	24417000	28844000	7655000	8764400	7620900	12148000	3552200	13841000
P79319	Cytochrome C oxidase polypeptide VB (Fragment)			52	256710000	18315000	17803000	19691000	24962000	22855000	23880000	16343000	16650000	9724600	8597300	7037800	9559100
F1S418	Uncharacterized protein	PRDX3	peroxiredoxin 3	62	255780000	22474000	19738000	16803000	22309000	16811000	24817000	13871000	16310000	13071000	10287000	10809000	10249000
P12026	Acyl-CoA-binding protein (ACBP) (Diazepam-binding inhibitor) (DBI) (Endozepine) (EP) [Cleaved into: DBI(32-86)]	DBI	diazepam binding inhibitor (GABA receptor modulator, acyl-Coenzyme A binding protein)	27	253030000	27042000	13625000	15946000	12755000	10278000	12734000	0	27577000	0	9523900	45700000	11422000
I3LTV6	Cytochrome c oxidase subunit 6A, mitochondrial (Cytochrome c oxidase polypeptide VIa)	COX6A2	cytochrome c oxidase subunit VIa polypeptide 2	11	252190000	11414000	19202000	18421000	20764000	22549000	18400000	27064000	20666000	19568000	11582000	0	10346000
F2Z584	Histone H2B	HIST1H2BD	histone cluster 1, H2bd	28	252160000	0	55689000	2801900	0	0	0	0	0	0	0	2313800	0
I3LEC2	Uncharacterized protein	PCBP1	poly(rC) binding protein 1	68	250460000	17864000	15986000	22603000	20022000	21903000	17801000	9606600	10775000	12460000	14624000	16605000	14549000
F1RK10	Succinyl-CoA ligase subunit beta (EC 6.2.1.-)	SUCLA2	succinate-CoA ligase, ADP-forming, beta subunit	65	250350000	18398000	15685000	20296000	18138000	18862000	18868000	18726000	19647000	17991000	10768000	5399900	11584000
K7GP55	Biglycan	BGN	biglycan	75	246400000	11851000	9943200	12646000	12842000	7595500	15280000	6569600	0	8336600	23694000	71313000	23179000
F1SJB5	Annexin	ANXA1	annexin A1	89	246120000	8301900	11191000	15218000	11218000	11691000	10436000	5416700	3776000	7139800	30807000	54025000	31933000
I3LPP1	Fumarate hydratase, mitochondrial	FH	fumarate hydratase	69	245440000	21142000	17734000	18538000	17093000	21554000	18184000	16879000	13967000	11446000	9324800	8841400	10240000
K7ZJP7	IgM heavy chain constant region (Fragment)	IGHM	immunoglobulin heavy constant gamma 1 (G1m marker); immunoglobulin heavy constant mu; immunoglobulin heavy variable 3-7; immunoglobulin heavy constant gamma 3 (G3m marker); immunoglobulin heavy variable 3-11 (gene/pseudogene); immunoglobulin heavy variable 4-31; immunoglobulin heavy locus	91	243380000	23617000	27233000	8513300	1036200	0	0	6751600	5830900	4442600	32797000	69196000	14899000
I3LP02	Uncharacterized protein	ACAT1	acetyl-Coenzyme A acetyltransferase 1	106	241510000	26522000	16232000	14892000	23310000	21445000	20943000	14065000	15920000	9980300	8100300	8351400	8215000
I3LLI8	Uncharacterized protein (Fragment)			65	241260000	16003000	18031000	14899000	18492000	19380000	24218000	11649000	11121000	12715000	13684000	13290000	13406000
F1S4J7	Uncharacterized protein	FBP2	fructose-1,6-bisphosphatase 2	107	239100000	6838800	2492900	7153400	1629700	1648700	1772600	49424000	14761000	48142000	15019000	14389000	16293000
F1SU55	Uncharacterized protein	SYNPO2L	synaptopodin 2-like	182	238870000	21668000	14991000	16381000	20945000	17272000	14753000	12377000	14168000	13250000	11982000	15133000	11760000
F1RX35	Uncharacterized protein	LOC100627396 FGG	fibrinogen gamma chain-like [ Sus scrofa (pig) ]	87	238570000	19513000	14509000	20627000	31384000	14088000	4937200	5819600	12163000	5349700	12845000	26508000	15866000
F1RMN7	Hemopexin	HPX	hemopexin	60	237520000	0	4959300	4947800	4477800	0	0	8969800	9487100	13970000	46551000	79181000	29029000
I1SNT9	Ankyrin-repeat domain 2 protein	ANKRD2	ankyrin repeat domain 2 (stretch responsive muscle)	90	236720000	18521000	17152000	24123000	32185000	24177000	19461000	4803000	4961300	0	9213000	11603000	16578000
P82460	Thioredoxin (Trx)	TXN	thioredoxin	30	235070000	10164000	8910200	8772500	16581000	14475000	13123000	6445800	5553200	6911300	31477000	32873000	32977000
F1S1V8	Uncharacterized protein	LOC100156983	Bardet-Biedl syndrome 5 [ Sus scrofa (pig) ]	67	234810000	16525000	19078000	16219000	20359000	14356000	11618000	14464000	9702400	8814500	18945000	13149000	18273000
Q0MUU2	Small muscular protein	SMPX	small muscle protein, X-linked	53	234730000	14725000	19385000	15840000	13433000	14884000	12122000	14745000	19089000	13643000	11899000	17044000	19698000
Q001C6	NDRG2			78	234570000	20861000	24147000	20192000	22563000	25039000	25697000	10244000	8215100	6468900	6661900	6374400	7757400
F1RFX9	Uncharacterized protein	OMC	oxoglutarate/malate carrier-like [Sus scrofa (pig)]	97	229380000	19328000	16336000	23384000	18505000	17019000	20308000	14351000	15172000	12063000	7784700	2793700	9302100
I3L953	Uncharacterized protein (Fragment)			98	224870000	12750000	14553000	15187000	14969000	18378000	15935000	13649000	14071000	16291000	13221000	7513900	19539000
F2Z5F5	40S ribosomal protein S8 (Fragment)	RPS8	ribosomal protein S8; ribosomal protein S8 pseudogene 8; ribosomal protein S8 pseudogene 10	63	223350000	21800000	25821000	20841000	21350000	18742000	13085000	5023000	5312200	6363800	12053000	10903000	10317000
F1RVN1	Uncharacterized protein	NDUFV1	NADH dehydrogenase (ubiquinone) flavoprotein 1, 51kDa	128	222730000	20192000	15348000	15483000	20026000	18828000	22817000	11362000	14996000	10530000	7856000	4879600	8705400
Q2EN74	Epidermal fatty acid-binding protein (Fatty acid binding protein 5) (Fatty acid binding protein 5 (Psoriasis-associated)) (Uncharacterized protein)	FABP5	fatty acid binding protein 5-like 2; fatty acid binding protein 5 (psoriasis-associated); fatty acid binding protein 5-like 8; fatty acid binding protein 5-like 7; fatty acid binding protein 5-like 9	54	221200000	13815000	15764000	17362000	27352000	20307000	15504000	6204100	7211700	5516700	7527800	30313000	9032600
Q95274	Thymosin beta-4 (T beta-4) [Cleaved into: Hematopoietic system regulatory peptide (Seraspenide)]	TMSB4	Thymosin beta-4 (T beta-4) [Cleaved into: Hematopoietic system regulatory peptide (Seraspenide)]	51	218760000	12984000	14202000	9744600	16096000	20445000	12227000	5719000	4849800	6243700	18568000	33329000	21888000
P13618	ATP synthase-coupling factor 6, mitochondrial (ATPase subunit F6)	ATP5J	ATP synthase, H+ transporting, mitochondrial F0 complex, subunit F6	44	218100000	21772000	16341000	16270000	21100000	18869000	15263000	10788000	11662000	7414400	8223100	10843000	8365100
F1SBN7	Uncharacterized protein	ATP5F1	ATP synthase, H+ transporting, mitochondrial F0 complex, subunit B1	59	217690000	17885000	18370000	18644000	18745000	17061000	21179000	10314000	11467000	11175000	8987300	8578600	10133000
F1SIC0	Uncharacterized protein	PACSIN3	protein kinase C and casein kinase substrate in neurons 3	85	217260000	12997000	14661000	16384000	22470000	18418000	24902000	6362800	5812900	11001000	13443000	14554000	14730000
F1SDX9	Peroxiredoxin 2 (Peroxiredoxin-2)	PRDX2	peroxiredoxin 2	30	216330000	15033000	16438000	13735000	14360000	13610000	9277400	17404000	17495000	14339000	11905000	15301000	12657000
Q5PXT2	LIM and cysteine-rich domains protein 1	LMCD1	LIM and cysteine-rich domains 1	119	216130000	14665000	16862000	19246000	22508000	16702000	21040000	8701900	11913000	5161200	9457300	8879000	13875000
I3LCI0	Uncharacterized protein	LOC100525869	cytochrome c1, heme protein, mitochondrial-like [ Sus scrofa (pig) ]	58	215340000	21357000	12047000	15373000	20039000	16575000	19017000	17197000	12732000	10992000	9407300	3665900	8058200
F1RUK8	Rab GDP dissociation inhibitor beta	GDI2	GDP dissociation inhibitor 2	174	213870000	16880000	15309000	16259000	13412000	12978000	13714000	12200000	9777800	9948200	15313000	18026000	13269000
F2Z5U0	Uncharacterized protein	RPS27A	ribosomal protein S27a pseudogene 12; ribosomal protein S27a; ribosomal protein S27a pseudogene 11; ribosomal protein S27a pseudogene 16	56	212050000	13726000	23527000	17019000	18488000	16031000	13076000	10147000	11491000	10531000	10019000	11353000	10268000
I3LVI8	60S ribosomal protein L7a	RPL7A	ribosomal protein L7a pseudogene 70; ribosomal protein L7a; ribosomal protein L7a pseudogene 30; ribosomal protein L7a pseudogene 66; ribosomal protein L7a pseudogene 27; ribosomal protein L7a pseudogene 11; ribosomal protein L7a pseudogene 62	37	210590000	22470000	26356000	16755000	21526000	17441000	15079000	4417900	4451100	5822800	11035000	8410200	11891000
F1SJJ5	60S ribosomal protein L4	RPL4	ribosomal protein L4; ribosomal protein L4 pseudogene 5; ribosomal protein L4 pseudogene 4	76	210190000	22374000	19687000	22605000	15241000	16255000	12099000	6102500	4932900	7024400	13739000	6555600	12230000
E1CAJ5	Protein disulfide-isomerase (EC 5.3.4.1)	grp-58, PDIA3	Protein disulfide-isomerase (EC 5.3.4.1)	115	206420000	8244400	13855000	14673000	12340000	12572000	12414000	8249300	5766100	6064600	23726000	24300000	22140000
F1SFA7	Uncharacterized protein	COL1A2	collagen, type I, alpha 2	54	206090000	8451000	17317000	11517000	4024500	19009000	31907000	0	0	17150000	9031300	44411000	15203000
F2Z558	Uncharacterized protein (Fragment)	YWHAZ	tyrosine 3-monooxygenase/tryptophan 5-monooxygenase activation protein, zeta polypeptide	128	203860000	14304000	13000000	12366000	17277000	16522000	16302000	4655100	4316400	3921300	17321000	31964000	12846000
I3L7T8	Uncharacterized protein			67	203660000	16801000	14986000	15716000	13754000	15275000	20635000	15975000	13301000	9177900	6714600	9635700	8246600
A4Z6H0	Adenylosuccinate synthetase isozyme 1 (AMPSase 1) (AdSS 1) (EC 6.3.4.4) (Adenylosuccinate synthetase, basic isozyme) (Adenylosuccinate synthetase, muscle isozyme) (M-type adenylosuccinate synthetase) (IMP--aspartate ligase 1)	ADSSL1, ADSS1	Adenylosuccinate synthetase isozyme 1 (AMPSase 1) (AdSS 1) (EC 6.3.4.4) (Adenylosuccinate synthetase, basic isozyme) (Adenylosuccinate synthetase, muscle isozyme) (M-type adenylosuccinate synthetase) (IMP--aspartate ligase 1)	99	202550000	6655900	6363900	6476300	5539000	4951900	5779500	26172000	23271000	27863000	15903000	7915300	17730000
F1RFN9	Fascin	FSCN1	fascin homolog 1, actin-bundling protein (Strongylocentrotus purpuratus)	92	201390000	13734000	19061000	13347000	16805000	20347000	17462000	4876400	4231700	5314400	14419000	16789000	14240000
F1RNZ1	Cytochrome b-c1 complex subunit Rieske, mitochondrial (EC 1.10.2.2)	UQCRFS1	ubiquinol-cytochrome c reductase, Rieske iron-sulfur polypeptide-like 1; ubiquinol-cytochrome c reductase, Rieske iron-sulfur polypeptide 1	38	199610000	19393000	14115000	12201000	14025000	19287000	20186000	12923000	13768000	7641200	8088400	4366400	5996500
F1SQ46	Uncharacterized protein	YBX3	Y box binding protein 3	83	199570000	11366000	14424000	16789000	25824000	16157000	17870000	5561900	6021100	7964100	10972000	13089000	12480000
M3VK21	Solute carrier family 25 (Aspartate/glutamate carrier), member 12	SLC25A12	solute carrier family 25 (mitochondrial carrier, Aralar), member 12	101	194500000	17721000	16070000	15949000	12874000	9384300	18910000	17934000	11964000	8485800	6616400	2686800	7853600
Q0Z8U2	40S ribosomal protein S3 (EC 4.2.99.18)	RPS3	ribosomal protein S3 pseudogene 3; ribosomal protein S3	61	192520000	16174000	20008000	18480000	15743000	15489000	11818000	5844600	7302400	7519500	11224000	8179000	11182000
I3LHF0	Uncharacterized protein	EEF1D	eukaryotic translation elongation factor 1 delta (guanine nucleotide exchange protein)	59	190990000	19025000	19472000	20267000	13437000	11894000	8368700	6135800	8528900	10099000	10534000	10162000	12178000
I3LS72	Uncharacterized protein	COL6A1	collagen, type VI, alpha 1	57	190200000	15157000	13330000	11965000	11452000	14791000	14649000	6652900	6505500	9162200	16879000	9034600	17223000
Q19PY1	Alpha-1,4 glucan phosphorylase (EC 2.4.1.1) (Fragment)	PYGM	phosphorylase, glycogen, muscle	23	189260000	7853000	0	0	0	0	0	0	0	0	0	0	0
F1S0P0	Cytochrome c oxidase subunit 6C	COX6C	cytochrome c oxidase subunit VIc	24	188950000	15963000	13346000	15144000	13717000	16584000	16763000	0	13459000	11095000	9359500	4288100	9310000
F1RF28	Uncharacterized protein	THBS4	thrombospondin-4 [Sus scrofa]	95	188180000	2272400	3319300	6448300	2633000	4708900	3830900	895540	631100	0	45999000	31623000	49147000
I3LSM7	Uncharacterized protein (Fragment)	IMMT	inner membrane protein, mitochondrial (mitofilin)	81	187380000	15439000	16675000	16628000	18067000	14402000	19137000	10062000	8637000	7164400	6850300	3078800	8053500
Q6QAS5	60S ribosomal protein L12 (Uncharacterized protein) (Fragment)	RPL12	ribosomal protein L12 pseudogene 2; ribosomal protein L12 pseudogene 32; ribosomal protein L12 pseudogene 35; ribosomal protein L12 pseudogene 19; ribosomal protein L12 pseudogene 6; ribosomal protein L12; ribosomal protein L12 pseudogene 14	60	186690000	18048000	17331000	16625000	17138000	19948000	13730000	4370700	4296000	0	12594000	10474000	10278000
F1S8L9	Uncharacterized protein	HNRNPU	heterogeneous nuclear ribonucleoprotein U (scaffold attachment factor A)	60	186510000	13774000	23802000	13672000	21595000	18051000	16788000	3305300	3651900	5353600	10769000	8583200	7370800
F1RX37	Fibrinogen beta chain	FGB	fibrinogen beta chain	75	185970000	20917000	14870000	11300000	26052000	9125100	3517800	3801400	5730500	5990600	7522600	23476000	8867700
O97771	Titin (Fragment)			58	185780000	7286900	7213500	6514600	7144700	7146000	11326000	20569000	17156000	24847000	12088000	12770000	11964000
P28491	Calreticulin (CRP55) (Calregulin) (Endoplasmic reticulum resident protein 60) (ERp60) (HACBP)	CALR	calreticulin	90	185280000	13475000	12409000	16610000	10323000	11841000	10898000	6138400	6077900	5851300	16530000	20360000	15505000
P10775	Ribonuclease inhibitor (Ribonuclease/angiogenin inhibitor 1)	RNH1 RI RNH	Ribonuclease inhibitor (Ribonuclease/angiogenin inhibitor 1)	134	183820000	11561000	10172000	10281000	11431000	12183000	10634000	9270600	6738600	8760500	18671000	22270000	16033000
P80895	Protein-L-isoaspartate(D-aspartate) O-methyltransferase (PIMT) (EC 2.1.1.77) (L-isoaspartyl protein carboxyl methyltransferase) (Protein L-isoaspartyl/D-aspartyl methyltransferase) (Protein-beta-aspartate methyltransferase)	PCMT1	protein-L-isoaspartate (D-aspartate) O-methyltransferase	43	183360000	11492000	10094000	9356600	10706000	11680000	13301000	15107000	17201000	20453000	9195100	11455000	7458400
Q1AG08	Calsarcin 1			99	182440000	13420000	14718000	18125000	24108000	15290000	13909000	6440000	7495200	0	11853000	5085600	11342000
Q95339	ATP synthase subunit f, mitochondrial	ATP5J2	ATP synthase, H+ transporting, mitochondrial F0 complex, subunit F2	57	180510000	18999000	13106000	16296000	13690000	16170000	18070000	11558000	9257000	7467700	8491900	2216800	5965900
Q5GN48	Dystrophin	DMD	dystrophin	143	179770000	27262000	28256000	26534000	0	0	0	15670000	12030000	19253000	0	0	0
F1SDX6	Uncharacterized protein	TGM2	transglutaminase 2 (C polypeptide, protein-glutamine-gamma-glutamyltransferase)	116	179420000	10062000	8201500	7308900	16272000	9990600	13003000	2312000	0	2189400	24963000	19239000	26902000
F1RFQ7	GTP-binding nuclear protein Ran (Uncharacterized protein)	RAN	RAN, member RAS oncogene family	65	177710000	16595000	19875000	15802000	12780000	17348000	12175000	8643700	7723400	7757100	7563600	6256600	6871100
F1SA60	Uncharacterized protein (Fragment)	SPTB	spectrin, beta, erythrocytic	185	176720000	16733000	19225000	22159000	22284000	17854000	22490000	1232800	1887500	4402900	4862400	962660	5095800
I3LJX2	Uncharacterized protein			45	176410000	10496000	11392000	8636100	11344000	12086000	14389000	6849300	0	11714000	0	44509000	9369900
C0MHR2	Clathrin heavy chain	CLTC	clathrin, heavy chain (Hc)	152	175960000	14861000	14052000	13609000	14562000	13376000	13565000	5692800	5232400	5239200	13101000	11563000	13061000
P79274	Long-chain specific acyl-CoA dehydrogenase, mitochondrial (LCAD) (EC 1.3.8.8)	ACADL	acyl-Coenzyme A dehydrogenase, long chain	43	175140000	14144000	14399000	11743000	20581000	19805000	15396000	9160700	5891700	7362100	7011200	5777900	6542600
Q8SPJ9	Cytochrome c oxidase subunit 7A1, mitochondrial (Cytochrome c oxidase subunit VIIa-heart) (Cytochrome c oxidase subunit VIIa-H)	COX7A1	cytochrome c oxidase subunit VIIa polypeptide 1 (muscle)	28	171970000	7753500	12974000	16772000	6829100	17786000	17097000	9802200	21015000	10548000	5110900	2371300	5458900
P80031	Glutathione S-transferase P (EC 2.5.1.18) (GST P1-1) (GST class-pi)	GSTP1	glutathione S-transferase pi 1	103	170740000	7448600	6575200	6625100	9314400	9585900	8372900	10441000	8391500	11009000	13582000	19068000	11314000
F1SA70	Uncharacterized protein	HSPA2	heat shock 70kDa protein 2	34	170560000	3671100	6198500	3460200	3176400	12543000	7320600	38013000	4243100	0	3582800	15765000	27397000
I3LLD5	Uncharacterized protein (Fragment)			36	169190000	10001000	13104000	12874000	16542000	16735000	11524000	8905000	7599600	9594400	10496000	6027400	11126000
Q2EN76	Nucleoside diphosphate kinase B (NDK B) (NDP kinase B) (EC 2.7.4.6) (Histidine protein kinase NDKB) (EC 2.7.13.3)	NME2	non-metastatic cells 1, protein (NM23A) expressed in; NME1-NME2 readthrough transcript; non-metastatic cells 2, protein (NM23B) expressed in	25	168890000	13117000	12615000	11693000	9975100	15320000	9476200	7199100	7586900	5326000	14946000	6620000	16517000
P41367	Medium-chain specific acyl-CoA dehydrogenase, mitochondrial (MCAD) (EC 1.3.8.7)	ACADM	acyl-Coenzyme A dehydrogenase, C-4 to C-12 straight chain	66	168370000	15877000	13511000	12675000	13577000	13232000	14778000	10442000	7647200	6351500	5999900	7627200	6436200
Q007T0	Succinate dehydrogenase [ubiquinone] iron-sulfur subunit, mitochondrial (EC 1.3.5.1) (Iron-sulfur subunit of complex II) (Ip)	SDHB	succinate dehydrogenase complex, subunit B, iron sulfur (Ip)	52	167560000	16722000	11258000	11471000	16354000	14974000	14948000	9951700	8031900	6828400	5779000	5945900	6177500
F2Z594	High mobility group protein B1	HMGB1	high-mobility group box 1; high-mobility group box 1-like 10	55	165750000	12350000	11945000	13384000	18185000	27435000	21056000	2460900	0	0	7829000	9719000	7812300
O19069	Succinyl-CoA ligase [ADP/GDP-forming] subunit alpha, mitochondrial (EC 6.2.1.4) (EC 6.2.1.5) (Succinyl-CoA synthetase subunit alpha) (SCS-alpha)	SUCLG1	succinate-CoA ligase, alpha subunit	16	164450000	13943000	0	12146000	14137000	14848000	13212000	10240000	9533000	9497200	5480600	7262300	7256700
K7GRY0	Uncharacterized protein	UBA1	ubiquitin-like modifier activating enzyme 1	125	164360000	13093000	11967000	11965000	13920000	13453000	12010000	7223000	6703200	6568000	10358000	10510000	10827000
F1S5Z8	Uncharacterized protein	SYPL2	synaptophysin-like 2	47	162320000	11683000	11633000	7699000	9481000	12633000	13385000	15629000	12327000	15840000	5142000	4422200	6572200
Q9MYT8	ATP synthase subunit e, mitochondrial (ATPase subunit e)	ATP5I	ATP synthase, H+ transporting, mitochondrial F0 complex, subunit E	11	161960000	12678000	16151000	11985000	0	12609000	12184000	10306000	10198000	9413600	8927800	8720600	8473000
F1SAK6	Uncharacterized protein	ATP5L	ATP synthase, H+ transporting, mitochondrial F0 complex, subunit G	31	160920000	20494000	12592000	16860000	8757800	12533000	8520800	10620000	10986000	6013000	5334500	2234300	5387600
P79303	UTP--glucose-1-phosphate uridylyltransferase (EC 2.7.7.9) (UDP-glucose pyrophosphorylase) (UDPGP) (UGPase)	UGP2	UDP-glucose pyrophosphorylase 2	66	158010000	15930000	11215000	10514000	14183000	11719000	11415000	9117400	9316400	9031600	7013800	6369500	5822100
F1SLR1	Uncharacterized protein	NDUFA8	NADH dehydrogenase (ubiquinone) 1 alpha subcomplex, 8, 19kDa	71	156160000	7825300	12146000	9882200	11478000	13777000	17471000	10195000	11030000	7726000	8375900	7070600	7980700
L8B0W9	IgG heavy chain	IGHG	IgG heavy chain	58	154830000	25214000	45722000	7849100	0	0	0	0	0	0	7602300	21172000	0
Q29214	60S acidic ribosomal protein P0 (60S ribosomal protein L10E)	RPLP0	ribosomal protein, large, P0 pseudogene 2; ribosomal protein, large, P0 pseudogene 3; ribosomal protein, large, P0 pseudogene 6; ribosomal protein, large, P0	63	154730000	16118000	14920000	14958000	11969000	12035000	9931700	5336700	3839900	3753600	9891800	7481000	8135400
F1S415	Uncharacterized protein	BAG3	BCL2-associated athanogene 3	95	152820000	6606400	9868300	10387000	17244000	12737000	10981000	6261200	7185300	5478400	10835000	10369000	12202000
F1SDQ5	Uncharacterized protein	EMILIN1	elastin microfibril interfacer 1	9	152010000	9503200	10298000	8988900	15353000	11051000	20450000	0	0	0	12339000	10592000	9675100
C3RZA5	SET and MYND domain-containing 1	SMYD1	SET and MYND domain containing 1	50	151660000	6503500	9241500	12118000	7468100	8842500	8241200	10845000	13477000	10784000	11585000	4085100	14307000
I3LGN5	Uncharacterized protein (Fragment)			68	150870000	11199000	11226000	5915400	22712000	6372800	6035300	2824000	1938100	2608100	12056000	27903000	9395900
Q6UAQ8	Electron transfer flavoprotein subunit beta (Beta-ETF)	ETFB	electron-transfer-flavoprotein, beta polypeptide	40	150750000	12406000	12705000	11712000	10702000	8842300	11628000	12804000	10146000	5541300	7367400	6756600	7323100
F2Z554	Uncharacterized protein	RPL30	ribosomal protein L30	45	149740000	14914000	15956000	15430000	12079000	13803000	10286000	3538600	3948300	0	10160000	5962700	7795800
P61292	Serine/threonine-protein phosphatase PP1-beta catalytic subunit (PP-1B) (EC 3.1.3.16) (EC 3.1.3.53)	PPP1CB	protein phosphatase 1, catalytic subunit, beta isoform; speedy homolog A (Xenopus laevis)	89	149410000	11396000	11548000	11165000	10663000	9950600	11102000	11099000	7268700	8669900	8431400	7991300	6488500
F1SLE7	Uncharacterized protein	LOC100522732	dysferlin-like [ Sus scrofa (pig) ]	100	148400000	10039000	7300400	7723900	14094000	12248000	13005000	5217400	4760800	5464000	14562000	6328300	16143000
F1SIF2	Uncharacterized protein	NDUFS3	NADH dehydrogenase (ubiquinone) Fe-S protein 3, 30kDa (NADH-coenzyme Q reductase)	97	148160000	14364000	10313000	10344000	12070000	12373000	13506000	10124000	9722700	6495100	5424700	3407700	4750400
P00348	Hydroxyacyl-coenzyme A dehydrogenase, mitochondrial (HCDH) (EC 1.1.1.35) (Medium and short-chain L-3-hydroxyacyl-coenzyme A dehydrogenase) (Short-chain 3-hydroxyacyl-CoA dehydrogenase)	HADH HAD HADHSC SCHAD	Hydroxyacyl-coenzyme A dehydrogenase, mitochondrial (HCDH) (EC 1.1.1.35) (Medium and short-chain L-3-hydroxyacyl-coenzyme A dehydrogenase) (Short-chain 3-hydroxyacyl-CoA dehydrogenase)	92	148110000	12770000	8901400	10726000	10725000	10260000	10179000	15180000	10878000	5808900	5585800	6616100	4748400
I3LDC3	Uncharacterized protein	NDUFB10	NADH dehydrogenase (ubiquinone) 1 beta subcomplex, 10, 22kDa	53	147560000	11193000	13565000	11641000	14657000	10089000	14112000	9603000	7584600	7400300	5550400	5225700	5145000
O77773	Uncharacterized protein (Voltage-dependent calcium channel alpha-2 delta subunit)	CACNA2D1	calcium channel, voltage-dependent, alpha 2/delta subunit 1	80	144040000	10806000	9588400	8128900	10483000	12223000	13346000	6118300	5509700	9377700	10377000	7146600	10215000
Q29201	40S ribosomal protein S16	RPS16	ribosomal protein S16 pseudogene 1; ribosomal protein S16 pseudogene 10; ribosomal protein S16	31	143900000	11278000	10853000	14969000	9568700	10701000	9057700	6199200	5632800	7496700	8311200	6510600	9775800
A1XQS3	Mitochondrial NDUFA4 (Uncharacterized protein)	NDUFA4	NADH dehydrogenase (ubiquinone) 1 alpha subcomplex, 4, 9kDa	17	143220000	11557000	11394000	11037000	12040000	9503500	8789900	10140000	8833700	6730400	6659000	5873100	5300000
I3LTH8	Uncharacterized protein	NPM1	nucleophosmin 1 (nucleolar phosphoprotein B23, numatrin) pseudogene 21; hypothetical LOC100131044; similar to nucleophosmin 1; nucleophosmin (nucleolar phosphoprotein B23, numatrin)	97	142990000	13732000	12591000	13493000	13263000	13564000	16707000	2107200	1647600	2917700	8781700	9113400	6570900
Q1T7A8	Type VI collagen alpha-1 chain (Fragment)	COL6A1	collagen, type VI, alpha 1	20	142060000	9237300	0	0	0	0	0	0	0	0	0	0	0
F1RKK1	Uncharacterized protein (Fragment)			34	141530000	7390000	12450000	6877300	12954000	10636000	13745000	0	0	0	0	8046400	0
F1S3W0	Cytochrome b-c1 complex subunit 6 (Complex III subunit 6) (Mitochondrial hinge protein)	LOC100524873	cytochrome b-c1 complex subunit 6, mitochondrial-like [ Sus scrofa (pig) ]	34	140990000	14918000	8579200	8877900	9664400	9113300	18664000	11827000	7618600	5389100	4636700	5674000	3324900
P10668	Cofilin-1 (Cofilin, non-muscle isoform)	CFL1	cofilin 1 (non-muscle)	49	140350000	10838000	7623000	7157200	11923000	9716600	6869300	3707700	4391200	0	15476000	17594000	12506000
I3LVA1	Uncharacterized protein	HERC6	hect domain and RLD 6	11	139960000	5906600	0	0	0	0	0	0	0	0	0	0	0
F1S7K4	Uncharacterized protein	PLIN4	perilipin 4	40	139800000	8103800	7835900	9510700	2481500	2696900	6097300	7189800	4245700	4589300	3589800	49334000	3598200
F1S8Q4	Uncharacterized protein	ADCK3	aarF domain containing kinase 3	37	138050000	18739000	13504000	13476000	12181000	7443600	11089000	8103300	8010000	2075200	2543900	2266200	2987100
Q95N04	Acetyltransferase component of pyruvate dehydrogenase complex (EC 2.3.1.12)			91	137720000	12612000	9037200	9266200	14736000	11527000	14183000	8601700	7735300	5514300	5311000	2939600	4531800
F1SUM3	Uncharacterized protein (Fragment)	SERPINH1	serpin peptidase inhibitor, clade H (heat shock protein 47), member 1, (collagen binding protein 1)	44	137150000	13800000	11212000	14667000	5221800	6677600	7104800	4827400	4669900	4313800	10282000	11229000	10548000
I3LN42	Uncharacterized protein (Fragment)	GC	group-specific component (vitamin D binding protein)	100	136430000	12675000	11673000	9805300	9350900	4803300	4805600	6581700	7253700	7898700	7652600	15558000	5961400
Q1AG05	Calsarcin 3			80	135750000	5966800	4772200	5679800	5670800	5807300	7871300	20193000	15214000	17652000	5347100	4781000	5453700
P50447	Alpha-1-antitrypsin (Alpha-1 protease inhibitor) (Alpha-1-antiproteinase) (Serpin A1)	SERPINA1 PI	Alpha-1-antitrypsin (Alpha-1 protease inhibitor) (Alpha-1-antiproteinase) (Serpin A1)	64	132980000	18074000	12517000	6468800	8604100	28972000	9701600	0	0	1555600	6606600	8712100	2186700
P62272	40S ribosomal protein S18	RPS18	ribosomal protein S18 pseudogene 12; ribosomal protein S18 pseudogene 5; ribosomal protein S18	48	132620000	12667000	12887000	15158000	10858000	8944600	8002500	3639700	3555700	4410400	9142500	8946200	5507000
K7GNZ3	Uncharacterized protein	NACA	nascent polypeptide-associated complex alpha subunit	36	131830000	13762000	11965000	13169000	13391000	11266000	7016200	3665000	3930600	4140500	6015200	6295800	6895800
P60662	Myosin light polypeptide 6 (17 kDa myosin light chain) (LC17) (Myosin light chain 3) (MLC-3) (Myosin light chain alkali 3) (Myosin light chain A3) (Smooth muscle and nonmuscle myosin light chain alkali 6)	MYL6	myosin, light chain 6, alkali, smooth muscle and non-muscle	37	131100000	7201000	8925800	5735400	10122000	10403000	13456000	4240500	3759800	3253600	10866000	18596000	9994900
F1RKM0	Uncharacterized protein	LMNB1	lamin B1	99	131000000	7470900	9855900	9279900	10655000	19595000	18606000	1934700	3137500	3671900	8559400	8052100	6050700
F1SIT7	Uncharacterized protein	LOC100523874	60S acidic ribosomal protein P1-like [ Sus scrofa (pig) ]	48	130740000	14956000	11525000	13558000	7072100	6634800	7583200	3786000	3512100	3179200	8690500	11585000	6078500
K9IWG6	Spectrin beta chain, brain 1 (Fragment)	SPTBN1	spectrin, beta, non-erythrocytic 1	132	129860000	11966000	9365500	11614000	11054000	11987000	15787000	704420	1785900	1985900	6358100	14935000	5056300
F1RUI1	Uncharacterized protein	HSD17B10	hydroxysteroid (17-beta) dehydrogenase 10	81	129760000	13474000	9624700	9315600	11956000	13689000	9576700	5657700	6314200	3849800	5520400	7202300	4490100
F1S166	Uncharacterized protein	UNC45B	unc-45 homolog B (C. elegans)	102	129640000	11776000	10455000	11174000	9492300	8942600	9131100	5099100	5673200	5267200	8576700	4687700	9927800
F1RQ91	40S ribosomal protein S4	RPS4	40S ribosomal protein S4	82	128590000	11720000	12732000	14998000	7514800	8046300	7999500	4551100	3472000	5088800	9017700	5896000	6074400
F1SRB9	Uncharacterized protein	ST13	similar to heat shock 70kD protein binding protein; suppression of tumorigenicity 13 (colon carcinoma) (Hsp70 interacting protein)	42	128560000	9957900	12038000	8110900	10317000	9568300	6134200	4512700	4084500	5343600	8401800	10048000	7212900
F2Z5Q6	Uncharacterized protein (Fragment)	RPS6	ribosomal protein S6 pseudogene 25; ribosomal protein S6; ribosomal protein S6 pseudogene 1	27	127500000	9490000	14838000	12125000	11791000	10438000	7957400	0	5362100	0	8517600	7209000	8920300
F1RX36	Fibrinogen alpha chain	FGA	fibrinogen alpha chain	69	127210000	15085000	9321900	9868600	17560000	5734300	3119100	2701400	3765700	2931200	6542300	15734000	6020400
F1SSY3	Tropomodulin 4 (Uncharacterized protein)	TMOD4	tropomodulin 4 (muscle)	61	127150000	6817400	6771500	7050700	3456300	3943000	6462900	14685000	13202000	16922000	6616800	5903600	4752200
Q29582	Pyruvate kinase M2 (EC 2.7.1.40) (Fragment)			42	126380000	0	0	0	0	0	0	6904200	4151900	5680900	0	0	0
F1SAC1	Uncharacterized protein	ECHS1	enoyl Coenzyme A hydratase, short chain, 1, mitochondrial	70	124870000	9066300	7594300	10406000	10011000	13199000	10675000	6307200	5467200	5053300	5180900	9114600	4936300
Q9TSX9	Peroxiredoxin-6 (EC 1.11.1.15) (Non-selenium glutathione peroxidase) (NSGPx) (EC 1.11.1.9)	PRDX6	peroxiredoxin 6	61	124050000	8828600	6132700	6748400	7359800	7523100	6120900	9948900	8602100	8157500	7821400	12142000	7231700
Q29092	Endoplasmin (94 kDa glucose-regulated protein) (GRP-94) (98 kDa protein kinase) (PPK 98) (ppk98) (Heat shock protein 90 kDa beta member 1) (gp96 homolog)	HSP90B1 GRP94 TRA1	Endoplasmin (94 kDa glucose-regulated protein) (GRP-94) (98 kDa protein kinase) (PPK 98) (ppk98) (Heat shock protein 90 kDa beta member 1) (gp96 homolog)	51	121300000	10835000	11134000	11136000	6573500	6327800	6599300	4982900	3428500	0	11483000	9734600	10107000
E7EBY5	MACRO domain containing protein 1 (Uncharacterized protein)	MACROD1	MACRO domain containing 1	38	121070000	8330500	6969900	7238700	5845200	5679200	6776100	14394000	10378000	16749000	3911700	0	4194400
Q1G1L1	Isocitrate dehydrogenase [NAD] subunit, mitochondrial (EC 1.1.1.41)	IDH3B	isocitrate dehydrogenase 3 (NAD+) beta	50	120990000	10297000	7049600	6936100	12492000	12158000	12116000	11569000	6324000	6084500	3243400	0	3646900
F1SGS9	Catalase (EC 1.11.1.6)	CAT	catalase	74	120980000	10621000	10525000	9603300	8879500	5048600	7841000	3217000	3161100	3945300	5834900	24233000	4783100
I3LJ05	Uncharacterized protein	LOC100623793	chromosome 13 open reading frame, human C21orf33 [ Sus scrofa (pig) ]	46	120820000	8941200	7958900	10385000	10006000	10509000	10616000	7820300	9295100	5299400	5291900	3685800	3848700
F1SED0	Uncharacterized protein (Fragment)	ACADSB	acyl-Coenzyme A dehydrogenase, short/branched chain	103	119940000	9632900	8313100	9591800	8472700	11893000	11828000	5840400	4607600	5654400	5112500	5664800	6073900
Q3Y5G4	Nebulin-related anchoring protein	NRAP	nebulin-related anchoring protein	67	119930000	4063900	5307900	6303100	42386000	7381000	7080500	1162600	2341300	1964400	4012300	2487500	8701600
P46405	40S ribosomal protein S12	RPS12	ribosomal protein S12; ribosomal protein S12 pseudogene 4; ribosomal protein S12 pseudogene 11; ribosomal protein S12 pseudogene 9	18	119870000	14576000	7617500	9672200	7450100	12597000	6439400	3621100	3515000	5208900	5055900	10797000	6735500
Q2EN79	Ubiquinol-cytochrome c reductase complex (Uncharacterized protein)	UQCR10	ubiquinol-cytochrome c reductase complex (7.2 kD)	18	119540000	0	10913000	12197000	14688000	8584600	9630600	0	0	0	3517200	1859500	3694000
F2Z5B4	Uncharacterized protein	HNRNPA3	heterogeneous nuclear ribonucleoprotein A3	53	119410000	7710200	11810000	9454200	13196000	13688000	14145000	3449900	0	3469200	6324100	8612500	5462000
I3LNG8	Uncharacterized protein	LOC100623923	stress-induced-phosphoprotein 1 [ Sus scrofa (pig) ]	46	119320000	7633200	8854500	10646000	8299500	8541400	7572300	5526000	6941800	5114800	8553900	5085500	9430700
F1SL07	Uncharacterized protein	LOC100524622	NADH dehydrogenase (ubiquinone) 1 alpha subcomplex, 9, 39kDa [ Sus scrofa (pig) ]	46	118780000	11219000	7985500	8573200	11323000	9942600	13053000	8004800	5974000	5059700	4720800	1622100	5119400
I3LB92	Uncharacterized protein (Fragment)	MYOM3	myomesin family, member 3	45	118070000	8274900	8966000	9443200	10136000	13343000	9790300	3771400	4184500	0	10525000	6834000	8021700
F1S5J1	Uncharacterized protein	LRPPRC	leucine-rich PPR-motif containing	110	117440000	17860000	13380000	16386000	11889000	7000900	12518000	592920	1280200	0	1714200	3100100	2195400
F1SIS9	Uncharacterized protein	NDUFA10	NADH dehydrogenase (ubiquinone) 1 alpha subcomplex, 10, 42kDa	74	117110000	11314000	9618700	8111200	9056400	9322100	10722000	8245800	8025000	5276400	4163200	3304100	3701500
P26042	Moesin (Membrane-organizing extension spike protein)	MSN	moesin	74	117040000	9338600	6469900	6868000	9289000	9707100	9948100	2603000	2393400	1387500	10573000	18245000	7626600
F1SSC7	Uncharacterized protein	MURC	muscle-related coiled-coil protein	65	116500000	3540300	10011000	6951600	11123000	9385900	17457000	2425700	3089600	6480800	6854100	10166000	6853600
K9IWI4	Talin-1	TLN1	talin 1	107	116370000	8030200	6466000	7689600	9667700	6112500	8549300	1348500	1214400	2818700	10046000	23141000	7098200
F1RQJ4	Uncharacterized protein	LOC100737246	UDP-glucose:glycoprotein glucosyltransferase 1-like	12	116080000	0	0	0	0	0	4564200	0	0	0	0	0	0
P61288	Translationally-controlled tumor protein (TCTP)	TPT1	similar to tumor protein, translationally-controlled 1; tumor protein, translationally-controlled 1	47	115870000	10856000	11018000	11537000	6498700	5098800	3804800	6685500	5483500	10949000	5112500	6547600	5520200
O11780	Transforming growth factor-beta-induced protein ig-h3 (Beta ig-h3) (Kerato-epithelin) (RGD-containing collagen-associated protein) (RGD-CAP)	TGFBI	transforming growth factor, beta-induced, 68kDa	80	115600000	7226400	5702900	7168900	6860800	5783600	7672300	4200600	0	1902900	14339000	19160000	13219000
F1SM98	Uncharacterized protein	NDUFV2	NADH dehydrogenase (ubiquinone) flavoprotein 2, 24kDa	62	115270000	10907000	9051900	7593900	11402000	8928600	11227000	6609900	6937600	5369000	4172200	3493600	3978100
F1S9F3	Uncharacterized protein	LETM1	leucine zipper-EF-hand containing transmembrane protein 1	14	114960000	13115000	14505000	14854000	13475000	9463200	12698000	0	0	0	9576100	0	11747000
Q2VTP6	Peptidyl-prolyl cis-trans isomerase	LOC654323	FKBP1A-like [ Sus scrofa (pig) ]	37	114910000	7029800	8783900	8876900	6360200	6834700	6796000	0	7308300	0	7520200	16973000	7531800
Q04967	Heat shock 70 kDa protein 6 (Heat shock 70 kDa protein B')	HSPA6 HSP70B'	Heat shock 70 kDa protein 6 (Heat shock 70 kDa protein B')	4	114620000	2211200	0	0	0	0	0	0	0	0	0	0	0
E1CAJ6	Protein disulfide isomerase P5 (Uncharacterized protein)	pdi-p5 PDIA6	Protein disulfide isomerase P5 (Uncharacterized protein)	77	114330000	7757600	7031900	8635200	5032500	7920000	4930900	2469700	2181600	3618500	13326000	15720000	11785000
Q71LE2	Histone H3.3	H3F3A H3.3A	Histone H3.3	69	114210000	11393000	11055000	10260000	10491000	12718000	10419000	0	0	3867000	0	0	0
G9F6X9	Dihydropyrimidinase-like 2			63	112980000	9295500	8900700	6980800	10660000	10788000	6977600	1731900	2013100	0	8807400	14606000	8791700
K7GSE5	Uncharacterized protein	NDUFB9	NADH dehydrogenase (ubiquinone) 1 beta subcomplex, 9, 22kDa	56	112060000	6102400	8964600	8316300	6185200	10071000	10936000	8024600	7371600	7918800	7157200	4140200	5862700
I3LGC6	Ubiquitin carboxyl-terminal hydrolase (EC 3.4.19.12) (Fragment)	USP24	ubiquitin specific peptidase 24	6	111860000	2912500	0	0	0	0	0	0	0	0	0	0	0
I3LRH2	Uncharacterized protein	LOC100519984	nucleolin-like [ Sus scrofa (pig) ]	52	111850000	13130000	10689000	10687000	13377000	11997000	11465000	0	0	0	4683900	9054900	2978100
I3L806	Uncharacterized protein (Fragment)			90	110870000	10640000	11569000	10526000	6828800	8568700	6059100	2035500	3356300	3292100	7051900	6448600	8183600
F1RW89	Electron transfer flavoprotein-ubiquinone oxidoreductase, mitochondrial	ETFDH	electron-transferring-flavoprotein dehydrogenase	91	110400000	10764000	9256100	8291700	11026000	11317000	12529000	4385500	4857400	2836000	3490300	4005400	3480600
Q8HY46	Carnitine O-palmitoyltransferase 1, muscle isoform (CPT1-M) (EC 2.3.1.21) (Carnitine O-palmitoyltransferase I, muscle isoform) (CPT I) (CPTI-M) (Carnitine palmitoyltransferase 1B)	CPT1B	choline kinase beta; carnitine palmitoyltransferase 1B (muscle)	86	110300000	14379000	9434000	15706000	6971700	5431400	7146000	5378500	4571100	2587700	4342700	2186000	3839300
F1RGG1	Uncharacterized protein	LOC100518254	ribosomal protein S19 [ Sus scrofa (pig) ]	32	109670000	8556700	9513000	10276000	9064700	8141000	9789600	2884700	2940000	3593300	7623900	5524200	7463300
F1SFF3	Uncharacterized protein (Fragment)	NID2	nidogen 2 (osteonidogen)	38	109640000	7269200	7252300	8210000	11759000	13324000	13835000	2345900	0	3302600	2917300	16636000	2691200
F1S2Z4	Uncharacterized protein	LOC100525900	laminin subunit alpha-2-like [Sus scrofa (pig)]	63	109550000	8888500	12286000	12369000	13791000	13022000	14602000	1829300	2178300	2204500	0	1553300	2645400
P67985	60S ribosomal protein L22 (Heparin-binding protein HBp15)	RPL22	ribosomal protein L22 pseudogene 11; ribosomal protein L22	19	108790000	10272000	10333000	8869000	6880200	7926200	7865400	4580400	4527000	5655800	6117400	6982100	5916900
F1RYY6	Transaldolase (EC 2.2.1.2) (Fragment)	TALDO1	transaldolase 1	46	108200000	5440000	8264300	10403000	7341800	8102400	6608500	6388700	5186900	6630700	5446500	11343000	5721200
F2Z5V6	Uncharacterized protein	LOC733637	myosin regulatory light chain 2 protein [ Sus scrofa (pig) ]	53	108020000	9590900	7542200	7431100	8684300	7805500	7025100	2927600	4020100	4205100	7396400	13230000	5830100
A5A8W4	Tenascin XB	TNXB SBAB-514B12.2-001	Tenascin XB	45	107580000	7746000	10114000	12478000	11585000	8241400	12862000	0	0	0	4383500	12121000	5207600
I3LD72	Uncharacterized protein	EHD2	EH-domain containing 2	63	107540000	7062100	7287400	6281400	10248000	10052000	11788000	2845900	3965600	2781600	3801400	18634000	4622500
Q9N0F1	Dihydrolipoyllysine-residue succinyltransferase component of 2-oxoglutarate dehydrogenase complex, mitochondrial (EC 2.3.1.61) (2-oxoglutarate dehydrogenase complex component E2) (OGDC-E2) (Dihydrolipoamide succinyltransferase component of 2-oxoglutarate dehydrogenase complex) (E2K) (E2o) (PE2o)	DLST	dihydrolipoamide S-succinyltransferase (E2 component of 2-oxo-glutarate complex); dihydrolipoamide S-succinyltransferase pseudogene (E2 component of 2-oxo-glutarate complex)	61	107480000	9219600	6924800	7767700	9739000	8238400	11633000	6897900	5795000	5408100	4007000	4044100	4333400
K7GQ41	Uncharacterized protein	BCAP31	B-cell receptor-associated protein 31	8	107070000	5989000	0	5071500	4808900	8404000	10206000	3765900	0	7279400	28683000	11487000	10578000
Q95ME5	Superoxide dismutase [Cu-Zn] (EC 1.15.1.1) (Fragment)	SOD1	superoxide dismutase 1, soluble	13	106980000	0	0	4837900	4326800	4371300	10916000	4154800	3572100	4110200	0	21089000	7532100
F2Z5P1	Histone H2A (Fragment)	H2AFV	H2A histone family, member V	20	106710000	13079000	10308000	10143000	6755000	11489000	9941800	0	0	3550500	5209700	7606000	2760900
F2Z5C7	40S ribosomal protein S3a	RPS3A	ribosomal protein S3A pseudogene 5; ribosomal protein S3a pseudogene 47; ribosomal protein S3a pseudogene 49; ribosomal protein S3A; hypothetical LOC100131699; hypothetical LOC100130107	13	106240000	10684000	12901000	12346000	9065900	0	7587500	0	0	0	8014100	0	0
F1RGP8	Uncharacterized protein (Fragment)	PBXIP1	pre-B-cell leukemia homeobox interacting protein 1	79	106060000	8650900	7505400	7525100	8027900	9782500	10151000	3945100	3677100	3599500	8292800	4422400	7544700
O46409	Apolipoprotein A-IV (Apo-AIV) (ApoA-IV) (Apolipoprotein A4)	APOA4	apolipoprotein A-IV	41	104890000	15956000	19561000	7507700	21714000	3710800	3576900	0	0	0	0	2060400	0
A1XQU3	60S ribosomal protein L14	RPL14	ribosomal protein L14	22	104390000	8808100	9300600	12642000	8307500	6374600	7891900	4001600	3092000	4730100	5454400	5386200	5154500
A8YQT9	Ribosomal protein L7			42	103960000	12071000	9993600	9948000	7862200	6762500	7721600	3197800	2382500	4298500	6716200	3986700	4755700
F2Z522	Uncharacterized protein	RPL23A LOC100514795	60S ribosomal protein L23a-like [ Sus scrofa (pig) ]	30	103200000	8042200	10994000	10658000	9662100	9474500	6859500	3413500	0	0	6122300	5137400	6634500
F1RQR4	Uncharacterized protein (Fragment)	EHD1	EH-domain containing 1	65	102880000	8877500	6408700	8308100	9015000	6606000	7990700	4158800	3875300	4285300	6970200	5612100	7193600
Q00P29	Beta actin (Fragment)	ACTB	actin, beta	66	102840000	0	0	0	2189000	2212300	0	5589200	0	8477600	15493000	0	7461900
J9JIL3	Sodium/potassium-transporting ATPase subunit beta-1 (Fragment)	ATP1B1	ATPase, Na+/K+ transporting, beta 1 polypeptide	42	101910000	7724400	9966700	10473000	11741000	10484000	11885000	2699400	2757300	4068700	4145800	1254900	3283200
Q6WSP6	Chaperonin 10 (Heat shock 10kD protein)			17	101750000	12484000	4031900	8145800	7898200	8149000	7851300	2966900	4925100	0	6471300	6087700	5567300
B2CNZ7	Cathepsin B (EC 3.4.22.1)	CTSB	cathepsin B	38	101180000	3610400	4575900	5283700	6484500	5044500	4454600	3521400	0	2389700	19009000	13737000	12908000
F1SKQ0	Uncharacterized protein (Fragment)	DDX17	DEAD (Asp-Glu-Ala-Asp) box polypeptide 17	71	101160000	7052300	9607800	8896200	12605000	10227000	11367000	1375600	3051800	1864300	4425800	6264100	4377400
Q2XQY5	Tropomyosin 3	tpm3	tropomyosin 3	21	100920000	0	0	9271400	0	2005400	8949400	0	0	0	6762900	8655600	15568000
Q9N250	Titin (Fragment)	TTN	titin	30	100170000	4112400	5538600	5850000	6777000	7292900	8141900	6236800	7808500	7558700	5833100	7198500	7416200
A9ED96	CArG-binding factor A	CBF-A	CArG-binding factor A	51	99737000	5642800	7464800	6813500	8610100	7680000	6308700	2007700	0	0	4572500	6169000	3161100
I3LJT1	Uncharacterized protein			24	99727000	5415100	11631000	7507300	7027900	9950200	14061000	3336500	2478100	4521800	3991700	7781500	3388600
F2Z4Y1	Uncharacterized protein	YWHAH	tyrosine 3-monooxygenase/tryptophan 5-monooxygenase activation protein, eta polypeptide	61	98648000	7038800	8486200	7816700	10863000	12423000	15081000	1892000	2203000	0	4731700	6221600	5477900
Q95266	Calcium/calmodulin-dependent protein kinase type II subunit delta (CaM kinase II subunit delta) (CaMK-II subunit delta) (EC 2.7.11.17)	CAMK2D	calcium/calmodulin-dependent protein kinase II delta	69	98021000	6321200	4168000	6764800	5677800	6076300	5409000	8205000	6981200	8494900	5107000	5875600	6973100
Q0QEV2	60S ribosomal protein L18 (Fragment)	RPL18	ribosomal protein L18	26	98006000	14347000	10926000	8168800	5531000	5977600	8156100	3479300	0	3702900	5882800	3649800	4532700
F1SV27	Uncharacterized protein	LOC100512841 SSC.91835	four and a half LIM domains protein 3-like [ Sus scrofa (pig) ]	53	97868000	5528800	7518400	7071000	10590000	4603700	8087400	7482700	5001500	2803200	6254400	4823200	5110400
F1RP17	T-complex protein 1 subunit gamma	CCT3	chaperonin containing TCP1, subunit 3 (gamma)	36	96772000	7317600	8301600	8412700	8195900	7248900	5883400	3590800	4237000	4326600	7766300	3811300	5757800
F1SNY2	60S ribosomal protein L3	RPL3	ribosomal protein L3; similar to 60S ribosomal protein L3 (L4)	56	96674000	8692500	12853000	9466400	5738500	7809000	7630200	3344700	0	0	7440500	6058700	6269300
F1RQI1	Uncharacterized protein	COX7A2	cytochrome c oxidase subunit VIIa polypeptide 2 (liver)	7	96008000	16567000	0	15962000	0	15165000	0	0	0	0	0	0	0
I3LPW0	Uncharacterized protein	NDUFB4	hypothetical gene supported by AF044957; NM_004547; NADH dehydrogenase (ubiquinone) 1 beta subcomplex, 4, 15kDa	36	95946000	6123900	7138900	6248700	9838800	10141000	8296800	5889300	7543500	3378700	4610900	2532000	3475600
F1SSE7	Uncharacterized protein (Fragment)	COL15A1	collagen, type XV, alpha 1	42	95547000	5854100	6094900	7823500	11259000	10724000	8872500	3900000	2486300	4099900	2830200	7914400	2194100
P54612	Serine/threonine-protein phosphatase 2A 65 kDa regulatory subunit A alpha isoform (PP2A subunit A isoform PR65-alpha) (PP2A subunit A isoform R1-alpha)	PPP2R1A	protein phosphatase 2 (formerly 2A), regulatory subunit A, alpha isoform	85	95541000	7896300	7391600	6687500	7772400	5732300	6608300	6716000	5366900	6085200	5759300	4558600	5750200
F1S8Y5	Uncharacterized protein	PGAM1	phosphoglycerate mutase 1 (brain)	60	95506000	6357300	7740700	6906700	7886300	7626000	5946600	3073400	2412100	1458700	8329400	9849500	7775100
F1SV06	Uncharacterized protein	PABPC4	poly(A) binding protein, cytoplasmic 4 (inducible form)	67	95413000	9283000	9558200	10386000	9590200	7092400	6198000	2246500	2571600	2394900	3656100	5608400	4738500
Q7M364	Antithrombin III			37	95404000	6545000	5012800	4095500	9115000	4303800	4830200	5142100	0	4942300	6713900	13520000	4968800
F1RYS9	Uncharacterized protein	FAM47E-STBD1		39	95300000	6067400	4733800	4386000	4892700	8439200	4953300	7950300	7474500	12456000	4259400	3626000	5562300
D6QST6	2,4-dienoyl-CoA reductase 1	DECR1	2,4-dienoyl CoA reductase 1, mitochondrial	31	95141000	6431900	10136000	4879900	11986000	7459400	10385000	4725600	5010100	3926900	2854000	3575100	4105900
Q28936	Fibrinogen A-alpha-chain (Fragment)			34	94910000	13539000	8285600	5585700	9864500	3958900	2539900	3051100	3634900	0	3509600	13388000	2727800
F1SJC2	Uncharacterized protein	PPP1R3A	protein phosphatase 1, regulatory (inhibitor) subunit 3A	44	94640000	5497400	6462400	6848300	0	4161800	4019400	11364000	8225400	10986000	4299500	2765900	6488300
F2Z5G8	Uncharacterized protein (Fragment)	RPS25	ribosomal protein S25 pseudogene 8; ribosomal protein S25	19	93597000	6585100	10392000	8683200	7887800	7189400	4581200	4770100	3075500	0	5366200	5081800	7035200
F1SLF0	Uncharacterized protein	SPR	sepiapterin reductase (7,8-dihydrobiopterin:NADP+ oxidoreductase)	69	93332000	6068700	4793800	4891900	5470300	7506900	4907600	8542200	5444000	8997100	4966800	5876000	3958300
F1RUJ4	GMP reductase (EC 1.7.1.7)	GMPR	guanosine monophosphate reductase	46	93184000	6931900	6547000	7213900	5372300	6334200	7229100	6275300	4926400	7685900	3964100	3429800	6344800
F1SH92	Inter-alpha-trypsin inhibitor heavy chain H4	ITIH4	inter-alpha (globulin) inhibitor H4 (plasma Kallikrein-sensitive glycoprotein)	79	93082000	8339900	5421600	14311000	15004000	4926200	4774300	0	0	0	5061900	11489000	3241400
F1SP32	Uncharacterized protein	RAD23B	RAD23 homolog B (S. cerevisiae)	59	92691000	5936800	5721100	6180000	6919500	8282900	7836300	4355700	3867500	4504500	6246000	8057800	5966700
F1S530	60S ribosomal protein L5	RPL5	ribosomal protein L5 pseudogene 34; ribosomal protein L5 pseudogene 1; ribosomal protein L5	47	91517000	9379800	8442300	8778400	7510400	5670400	6877200	3620300	3090400	2662500	6551100	4250900	4969200
F1RI15	Uncharacterized protein	HSPA4	heat shock 70kDa protein 4	77	91391000	7458100	6739400	7401400	6877100	6171100	5408800	4452300	3586700	3276800	7918300	5840600	5934400
F1RUQ4	Uncharacterized protein (Fragment)	LOC100516628	UDP-glucuronosyltransferase 2B18-like [ Sus scrofa (pig) ]	20	91301000	0	3328900	5144900	5898900	5743100	4926800	8635400	9596800	10109000	5951800	6292300	7469500
F1RZW0	Uncharacterized protein (Fragment)			41	90999000	7264600	8324800	7290800	12463000	7251400	8457800	2591100	2289600	3453500	4233400	3692900	4143600
M9TGS8	Mitochondrial delta3,delta2-dienoyl-CoA isomerase	Eci1	Mitochondrial delta3,delta2-dienoyl-CoA isomerase	50	89542000	9948000	6079900	6579900	7698400	8085600	11863000	4242900	3804100	3260000	2631700	1927000	2414100
A1XQU5	60S ribosomal protein L27	RPL27	ribosomal protein L27	26	89403000	10732000	10329000	10157000	6759700	6691500	5978000	1958400	2271800	0	4995300	3995300	4168000
I3LJ88	Uncharacterized protein	TMOD1	tropomodulin 1	63	89116000	5565200	4191700	5863500	3738600	3201900	4542900	8908200	7173600	6621100	6299400	6308100	6352900
D0G0B3	Acetyl-Coenzyme A acyltransferase 2 (Uncharacterized protein)	ACAA2	hypothetical LOC648603; acetyl-Coenzyme A acyltransferase 2	95	89067000	10630000	10696000	10821000	5545800	8682200	7597500	5653200	2865500	0	2177600	2546800	970120
Q2HYU2	ATP-dependent 6-phosphofructokinase, muscle type (ATP-PFK) (PFK-M) (EC 2.7.1.11) (6-phosphofructokinase type A) (Phosphofructo-1-kinase isozyme A) (PFK-A) (Phosphohexokinase)	PFKM	phosphofructokinase, muscle	9	88407000	0	0	0	0	0	0	15906000	0	0	7112900	0	0
F1SNF6	Uncharacterized protein	CHCHD3	coiled-coil-helix-coiled-coil-helix domain containing 3	36	87661000	6207800	6846800	7977400	5932400	7102000	11797000	4593200	6418100	0	3158200	3111600	4507100
I3LM03	Uncharacterized protein	LOC100622246	arbonyl reductase [NADPH] 1-like [ Sus scrofa (pig) ]	57	87386000	6489300	6262300	4162600	6402100	7878200	6966100	3220900	5684000	4708700	6080000	6954700	5459200
F2Z5D4	Uncharacterized protein (Fragment)	SYNCRIP	synaptotagmin binding, cytoplasmic RNA interacting protein	49	87233000	8038700	8365100	7408400	7915000	7817100	5918100	3485100	2419300	3293100	4805700	5835400	3315800
K7GRF2	Uncharacterized protein	RPL8	ribosomal protein L8; ribosomal protein L8 pseudogene 2	25	86844000	7301200	9467400	10562000	7538100	6773300	6124500	2707300	3007000	3423900	4485500	4449100	0
G8FUN5	Y box binding protein 1 (Fragment)	YBX1	Y box binding protein 1	37	86462000	8639800	8654800	8452600	7242800	7507900	6628000	0	1694200	4740200	5167900	3346400	4008900
Q1T7A9	Type VI collagen alpha-1 chain (Fragment)	COL6A1	collagen, type VI, alpha 1	65	85554000	4477200	4371000	11879000	4915700	11742000	6990600	0	0	2616600	6210300	6381900	5236800
F1RR45	Uncharacterized protein	CRAT	carnitine acetyltransferase	32	85458000	5724100	4546300	6537900	6047700	4428800	4549300	8056000	6945700	5472000	4509600	3653700	3821500
I3LH24	Uncharacterized protein			0	84230000	0	2410200	0	0	0	0	0	0	0	0	0	0
F2Z5Q2	Uncharacterized protein (Fragment)	RPL24	ribosomal protein L24; ribosomal protein L24 pseudogene 6	11	83875000	0	10716000	9203900	7487300	6671200	5160500	0	0	0	7043700	5121400	5528200
F1SFI6	Uncharacterized protein (Fragment)	FETUB	fetuin B	73	82505000	6114800	11387000	6440100	10279000	20212000	8812300	0	0	0	1648500	1531900	0
Q29568	Phosphopyruvate hydratase (Fragment)			83	82093000	5349500	4506500	3685700	5085800	5852100	5730200	3629200	2905400	4252000	6307400	11114000	4793400
P62831	60S ribosomal protein L23 (Ribosomal protein L17)	RPL23	ribosomal protein L23 pseudogene 6; ribosomal protein L23	27	81998000	7006100	6732000	9041000	6553400	6686900	6051000	0	0	0	5116600	5266800	4869700
F1SKC4	Uncharacterized protein (Fragment)	GYG1	glycogenin 1	11	81391000	0	4064300	0	5417800	5921000	5775800	6348700	7915800	5723900	5920100	4856500	9047500
F1SHD6	Uncharacterized protein	EEF1B2	eukaryotic translation elongation factor 1 beta 2; eukaryotic translation elongation factor 1 beta 2-like	47	81064000	8666500	7926900	9398100	5800400	3951100	4270600	2919100	2508100	3370500	3713700	4678100	4222600
F2Z539	40S ribosomal protein S20	RPS20	ribosomal protein S20	48	80616000	3965900	8300200	7983800	5451000	6022700	5442000	2366700	2972500	2888500	5294400	6589600	5698800
F1RJ93	Transgelin (Fragment)	TAGLN2	transgelin 2	85	80233000	5414100	4364100	5551600	4491000	4090100	4354000	2194900	1492000	1866200	10218000	13878000	7227100
F1SC20	Alpha-1B-glycoprotein	A1BG	alpha-1-B glycoprotein	69	79718000	3472300	3354300	3350500	11010000	2800600	3845500	3503300	2149100	2234100	8632100	16786000	4532500
I3LHZ6	Uncharacterized protein	DHX9	DEAH (Asp-Glu-Ala-His) box polypeptide 9	64	79007000	6523800	10764000	6760100	6217500	7941300	9927100	0	1157500	967900	4182200	3263200	3545200
Q53DY6	Histone H1.3-like protein			15	78473000	5314600	0	0	0	0	0	0	0	0	0	0	0
E7BXW9	Musculoskeletal embryonic nuclear protein 1	MUSTN1	transmembrane protein 110; musculoskeletal, embryonic nuclear protein 1	11	78319000	0	2441800	0	0	0	0	0	0	0	0	0	0
F1RWL7	Uncharacterized protein	LOC100157053	NADH dehydrogenase [ubiquinone] 1 beta subcomplex subunit 8, mitochondrial-like [ Sus scrofa (pig) ]	18	78283000	5870200	8013800	4467300	8089900	5116800	7455000	4697600	4798100	4012500	3516700	0	2914100
F1S827	Uncharacterized protein	SERBP1	SERPINE1 mRNA binding protein 1	37	78222000	7519800	7463600	5829400	7179400	7381100	5090600	1691400	2492100	0	5238000	6079000	3914100
F1RIU3	Uncharacterized protein	CCT6A	chaperonin containing TCP1, subunit 6A (zeta 1)	59	78195000	7502300	6766000	7893100	6136000	5055400	4930300	3300400	3140200	2309200	4306200	5050000	3658900
P21753	Thymosin beta-10 (Thymosin beta-9)	TMSB10	thymosin beta 10	13	77777000	6499700	0	5946000	0	0	0	0	0	0	0	11957000	0
F1SFQ4	Uncharacterized protein	PCBP2	poly(rC) binding protein 2	31	77716000	5555200	5663800	7886900	7584300	5545100	6278000	2810600	2612200	2715300	4872400	3974400	4283200
K7GP58	Uncharacterized protein	AIFM1	apoptosis-inducing factor, mitochondrion-associated, 1	38	77134000	6312300	5910400	6335600	5921300	5718500	5107700	4685200	6686900	3476300	3498900	1745600	3462200
I3LIB5	Uncharacterized protein	MYPN	myopalladin	63	76840000	4541500	5937000	6003600	4059800	3455700	3529400	6496600	7575800	7240100	4351600	3845200	4038500
F1RHN3	Catechol O-methyltransferase	COMT	catechol-O-methyltransferase	43	76097000	8168200	7818900	8764100	5268500	5778500	5344500	2890000	0	0	3985000	6440100	2913800
F1S2E2	Annexin	ANXA11	annexin A11	55	75502000	4604600	5735000	5270500	5930500	4196300	5621700	3933500	3027000	3550100	5682400	5050400	5766300
F1SLI3	Microtubule-associated protein	MAP4	microtubule-associated protein 4	20	75305000	4864500	4680700	5962500	5028900	4665200	5859800	3348300	3043900	3774500	5269600	5960200	5885800
Q59IP2	Procollagen alpha 2(V)	COL5A2	collagen, type V, alpha 2	36	75249000	4731700	6290300	4148000	8040100	7745100	6528700	0	0	3292900	4362200	11410000	4482900
F1SRF1	Uncharacterized protein	KLHL40	kelch-like family member 40	36	75061000	4835500	4083000	4217200	4407600	4029100	2971200	3593400	3586100	3826500	7579300	4268600	10296000
I3LVS7	Uncharacterized protein	RHOA	ras homolog gene family, member A	40	74993000	5687100	5429900	5007700	5292600	6467200	3782700	3440400	0	2651700	5357200	4782500	5135400
I3LES8	Uncharacterized protein (Fragment)			13	74907000	4339200	0	0	0	3356500	3587000	9832600	12532000	15217000	0	2403300	0
P50667	Cytochrome c oxidase subunit 2 (Cytochrome c oxidase polypeptide II)	MT-CO2 COII COXII MTCO2	Cytochrome c oxidase subunit 2 (Cytochrome c oxidase polypeptide II)	28	74818000	7364100	4125200	5093000	5052200	4904200	7804700	5945600	0	2989800	1714700	0	2507400
I3LHS7	Uncharacterized protein (Fragment)	COQ9	coenzyme Q9 homolog (S. cerevisiae)	22	73965000	5761800	0	0	0	0	0	0	0	0	0	0	0
Q9GJT2	S-formylglutathione hydrolase (FGH) (EC 3.1.2.12) (Esterase D)	ESD	esterase D/formylglutathione hydrolase	73	73908000	5572900	4661900	4201200	4261700	4669800	5207600	5281300	4914800	4577600	4839000	6586400	3234900
F1SB60	Superoxide dismutase (EC 1.15.1.1)	SOD2	superoxide dismutase 2, mitochondrial	46	73716000	5488400	6003500	5690700	9497600	11357000	8851900	3896800	0	0	2597700	4762800	3633000
P12309	Glutaredoxin-1 (Thioltransferase-1) (TTase-1)	GLRX GRX	Glutaredoxin-1 (Thioltransferase-1) (TTase-1)	14	73572000	3523800	5357400	5732700	3680000	3838600	5205600	0	0	0	8443200	10360000	6664100
P32195	Protegrin-2 (PG-2)	NPG2	Protegrin-2 (PG-2)	14	73456000	4035800	2533900	3578600	8908000	13213000	14378000	0	3744400	0	3883600	4580200	2565100
F1RTJ9	60S ribosomal protein L21	RPL21	ribosomal protein L21 pseudogene 134; ribosomal protein L21 pseudogene 80; ribosomal protein L21 pseudogene 20; ribosomal protein L21 pseudogene 46; ribosomal protein L21 pseudogene 45; ribosomal protein L21 pseudogene 131; ribosomal protein L21 pseudogene 16; ribosomal protein L21 pseudogene 53; ribosomal protein L21 pseudogene 120; ribosomal protein L21 pseudogene 37; ribosomal protein L21 pseu…	22	72848000	9577400	5697700	8506300	5789600	5793500	4697900	2219900	1925900	2438300	3565500	3439400	2446000
A4GR69	Telethonin (Uncharacterized protein)	TCAP	titin-cap (telethonin)	46	72480000	2456000	2781700	2541600	8441900	8734200	9423800	4015400	7118300	3257800	4154700	2573200	3590600
I3LRR4	Uncharacterized protein (Fragment)	NDUFV3	NADH dehydrogenase (ubiquinone) flavoprotein 3, 10kDa	43	71293000	5984300	5256200	5806600	7780600	8605400	9638200	1628800	2732300	0	2059100	3906400	3035800
F1RJH2	Short-chain-specific acyl-CoA dehydrogenase, mitochondrial	ACADS	acyl-Coenzyme A dehydrogenase, C-2 to C-3 short chain	57	70835000	6419000	3743300	5020500	4818900	4601000	5156100	6597700	4951600	3302300	3445400	2804300	2843500
Q29024	Spliceosome RNA helicase DDX39B (EC 3.6.4.13) (56 kDa U2AF65-associated protein) (DEAD box protein UAP56)	DDX39B BAT1 UAP56	Spliceosome RNA helicase DDX39B (EC 3.6.4.13) (56 kDa U2AF65-associated protein) (DEAD box protein UAP56)	26	70729000	6340600	7374700	7553300	8907700	4381700	6694900	2201300	0	0	3773900	2606500	4518500
I3LRP0	Uncharacterized protein (Fragment)			50	70600000	5415600	4134100	5542000	5555500	5282400	5350200	5014300	4430400	4652600	3521600	2266000	4134500
D0G778	Macrophage migration inhibitory factor (Fragment)	MIF	macrophage migration inhibitory factor (glycosylation-inhibiting factor)	31	70543000	4243900	5174000	3219500	6223500	4023800	3596600	2852900	0	3496700	4754600	13605000	4358400
F1SHU0	Uncharacterized protein (Fragment)	LOC100516841	probable 3-hydroxyisobutyrate dehydrogenase, mitochondrial-like [ Sus scrofa (pig) ]	33	70203000	4819000	3806000	5836900	4741900	6427800	7646300	5510900	5237800	3641800	2395300	2793700	2178100
Q29205	60S ribosomal protein L11	RPL11	ribosomal protein L11	48	69686000	4726600	6559400	7440300	4881600	6353900	4690400	1448900	1841000	2878200	4629800	4784500	4087100
F1S031	Uncharacterized protein	NDUFS6	NADH dehydrogenase (ubiquinone) Fe-S protein 6, 13kDa (NADH-coenzyme Q reductase)	43	69478000	3724800	3996400	4403300	5059300	7409500	8107100	5154800	5178700	2698300	2572400	4447100	2585900
F1RG16	Uncharacterized protein	HNRNPF	heterogeneous nuclear ribonucleoprotein F	87	69162000	5279200	6791100	5339600	6260600	6059300	7566500	1332000	1561400	1351500	5093100	5586900	3262400
F1SUE3	Uncharacterized protein	PPA1	pyrophosphatase (inorganic) 1	13	68504000	6125400	5165600	4799400	5514900	4905000	3261200	3417900	3246000	3134900	4577200	4927000	4607000
F2Z5L5	Histone H2A	HIST2H2AC	histone cluster 2, H2ac	58	68490000	7779500	11668000	9322700	2743000	5325200	5266100	327480	368770	458370	803440	9399600	0
Q29361	60S ribosomal protein L35	RPL35	ribosomal protein L35; ribosomal protein L35 pseudogene 1; ribosomal protein L35 pseudogene 2	15	68023000	0	10042000	7481600	0	0	5490700	0	0	0	6732300	6219300	5438600
F1RIN7	Uncharacterized protein	HRC	histidine rich calcium binding protein	26	67944000	4525300	3333700	4809500	6044700	3927700	4724800	4979500	4520400	5804900	4334200	0	4189800
I3L929	Alcohol dehydrogenase [NADP(+)]	AKR1A1	aldo-keto reductase family 1, member A1 (aldehyde reductase)	43	67859000	4749700	4987800	3414000	5843200	4750100	4696900	1810600	4486700	0	6066000	6682100	5837300
I3LQN4	Uncharacterized protein	PHB2	prohibitin 2	72	67601000	6141700	6258000	6591700	5026800	5515200	5544400	2560100	2565500	2226200	2937200	3227700	3310900
F1RGC0	Uncharacterized protein (Fragment)	LOC100517228	ribosomal protein L27a [ Sus scrofa (pig) ]	27	66906000	5630700	8489200	7687900	0	3702400	5002900	1756900	0	1937300	4366000	5383400	3052300
F1SQN1	T-complex protein 1 subunit delta	CCT4	chaperonin containing TCP1, subunit 4 (delta)	47	66808000	7592700	5027100	5706400	4574900	4827600	4428900	2522600	2204700	4382900	3980300	2490500	2870700
P06867	Plasminogen (EC 3.4.21.7) [Cleaved into: Plasmin heavy chain A; Activation peptide; Plasmin heavy chain A, short form; Plasmin light chain B]	PLG	plasminogen	35	66720000	7722000	5018000	4139000	7127200	3746700	3524700	2056300	2939100	2283800	4254400	5783100	3066000
Q6QAP7	40S ribosomal protein S17	RPS17	ribosomal protein S17	61	66475000	6603900	5978900	6579900	5541600	4728400	6789500	2608500	1257200	1284200	3747400	4809200	3233100
Q3ZDQ5	Caveolin-3	CAV3	caveolin 3	14	65751000	0	5266000	5365800	9969300	5903000	6976100	2843700	0	3344300	5427400	0	4293700
F1SB63	T-complex protein 1 subunit alpha	TCP1	hypothetical gene supported by BC000665; t-complex 1	51	65203000	5740200	6911300	5811300	4505700	5573300	4063600	3035400	2590000	1893400	3741200	2925800	3410700
F1RGI7	Uncharacterized protein	MATR3	matrin 3	63	65163000	8716100	7413300	6007500	6070000	6945300	4625300	1123300	686850	733390	1955400	2793000	2413700
F2Z4Y8	Uncharacterized protein	RPS11	ribosomal protein S11 pseudogene 5; ribosomal protein S11	43	65140000	4819500	6941000	7736200	5293300	5226200	4840900	1863000	0	2600400	3564700	3924700	4048800
I3LJ87	Uncharacterized protein	RPS2E	ribosomal protein S2e [Sus scrofa (pig)]	29	64954000	7524300	6248500	6924500	4803300	3954200	2727300	2176700	1685000	2386000	4435700	3065700	3113900
F1S3J0	Uncharacterized protein	ACOT6	acyl-CoA thioesterase 6	29	64373000	9613700	6333700	4581200	6232400	2594700	5731900	1631000	3094700	3273700	1885600	2952700	1753200
F1SUT0	Uncharacterized protein	RAB6A	RAB6C, member RAS oncogene family; RAB6A, member RAS oncogene family; hypothetical LOC100130819; RAB6C-like	19	64352000	0	8247500	0	0	0	0	0	0	0	0	0	0
F2Z5N0	Proteasome subunit alpha type (EC 3.4.25.1)	PSMA6	proteasome (prosome, macropain) subunit, alpha type, 6	38	63898000	4168900	4647400	4638400	4809300	5037700	4030800	4018400	3392400	0	4377900	4719600	4549600
P35750	Calpain-1 catalytic subunit (EC 3.4.22.52) (Calcium-activated neutral proteinase 1) (CANP 1) (Calpain mu-type) (Calpain-1 large subunit) (Micromolar-calpain) (muCANP)	CAPN1	calpain 1, (mu/I) large subunit	40	63836000	3129200	3840200	4406100	5676600	4953600	4260900	3724700	3620400	4612700	4178300	2791500	5261500
F1SFI5	Uncharacterized protein	HRG	histidine-rich glycoprotein	46	63642000	3933100	3045800	2370200	4560800	4039800	2715200	2882600	2384600	3326500	8930100	10437000	3805500
I3LGF7	Uncharacterized protein (Fragment)	LOC100525988	aspartyl/asparaginyl beta-hydroxylase-like [ Sus scrofa (pig) ]	27	63497000	3204000	2747800	3062100	3278900	3932100	5674100	5114700	4082500	5797000	2940900	2267100	3693600
A9CQL8	Prostamide/prostaglandin F synthase (Prostamide/PG F synthase) (Prostamide/PGF synthase) (EC 1.11.1.20)	FAM213B	Prostamide/prostaglandin F synthase (Prostamide/PG F synthase) (Prostamide/PGF synthase) (EC 1.11.1.20)	32	63389000	4364800	6995100	6075100	5481100	11106000	7881000	0	1522500	1975600	2930300	2794300	0
I3LCA2	Uncharacterized protein	CCT8	similar to chaperonin containing TCP1, subunit 8 (theta); chaperonin containing TCP1, subunit 8 (theta)	41	62865000	4751700	6243800	6650600	6295200	4843900	3403000	1936000	2061500	1979300	4117000	2440200	2921100
B0LY42	CD147			27	62766000	4595800	6499100	5551500	5820300	5191700	6953000	3177400	3710100	2907700	0	1365200	1923100
F1STY1	NADH dehydrogenase [ubiquinone] 1 subunit C2	NDUFC2	NADH dehydrogenase (ubiquinone) 1, subcomplex unknown, 2, 14.5kDa	29	62450000	5468200	6743800	5445300	5506100	4809400	4630600	3370900	3432400	2698200	2576500	1403900	2273600
F1SA98	Uncharacterized protein (Fragment)	YWHAQ	tyrosine 3-monooxygenase/tryptophan 5-monooxygenase activation protein, theta polypeptide	35	62322000	7351700	3795400	4645600	5098800	5119700	5336100	2317100	1458700	2360800	3207400	5473900	3078900
Q2XQV4	Aldehyde dehydrogenase, mitochondrial (EC 1.2.1.3) (ALDH class 2) (ALDH-E2)	ALDH2	aldehyde dehydrogenase 2 family (mitochondrial)	48	62098000	1825400	778010	959450	0	970890	0	10280000	8903100	4393500	6082900	5201400	6629400
F1RQW6	Uncharacterized protein	BF		35	62039000	5445700	3766800	2572000	5290900	2219700	2006400	0	1066200	1330000	5091100	17604000	3160100
F1S9T0	Uncharacterized protein (Fragment)	DNAJB4	DnaJ (Hsp40) homolog, subfamily B, member 4	29	61579000	5006500	6701300	4810200	6277700	7782300	5137800	0	2044600	2266500	2529800	2853400	2319800
F1SIP0	Uncharacterized protein	SEPT2	septin 2	43	61274000	5388800	4309600	4585000	4818900	6406000	4897500	1360000	1173500	1576100	4168000	6748800	3594900
F1S6B5	Fibromodulin (Fragment)	FMOD	fibromodulin	29	60976000	2952400	2026100	3553500	3381300	3027400	3292300	2477200	0	0	3373600	21779000	3459500
F1SN67	Fibrillin-1	FBN1	fibrillin 1	39	60960000	1957200	6607600	5505100	4451800	6179700	9510100	0	2661200	2747500	2784200	5706000	2638200
F1SDR7	Uncharacterized protein	YWHAB	tyrosine 3-monooxygenase/tryptophan 5-monooxygenase activation protein, beta polypeptide	81	60591000	4483200	4961800	3834000	4614800	5894800	5843500	1340500	1499400	1392900	4384400	7235100	3161600
F1RK02	Uncharacterized protein (Fragment)	LCP1	lymphocyte cytosolic protein 1 (L-plastin)	41	60466000	0	1172200	1360800	1679600	1276700	0	2172100	2558400	0	12994000	8575700	11392000
P01025	Complement C3 [Cleaved into: Complement C3 beta chain; C3-beta-c (C3bc); Complement C3 alpha chain; C3a anaphylatoxin; Acylation stimulating protein (ASP) (C3adesArg); Complement C3b alpha' chain; Complement C3c alpha' chain fragment 1; Complement C3dg fragment; Complement C3g fragment; Complement C3d fragment; Complement C3f fragment; Complement C3c alpha' chain fragment 2]	C3	similar to Complement C3 precursor; complement component 3; hypothetical protein LOC100133511	35	60441000	5946600	2881400	3092100	4341600	2220500	0	0	4260600	3152900	2366000	13097000	6106600
F1S2K3	Uncharacterized protein	LOC100621711	nuclear transport factor 2-like [ Sus scrofa (pig) ]	38	60368000	4133700	4289600	4631300	3564500	5255400	3938200	3960000	3892400	3556500	3218400	3231200	2718200
I3LP78	Uncharacterized protein	RPL9	ribosomal protein L9; ribosomal protein L9 pseudogene 25	24	59597000	3872600	5253100	7856500	4007100	4133200	5868500	1855900	1841700	2011400	4700500	2029800	2853300
F1SJS8	Transgelin	TAGLN	transgelin	25	59283000	3383900	2991500	2438800	3498400	0	11621000	0	0	0	2764800	15121000	3589800
I3L594	Uncharacterized protein	EIF4H	eukaryotic translation initiation factor 4H	14	59243000	5413900	4963600	5693400	6103000	4919900	4273500	0	3314300	0	0	4468600	3578400
F1S1A8	Uncharacterized protein	NDUFS2	NADH dehydrogenase (ubiquinone) Fe-S protein 2, 49kDa (NADH-coenzyme Q reductase)	35	59124000	5132000	3802700	4456700	5229000	4178300	4243100	4171300	3166400	2912300	2790300	0	2252800
F1S7H3	Uncharacterized protein	MYLK2	myosin light chain kinase 2	32	58436000	2894100	5366200	4070900	2861500	4255300	4426000	4650800	5018100	5078500	2496900	2005800	2570700
I3LAA4	Uncharacterized protein			48	58353000	4996200	4394600	5728400	3233700	6780100	6016600	2170300	1608500	2157900	2116700	5095100	1744400
Q5JZM5	Myelin protein-zero (Fragment)	MPZ	myelin protein zero	9	57845000	4972900	8254200	5502800	9356000	6501600	11920000	0	0	0	0	0	0
K7GMM3	Uncharacterized protein	LOC100515138	S100 calcium binding protein A10 [ Sus scrofa (pig) ]	15	57553000	0	0	3035200	3125300	3061900	2668900	0	0	0	7523400	16456000	6889100
U3MG62	Carnosine synthase 1 (EC 6.3.2.11)	CARNS1	ATP-grasp domain containing 1	21	57516000	1691800	1646000	1683700	0	1037300	0	9134900	8517700	16633000	1696200	1369900	1838400
F1RJT3	Uncharacterized protein (Fragment)	LOC100622075	dihydropyrimidinase-related protein 3-like [ Sus scrofa (pig) ]	26	57380000	2383400	2699900	3472400	3863500	2701300	2436700	2049200	0	1255000	6126300	9591500	8815400
Q29052	Inter-alpha-trypsin inhibitor heavy chain H1 (ITI heavy chain H1) (ITI-HC1) (Inter-alpha-inhibitor heavy chain 1)	ITIH1	inter-alpha (globulin) inhibitor H1	30	57219000	2226200	2009200	1834500	3688000	5577200	3567300	890080	0	1158100	4144800	21823000	2838600
I3LR51	Uncharacterized protein			24	57202000	0	4926600	3604500	4149900	3924700	5940700	0	0	0	2852100	0	6881000
F1RWJ6	Uncharacterized protein	NPEPPS	hypothetical protein FLJ11822; aminopeptidase puromycin sensitive	54	57186000	3764900	4297200	3736200	4109400	4007800	4115200	4221700	3126100	3055400	3633700	2544300	3457300
Q95L19	Ribosomal protein L19 (Fragment)			38	57115000	4449100	6887100	5297900	4502800	6191200	3857000	2177800	0	0	3625900	0	0
F1RVC9	Uncharacterized protein (Fragment)	HNRNPD	heterogeneous nuclear ribonucleoprotein D (AU-rich element RNA binding protein 1, 37kDa)	25	56649000	5703100	4373300	3421900	9164500	7598500	4736000	0	0	0	2021200	4777100	1866500
F2Z5K2	Proteasome subunit alpha type (EC 3.4.25.1)	PSMA5	proteasome (prosome, macropain) subunit, alpha type, 5	22	56589000	3835400	5143000	3782000	6407500	4474600	3543300	2793000	2667900	2715800	2825500	3502300	2693900
Q6QRN9	ADP/ATP translocase 3 (ADP,ATP carrier protein 3) (Adenine nucleotide translocator 3) (ANT 3) (Solute carrier family 25 member 6) [Cleaved into: ADP/ATP translocase 3, N-terminally processed]	SLC25A6 ANT3	ADP/ATP translocase 3 (ADP,ATP carrier protein 3) (Adenine nucleotide translocator 3) (ANT 3) (Solute carrier family 25 member 6) [Cleaved into: ADP/ATP translocase 3, N-terminally processed]	15	56120000	4497200	5307800	4744100	6230900	5157300	3775900	2029900	2461200	0	3584400	2270200	3747900
K7GSK1	NAD(P)(+)--arginine ADP-ribosyltransferase (EC 2.4.2.31) (Mono(ADP-ribosyl)transferase)	ART3	ADP-ribosyltransferase 3	48	55955000	5069500	5759300	4787600	7151000	8578200	10214000	0	852610	1623800	0	0	0
I3LS16	NADH dehydrogenase [ubiquinone] 1 alpha subcomplex subunit 2	LOC100515604	NADH dehydrogenase [ubiquinone] 1 alpha subcomplex subunit 2	11	55953000	4647300	4268200	3926300	4969700	4897400	5087200	3069500	3474600	0	2577000	2678500	2658300
F1S9K5	Uncharacterized protein	EPRS	glutamyl-prolyl-tRNA synthetase	21	55379000	4525100	4466300	6116900	4074300	3747300	4189000	0	2644700	0	3621200	2529300	4213900
D0G0C8	Chaperonin containing TCP1, subunit 2 (Beta) (Uncharacterized protein)	CCT2	chaperonin containing TCP1, subunit 2 (beta)	31	54752000	5106100	6079900	5504800	3705800	3811800	3125500	2522800	2403600	2311700	2916400	3802200	2094000
F1SEN2	Glutamate dehydrogenase 1, mitochondrial	GLUD1	glutamate dehydrogenase 1	35	54575000	4842200	4038900	4193800	5112500	5766600	5896400	0	1938300	0	3475600	3906300	3202500
A8D737	T-cadherin			35	54515000	3786900	4099400	2822200	5398500	5764100	4532100	1571300	1877700	2748200	3687100	3387700	4039800
F1SQ89	Uncharacterized protein	CAND2	cullin-associated and neddylation-dissociated 2 (putative)	27	54202000	3709700	2946900	3082200	2446600	3094800	2352700	4880900	2937100	4674700	4200300	3479600	3459100
Q06A94	Heterogeneous nuclear ribonucleoprotein A1 (ROA1) (Uncharacterized protein)	HNRNPA1	heterogeneous nuclear ribonucleoprotein A1-like 3; similar to heterogeneous nuclear ribonucleoprotein A1; heterogeneous nuclear ribonucleoprotein A1 pseudogene 2; heterogeneous nuclear ribonucleoprotein A1; heterogeneous nuclear ribonucleoprotein A1 pseudogene	23	54180000	4687100	6051500	4753400	5164100	4955700	5059600	1992300	1751400	0	2896300	3577500	2715800
F1RP07	Uncharacterized protein	PHKB	phosphorylase kinase, beta	40	54164000	1236500	1084000	1142500	765880	521760	1580800	6793500	11854000	12674000	1411100	0	2642100
P62901	60S ribosomal protein L31	RPL31	ribosomal protein L31 pseudogene 49; ribosomal protein L31 pseudogene 17; ribosomal protein L31	22	53961000	0	4927400	3901400	4479600	3080900	6500600	2452400	0	2145900	3796300	4020200	3521800
F1S6Z6	Uncharacterized protein	TXLNB	taxilin beta	18	53923000	5679100	7179800	5246500	6492500	3580700	3276400	0	2588700	0	2033100	0	3114400
I3LK33	Ribosomal protein L15	RPL15	ribosomal protein L15 pseudogene 22; ribosomal protein L15 pseudogene 18; ribosomal protein L15 pseudogene 17; ribosomal protein L15 pseudogene 3; ribosomal protein L15 pseudogene 7; ribosomal protein L15	23	53772000	7195200	5037400	5638900	3098600	4565200	3902800	0	1834600	0	3562200	2944800	2654800
Q2YGT9	60S ribosomal protein L6	RPL6	ribosomal protein L6 pseudogene 27; ribosomal protein L6 pseudogene 19; ribosomal protein L6; ribosomal protein L6 pseudogene 10	44	53551000	7546200	5426600	7090500	2258800	3269800	2673700	2343600	1038300	1984900	4068800	1434900	2159100
F1RPD4	Uncharacterized protein	LOC100620271	cytochrome b-c1 complex subunit 2, mitochondrial-like [ Sus scrofa (pig) ]	21	53533000	6731400	0	0	0	0	0	0	0	0	0	0	0
P62279	40S ribosomal protein S13 (Fragment)	RPS13	ribosomal protein S13 pseudogene 8; ribosomal protein S13; ribosomal protein S13 pseudogene 2	6	53452000	3721100	4250800	6933300	3389000	4060300	3126200	2350400	0	2720300	3556600	2769400	3502300
F1SPP8	Uncharacterized protein (Fragment)	CKAP4	cytoskeleton-associated protein 4	23	53196000	4749500	3694500	4135800	3810600	4642500	4002900	0	0	0	6322100	4131200	5718000
F1S6B4	Uncharacterized protein	PRELP	proline/arginine-rich end leucine-rich repeat protein	27	52895000	1451700	1366300	1362600	1653000	1617700	2239500	1808700	0	0	5810300	24871000	2359800
Q29116	Tenascin (TN) (Cytotactin) (GMEM) (GP 150-225) (Glioma-associated-extracellular matrix antigen) (Hexabrachion) (JI) (Myotendinous antigen) (Neuronectin) (P230) (Tenascin-C) (TN-C)	TNC HXB	Tenascin (TN) (Cytotactin) (GMEM) (GP 150-225) (Glioma-associated-extracellular matrix antigen) (Hexabrachion) (JI) (Myotendinous antigen) (Neuronectin) (P230) (Tenascin-C) (TN-C)	35	52754000	0	0	0	385070	1058200	753440	0	0	0	27433000	5998400	7312300
K7GKK5	Uncharacterized protein (Fragment)	UBE2N	ubiquitin-conjugating enzyme E2N (UBC13 homolog, yeast)	14	52637000	0	4446100	3793900	0	0	3646500	2757100	2661000	2886500	4044300	4354300	0
F1RYA4	Uncharacterized protein	NAP1L4	nucleosome assembly protein 1-like 4	55	52635000	4876200	4613900	4716700	4249500	4769100	3942200	1827000	2001100	0	2484700	5053300	2368400
I3LSD3	60S ribosomal protein L13	RPL13	ribosomal protein L13 pseudogene 12; ribosomal protein L13	14	52635000	4173500	4770900	4710100	4383900	4134900	3920500	2649600	2534800	1703900	0	3648400	0
G8FUN4	Myomesin family member 3 (Fragment)			31	52472000	3162400	4054000	4312000	4679300	3503600	4500000	2841900	3352900	0	4710900	2906700	3287800
K9IVW4	Myotrophin	MTPN	myotrophin; leucine zipper protein 6	33	52394000	2998000	2936500	3959800	5149900	3594800	3532300	2239700	2855200	1994500	3645900	5575600	3338700
F1S0A2	Peptidyl-prolyl cis-trans isomerase (EC 5.2.1.8)	LOC100737887	Peptidyl-prolyl cis-trans isomerase (EC 5.2.1.8)	4	52119000	2199400	0	0	0	0	0	0	0	0	0	0	0
I3LEX0	40S ribosomal protein S9 (Fragment)	RPS9	ribosomal protein S9; ribosomal protein S9 pseudogene 4	13	52098000	4919200	7221400	6953800	4112600	4180000	3175500	0	0	0	3283800	0	3219300
F1STY7	Uncharacterized protein	AAMDC	adipogenesis associated Mth938 domain containing	5	51110000	0	0	2376300	0	0	3448700	5762000	0	0	0	2881400	0
I3LEV7	Uncharacterized protein	SH3BGR	SH3 domain binding glutamic acid-rich protein	20	51001000	2288700	2147100	2266600	2319100	2194700	2832300	5163800	5976500	6365000	3105500	2334700	3270100
F1S232	4-trimethylaminobutyraldehyde dehydrogenase	ALDH9A1	aldehyde dehydrogenase 9 family, member A1	16	50687000	2492200	2201000	3438300	2967200	2498000	2302200	2447400	2225800	0	2851100	13730000	3284000
Q06AA0	SFRS6 (Uncharacterized protein)	SRSF6	serine/arginine-rich splicing factor 6	3	50437000	4072200	0	0	6627000	6351800	9857400	0	0	0	0	0	1896400
F1S0D9	Uncharacterized protein	DARS	aspartyl-tRNA synthetase	29	50368000	4183800	4270500	5054100	3562500	3143900	3070000	2523000	2609200	2629000	2505000	2692900	2561200
D2KPI8	Adenylosuccinate lyase (ASL) (EC 4.3.2.2) (Adenylosuccinase)	ADSL	adenylosuccinate lyase	14	50034000	1913500	2781900	3856500	2482100	3021000	2704300	3358600	4855400	6300700	1955700	1502800	2331600
F1SI13	Peptidyl-prolyl cis-trans isomerase (Fragment)	FKBP3	FK506 binding protein 3, 25kDa	18	49928000	3269300	3212900	2768400	4357300	4533200	2797700	2494900	2537800	2631300	3117000	3443000	3256500
F1SA50	Uncharacterized protein (Fragment)	HNRNPM	heterogeneous nuclear ribonucleoprotein M	34	49876000	3860000	4041200	5092400	5775300	4639400	3973700	0	1072400	0	2717800	4173500	2315700
F1SSA6	Uncharacterized protein (Fragment)	MYH10	myosin, heavy chain 10, non-muscle	32	49459000	4086100	3819000	4107100	6426800	5226900	4018300	0	0	0	3036400	3374700	3573700
F1RP44	Uncharacterized protein (Fragment)	IPO5	importin 5	52	49314000	3537000	3603800	5097700	3085100	3538700	3547100	2601700	2131500	1519100	4207300	1754200	3350400
I3LK71	Uncharacterized protein	HNRNPC	heterogeneous nuclear ribonucleoprotein C (C1/C2)	10	49248000	5027100	5315600	4289000	5379200	3936000	4341200	0	0	0	3712500	2933800	2579100
Q2TCH2	Perilipin			32	48941000	0	0	0	0	0	0	0	0	0	0	48721000	0
K7GL43	Uncharacterized protein (Fragment)	THY1	Thy-1 cell surface antigen	15	48554000	0	2145000	0	1641800	0	1479100	1976600	1678300	0	9544700	0	10565000
P45846	Dermatopontin (22 kDa extracellular matrix protein) (Dermatan sulfate proteoglycan-associated protein 22K) (Tyrosine-rich acidic matrix protein) (TRAMP)	DPT	dermatopontin	11	48434000	0	2189000	0	0	2187000	0	0	0	0	2648300	16570000	2301300
Q6RVA9	Caveolin-1	CAV1	caveolin 1, caveolae protein, 22kDa	21	48405000	0	0	0	5146700	8518100	7586200	1857500	2996300	2355400	2512200	4121700	3074900
Q6IM77	Reticulon	RTN2	reticulon 2	18	48162000	2082400	2166600	2253300	2451900	2635800	0	7481200	4934300	5702700	2608400	0	2621700
F1SIK9	Uncharacterized protein	SEPT7	septin 7	17	48035000	3736600	3884700	4413400	4260400	3950200	3968000	0	0	0	3479400	5995700	3830700
F1SLF6	Uncharacterized protein	CCT7	chaperonin containing TCP1, subunit 7 (eta)	43	48021000	4316300	5424600	4579600	3924200	3315400	3846900	1497100	0	1688400	3630900	2019800	2856400
R9WHX5	Perilipin	PLIN2	adipose differentiation-related protein	31	47887000	10136000	9048300	9235500	0	3067400	2438900	0	0	0	0	0	0
Q9TSV3	Coiled-coil alpha-helical rod protein 1 (Alpha-helical coiled-coil rod protein) (Fragment)	CCHCR1 HCR	Coiled-coil alpha-helical rod protein 1 (Alpha-helical coiled-coil rod protein) (Fragment)	24	47852000	2782800	3603100	3562300	0	5246300	4519600	0	0	0	2818100	3370000	3159700
F1RI01	60S ribosomal protein L13a	RPL13A	ribosomal protein L13a pseudogene 7; ribosomal protein L13a pseudogene 5; ribosomal protein L13a pseudogene 16; ribosomal protein L13a; ribosomal protein L13a pseudogene 18	12	47842000	0	3060900	3727200	3175300	3483800	3026000	3617600	3362600	4176800	3579400	2919900	3209500
F1RGP1	Uncharacterized protein	MYBBP1A	MYB binding protein (P160) 1a	78	47760000	5971400	5661700	5298500	5968800	4522600	5333000	0	0	0	1495000	1643400	1016200
F2Z5F2	Uncharacterized protein	RAB10	RAB10, member RAS oncogene family	29	47328000	3833100	4973600	5260400	0	3459800	3382800	2370600	2574600	2611200	2817500	1976900	2937600
I3LC25	Uncharacterized protein	LMNB2	lamin B2	33	46949000	3781400	4156000	3134800	7197600	6952300	7208500	0	0	0	1643700	2057900	1590100
F1SMB6	Uncharacterized protein	LOC100520143	heat shock 27kDa protein 2 [ Sus scrofa (pig) ]	45	46902000	1846800	2568500	3478900	2274900	2974000	2074000	2603800	2259300	2868900	4096000	5721900	4267900
I3L5B2	Uncharacterized protein	RPS7	ribosomal protein S7; ribosomal protein S7 pseudogene 11; ribosomal protein S7 pseudogene 4; ribosomal protein S7 pseudogene 10	48	46581000	5974100	4459500	6159500	2244200	3137400	3228000	1377900	1172800	904630	2187700	2840000	1696200
Q6QAT1	40S ribosomal protein S28	RPS28	ribosomal protein S28 pseudogene 6; ribosomal protein S28 pseudogene 9; ribosomal protein S28	15	46547000	0	6676300	5482100	0	4999400	0	2776900	0	0	4268800	4147600	3897400
F1RX68	Serine/threonine-protein phosphatase (EC 3.1.3.16) (Fragment)	PPP2CA	protein phosphatase 2 (formerly 2A), catalytic subunit, alpha isoform	32	45922000	3495500	3728400	3697700	4620500	3468300	3362900	2105800	2368400	1174400	2335800	2421200	2350100
F1SSR4	Uncharacterized protein	IVD	isovaleryl Coenzyme A dehydrogenase	23	45875000	3202300	2704500	2148300	3310000	4236800	3671600	3616600	3324100	2989400	2488000	3573400	2660400
F1SR80	Tubulin alpha-1A chain	TUBA1A	tubulin, alpha 1a	9	45872000	0	0	0	4844200	0	0	0	0	0	0	0	0
Q2EHH7	Serine/threonine-protein phosphatase (EC 3.1.3.16)			14	45777000	0	0	0	0	0	0	0	4744300	14359000	8545200	0	8236800
P83686	NADH-cytochrome b5 reductase 3 (B5R) (Cytochrome b5 reductase) (EC 1.6.2.2) (Diaphorase-1) (Fragment)	CYB5R3 DIA1	NADH-cytochrome b5 reductase 3 (B5R) (Cytochrome b5 reductase) (EC 1.6.2.2) (Diaphorase-1) (Fragment)	52	45686000	2337400	2483900	2142300	2629700	3215400	3636900	0	0	0	7710200	4187500	7819800
F1RYU9	Uncharacterized protein	USO1	USO1 homolog, vesicle docking protein (yeast)	49	45615000	2352700	4179200	4101100	3310800	3144200	3680900	1845100	1826300	2201100	2841800	2701400	3835400
O02668	Inter-alpha-trypsin inhibitor heavy chain H2 (ITI heavy chain H2) (ITI-HC2) (Inter-alpha-inhibitor heavy chain 2)	ITIH2	inter-alpha (globulin) inhibitor H2	30	45216000	1826100	764500	0	4845100	4695200	3226100	0	0	0	2143100	19955000	2243800
F1S6Q7	ATP synthase subunit delta, mitochondrial	ATP5D	ATP synthase, H+ transporting, mitochondrial F1 complex, delta subunit	6	45176000	0	0	0	0	0	0	0	0	8669400	0	0	0
F1RYE8	Uncharacterized protein	BHLHB9	basic helix-loop-helix domain containing, class B, 9	4	45166000	0	0	0	0	0	0	6811900	0	10650000	2796100	0	4830600
F1S880	Uncharacterized protein	NSFL1C	NSFL1 (p97) cofactor (p47)	32	45059000	3021800	3004100	3978900	3907900	4815200	2695200	2355300	2207900	1784700	2175100	2365800	2761100
F1RHM8	Uncharacterized protein	RANBP1	similar to RAN binding protein 1; RAN binding protein 1	42	45030000	3741100	3545200	3395200	5233800	5441600	3296600	0	1041700	1072300	2984600	3039600	2547900
Q6QAT0	60S ribosomal protein L32	RPL32	small nucleolar RNA, H/ACA box 7A; small nucleolar RNA, H/ACA box 7B; ribosomal protein L32	33	45016000	0	0	0	3670200	3840400	3301000	0	0	1982300	3171900	2581300	2894600
F1SV23	Uncharacterized protein	NDUFS5	similar to NADH dehydrogenase (ubiquinone) Fe-S protein 5, 15kDa (NADH-coenzyme Q reductase); NADH dehydrogenase (ubiquinone) Fe-S protein 5, 15kDa (NADH-coenzyme Q reductase)	16	44780000	4112800	3694300	4045400	3521200	3462300	4468500	0	0	0	2040300	2487900	1964700
F1S431	Alanine--tRNA ligase, cytoplasmic (EC 6.1.1.7) (Alanyl-tRNA synthetase)	AARS	alanyl-tRNA synthetase	40	44610000	5179700	4566200	4841800	4284900	4383200	3136200	1891800	0	0	1378000	3067600	1306700
G8IFA6	Mitochondrial NADH dehydrogenase Fe-S protein 4			12	44374000	2991300	3455400	2663000	4476000	4829300	3284600	3192400	0	0	1807200	2243100	2234200
I3LVJ7	Uncharacterized protein (Fragment)	PSMA7	proteasome (prosome, macropain) subunit, alpha type, 7	23	44357000	2586200	3228500	3302900	3981300	3365700	2471100	2939900	2687200	2412200	2383900	3284400	2595100
Q6SA96	40S ribosomal protein S23	RPS23	ribosomal protein S23	21	44350000	3808400	5923200	3847200	1699400	1906900	5593200	0	817580	1523600	2554500	0	2822600
C4MXZ1	ADP-ribosylation factor 1 (Uncharacterized protein)	ARF1	ADP-ribosylation factor 1	45	44274000	4062400	4500300	3960300	3323700	3333300	3523400	0	0	2017700	3324600	2058400	2746600
I3L9T1	Uncharacterized protein (Fragment)			23	44190000	3783400	3120000	3953800	0	0	2656000	5702600	3975600	3983800	2417100	1916000	2314000
B8Y648	Ubiquitin-conjugating enzyme E2L 3 (Uncharacterized protein)	UBE2L3	ubiquitin-conjugating enzyme E2L 3	20	44118000	3114800	1796800	2973500	0	2713400	2925800	3383100	2427000	3131500	3484800	5481400	2405400
I3L8R9	Uncharacterized protein (Fragment)	LOC100525092	phosphorylase b kinase regulatory subunit alpha, skeletal muscle isoform-like [ Sus scrofa (pig) ]	36	44002000	0	1143100	1636000	0	0	0	9685300	6953300	9742600	1689900	553550	1217000
F1S4R5	Uncharacterized protein (Fragment)	SRSF7	serine/arginine-rich splicing factor 7	35	43907000	4190700	3644000	2989200	5765600	4567900	5272900	0	0	0	2420900	2559400	2430300
A6YNL5	Calpain 2	Capn2	calpain 2, (m/II) large subunit	28	43754000	3277300	2546700	3387200	3136800	2755200	3967000	2191000	2119600	1749800	3301700	2719200	3492700
P36887	cAMP-dependent protein kinase catalytic subunit alpha (PKA C-alpha) (EC 2.7.11.11)	PRKACA	protein kinase, cAMP-dependent, catalytic, alpha	50	43658000	3483200	3047300	3441500	2907100	3121500	4303200	2540200	2022700	2309000	2679700	1214400	2132600
Q9GL01	Dolichyl-diphosphooligosaccharide--protein glycosyltransferase subunit 2 (EC 2.4.99.18) (Dolichyl-diphosphooligosaccharide--protein glycosyltransferase 63 kDa subunit) (Ribophorin II) (RPN-II) (Ribophorin-2)	RPN2	ribophorin II	33	43442000	3547700	2082300	3423500	2911900	3532900	2918300	0	2261300	2455200	3219800	1808500	4237200
P23687	Prolyl endopeptidase (PE) (EC 3.4.21.26) (Post-proline cleaving enzyme)	PREP	prolyl endopeptidase	57	42940000	3687000	2573600	3496200	3287000	2943400	3058600	2409200	2139700	1721900	2967200	2254800	2882600
F1SL99	Uncharacterized protein	PTGES3	prostaglandin E synthase 3 (cytosolic)	20	42606000	0	4221500	3320300	3437600	3152700	5424600	1902900	1648400	2540200	3418000	3223700	2433800
I3LUC8	Uncharacterized protein	LOC100154783	peptidylprolyl isomerase B [Sus scrofa (pig)]	21	42251000	2248700	0	3208900	3422800	0	0	1590100	0	1780900	6083500	7523700	0
F1RHJ2	Uncharacterized protein	HDGF	hepatoma-derived growth factor (high-mobility group protein 1-like)	32	42201000	2574900	2586400	2851400	5239100	4533700	4552000	1641100	0	0	3333500	4445300	2236400
I3LCX3	Uncharacterized protein	DUSP3	dual specificity phosphatase 3	24	42118000	2377900	1957400	2130100	3260800	2510800	2694500	4387000	0	3782200	2745900	1834400	2407300
I3LJU7	Uncharacterized protein	HSPB7	heat shock 27kDa protein family, member 7 (cardiovascular)	30	42090000	3157400	5559100	2775900	3352800	0	2877000	0	0	0	3944100	0	3667100
L8B0U8	IgG heavy chain	IGHG	IgG heavy chain	4	41988000	5836600	0	0	0	0	0	0	0	0	0	0	0
F1RUQ0	Uncharacterized protein	IGJ	immunoglobulin J polypeptide, linker protein for immunoglobulin alpha and mu polypeptides	17	41938000	9611000	12777000	3349500	0	0	0	0	0	0	1003600	2123100	0
Q3YLA6	Serine/arginine-rich splicing factor 1 (Splicing factor, arginine/serine-rich 1)	SRSF1 SFRS1	Serine/arginine-rich splicing factor 1 (Splicing factor, arginine/serine-rich 1)	20	41911000	3576400	3696300	4041100	4464700	3562700	4155400	0	0	0	2357500	3044900	2296100
F1SLY4	Uncharacterized protein	LMOD2	leiomodin 2 (cardiac)	25	41869000	4157900	3569300	2207900	6151400	7365800	3299200	0	0	0	2108700	1398700	2065100
F1SPY4	Eukaryotic translation initiation factor 2 subunit 3	EIF2S3	eukaryotic translation initiation factor 2, subunit 3 gamma, 52kDa	20	41837000	4034600	3144400	3817900	4781700	3131300	2254300	1662000	0	2603100	1980700	1492700	2021800
F1SQR8	Leukotriene A(4) hydrolase (LTA-4 hydrolase) (EC 3.3.2.6)	LTA4H	leukotriene A4 hydrolase	38	41724000	2510700	2190500	1610100	2637900	2069200	2754200	3216400	2311000	2651700	3341500	4151500	3292600
F1SNA8	Uncharacterized protein	HSDL2	hydroxysteroid dehydrogenase like 2	34	41713000	3475600	5214100	5033800	4280300	3599400	4080300	1954100	1930300	0	0	0	1474600
I3LFW6	Uncharacterized protein	UBE2V1	ubiquitin-conjugating enzyme E2 variant 1; ubiquitin-conjugating enzyme E2 variant 1 pseudogene 2; transmembrane protein 189; TMEM189-UBE2V1 readthrough transcript	15	41515000	0	3241200	4897600	0	3801800	3382900	3289800	3539400	0	3364300	3243200	0
F1RSP5	Uncharacterized protein	LOC100524618	glutamic-pyruvate transaminase (alanine aminotransferase)	25	41204000	4238800	3402300	2706900	3848200	4092500	3106200	2994900	2990400	0	1496800	1590500	0
I3LAE9	Uncharacterized protein	LOC100523801	serine/arginine-rich splicing factor 3-like [ Sus scrofa (pig) ]	11	41187000	5342800	3528700	3082700	6578700	3440800	2970600	0	0	0	2402900	2805300	0
F1SLU6	Ubiquitin carboxyl-terminal hydrolase (EC 3.4.19.12)	USP5	ubiquitin specific peptidase 5 (isopeptidase T)	41	41133000	3473300	3779300	3046900	3073300	2960700	2793700	2102400	1180100	1686700	2186900	3849100	2328000
F2Z5K9	Histone H3	LOC100622412 HIST2H3A	Histone H3	73	40910000	3241200	0	0	0	0	0	0	0	0	0	0	0
K7GM70	Uncharacterized protein	ILF3	interleukin enhancer binding factor 3, 90kDa	32	40619000	2623200	3923700	4188800	3126200	4070600	4749000	0	0	0	3625100	3018000	2944400
D0VWV4	Succinate dehydrogenase cytochrome b560 subunit, mitochondrial (Succinate-ubiquinone oxidoreductase cytochrome B large subunit) (CYBL)	SDHC	succinate dehydrogenase complex, subunit C, integral membrane protein, 15kDa	32	40568000	3264700	3134600	2875700	4506400	2682900	4188400	0	2752400	2851000	1447100	0	1970400
Q8HZV3	Transferrin receptor protein 1 (TR) (TfR) (TfR1) (Trfr) (CD antigen CD71)	TFRC	transferrin receptor (p90, CD71)	39	40548000	6415900	8161700	7484500	1357100	896200	3218800	712660	0	0	603400	0	814830
F1SBU7	Lon protease homolog, mitochondrial (EC 3.4.21.-) (Lon protease-like protein) (Mitochondrial ATP-dependent protease Lon) (Serine protease 15)	LONP1	lon peptidase 1, mitochondrial	55	40454000	2999700	3467400	3799000	3280100	3540900	4850400	2044100	1487900	1459300	1527300	1951600	1372200
F1S297	Isocitrate dehydrogenase [NAD] subunit, mitochondrial (EC 1.1.1.41)	IDH3G	isocitrate dehydrogenase 3 (NAD+) gamma	26	40319000	3382900	1959900	2109700	3543200	3202900	3610000	3710600	3245300	0	2079800	1648000	0
F1RLL9	Uncharacterized protein (Fragment)	COL4A2	collagen, type IV, alpha 2	18	40294000	2447500	3487100	3170600	3674500	6694200	3693000	0	1955800	1912400	1769400	0	2075000
F2Z5E6	Uncharacterized protein	RPS5	ribosomal protein S5	49	40276000	6444700	0	0	0	2352300	2402600	1829800	0	0	3023900	2196300	2671900
K9IVP8	Obg-like ATPase 1	OLA1	Obg-like ATPase 1	16	39976000	2641700	1997200	2338800	1958400	1811800	1636200	4671800	3006600	2482000	2458000	3863800	2156600
I3LKZ4	Uncharacterized protein	HNRNPR	heterogeneous nuclear ribonucleoprotein R	19	39944000	4177400	2888700	3053600	5723900	3509300	4990000	0	0	0	1821900	3066900	2816700
Q5MJE5	Cathepsin D protein (Fragment)			34	39713000	1805200	1693800	1402700	2731000	1531600	1294400	0	0	0	8223100	3456200	6238500
F1SU59	Annexin	ANXA7	annexin A7	4	39701000	0	0	0	2415800	2453500	0	2845300	3188700	3540800	3877000	4268300	4088000
L8B0X5	IgG heavy chain	IGHG	IgG heavy chain	6	39609000	4016100	10697000	0	0	0	0	0	0	0	2599800	0	0
M3TYC8	DEAD (Asp-Glu-Ala-Asp) box helicase 1	DDX1	DEAD (Asp-Glu-Ala-Asp) box polypeptide 1	33	39424000	2593700	3021000	2740000	3354500	2628100	3202500	1903300	2195100	1881500	2355600	2744800	2794300
F1S2I8	Uncharacterized protein (Fragment)	TPPP3	tubulin polymerization-promoting protein family member 3	19	39383000	1761000	3323000	4003600	1835600	2208800	1815300	1282300	0	0	7345100	2150800	4555700
F1RFA5	Uncharacterized protein (Fragment)	PGP	phosphoglycolate phosphatase	45	39365000	2837200	2083400	3181600	3204100	1820900	3285700	2962900	2850300	3277900	1467300	1629900	1788600
I3LT81	Uncharacterized protein	RPL17	ribosomal protein L17 pseudogene 22; ribosomal protein L17 pseudogene 36; ribosomal protein L17 pseudogene 20; similar to ribosomal protein L17; ribosomal protein L17 pseudogene 33; ribosomal protein L17 pseudogene 34; ribosomal protein L17 pseudogene 9; ribosomal protein L17; ribosomal protein L17 pseudogene 18; ribosomal protein L17 pseudogene 7; ribosomal protein L17 pseudogene 39	21	39342000	4234700	3469300	4709800	3119800	3200200	2973100	0	0	0	2523300	3290100	2855200
F1STC5	Uncharacterized protein (Fragment)	LOC100736878	Ig kappa chain V-II region RPMI 6410-like [Sus scrofa (pig)]	19	39088000	0	0	0	0	0	0	0	0	0	5342200	10715000	0
I3LEW5	Uncharacterized protein	PSMD2	proteasome (prosome, macropain) 26S subunit, non-ATPase, 2	12	38901000	2695500	2716200	3411100	3193600	2554600	2164700	2443500	2032300	0	2276900	2079400	2513400
I3L5X7	Uncharacterized protein	RBM3	RNA binding motif (RNP1, RRM) protein 3	42	38881000	2714200	4918900	3147600	3693400	6134200	4054000	0	0	0	0	5081500	0
F1RQ90	Uncharacterized protein	RBMX	similar to RNA binding motif protein, X-linked; similar to hCG2011544; RNA binding motif protein, X-linked	35	38830000	3998500	3643000	3102800	5315200	4582900	3433200	0	0	0	1707400	2329100	1496600
A0SNU7	Glyceraldehyde-3-phosphate dehydrogenase (EC 1.2.1.12) (Fragment)			11	38802000	1541100	0	0	0	0	0	0	0	0	0	0	0
F1SMC0	Adenylyl cyclase-associated protein (Fragment)	CAP1	CAP, adenylate cyclase-associated protein 1 (yeast)	23	38573000	3318800	2716200	2795600	2389700	1823000	2219800	0	1395300	0	4254500	6748600	2259800
F2Z514	40S ribosomal protein S27 (Fragment)	RPS27	ribosomal protein S27 pseudogene 29; ribosomal protein S27 pseudogene 9; ribosomal protein S27 pseudogene 23; ribosomal protein S27 pseudogene 13; ribosomal protein S27; ribosomal protein S27 pseudogene 21; ribosomal protein S27 pseudogene 7; ribosomal protein S27 pseudogene 6; ribosomal protein S27 pseudogene 19	26	38546000	3621000	6051300	4944100	2840400	2314700	2039300	0	1029200	0	1810100	1417000	2306000
I3LSK5	Uncharacterized protein	LOC100620305	guanine nucleotide-binding protein G(I)/G(S)/G(T) subunit beta-2-like [ Sus scrofa (pig) ]	16	38491000	3687400	3893400	4322500	0	4468700	0	0	0	0	0	0	3803900
F2Z5J5	Enhancer of rudimentary homolog	ERH	enhancer of rudimentary homolog (Drosophila)	10	38399000	3806900	0	0	0	0	0	0	0	0	0	0	0
Q56P28	PRA1 family protein 3 (ADP-ribosylation factor-like protein 6-interacting protein 5) (ARL-6-interacting protein 5) (Aip-5)	ARL6IP5 PRAF3	PRA1 family protein 3 (ADP-ribosylation factor-like protein 6-interacting protein 5) (ARL-6-interacting protein 5) (Aip-5)	34	38373000	2448100	2372900	2225800	2152700	3359700	2200700	2063000	1946200	1661700	2883400	2307900	4054400
I3LDM7	Lactoylglutathione lyase (EC 4.4.1.5) (Glyoxalase I)	GLO1	glyoxalase I	28	38365000	2329800	2151200	1281700	1697400	2217500	1827000	5409200	3422800	3765100	2207000	2109000	1409900
F1SLY2	Uncharacterized protein	NDUFA5	NADH dehydrogenase (ubiquinone) 1 alpha subcomplex, 5, 13kDa	12	38191000	4203700	3516300	3603900	0	0	1328400	2639800	0	1946800	0	0	0
I3LIL4	Uncharacterized protein (Fragment)	MYO1C	myosin IC	27	37933000	0	2368200	2885600	5170300	3993400	3758400	0	1490400	0	2624000	5679700	2499400
F1SCC7	Uncharacterized protein	LOC100156325	serpin A3-6-like [ Sus scrofa (pig) ]	34	37913000	4829800	3233800	4810200	2601400	1213600	750060	0	0	0	3184800	6631300	1329300
P53027	60S ribosomal protein L10a (Fragment)	RPL10A	ribosomal protein L10a pseudogene 6; ribosomal protein L10a; ribosomal protein L10a pseudogene 9	12	37841000	3918000	0	0	0	0	0	0	0	0	0	0	0
F2Z5D2	Uncharacterized protein	ACTR3	ARP3 actin-related protein 3 homolog (yeast)	54	37730000	2669900	1984700	2720500	1987600	2108900	2711000	1388900	846030	0	4908100	4643500	4020600
F1RGY5	Uncharacterized protein	LOC100739233	nidogen-1-like [ Sus scrofa (pig) ]	13	37634000	2767600	3492300	3060500	6978200	4200400	5637200	0	0	0	1353700	2343500	0
I3LVF9	Uncharacterized protein	VAMP3	vesicle-associated membrane protein 3 (cellubrevin)	9	37513000	3017100	2824100	2611600	3813100	3403800	3443300	2722800	2712200	0	0	2384900	0
I3LK43	Uncharacterized protein	NDUFS7	NADH dehydrogenase (ubiquinone) Fe-S protein 7, 20kDa (NADH-coenzyme Q reductase)	15	37317000	3589300	3028900	2418300	3255100	3371000	2428000	2712100	2924900	0	1661900	0	1579200
K9IVR9	Importin subunit beta-1	KPNB1	karyopherin (importin) beta 1	50	37281000	2661600	2402600	2706000	3261300	2361700	2490400	1961500	1322000	1682300	2774400	2877800	2567300
F1RPD7	Uncharacterized protein	SMTN	smoothelin	7	37023000	1138200	0	0	0	0	0	0	0	0	0	0	0
F1SVD5	Uncharacterized protein (Fragment)	SMYD1	SET and MYND domain containing 1	10	36997000	0	2571200	2777500	0	0	0	0	0	0	0	0	4063600
Q06AS7	GBI1			19	36988000	2222900	2593700	2212500	3385100	4122000	3565400	0	0	0	4885300	2866700	3625100
F1ST01	Uncharacterized protein	SELENBP1	selenium binding protein 1	18	36817000	1660000	3789500	1664400	2270000	2425700	2362900	1570200	2017800	0	2760700	8617400	1634300
I3L816	Uncharacterized protein	HNRNPH1	heterogeneous nuclear ribonucleoprotein H1 (H)	29	36732000	3020600	2931500	3676400	4478400	3259300	0	1630700	0	0	0	2975400	2110900
Q29195	60S ribosomal protein L10 (Protein QM homolog)	RPL10 QM	60S ribosomal protein L10 (Protein QM homolog)	27	36585000	3855500	3858500	5022700	1612800	3362000	2287100	1353300	1080400	0	0	0	2459200
P61958	Small ubiquitin-related modifier 2 (SUMO-2) (MIF2 suppressor) (SMT3 homolog 2) (Sentrin-2) (Ubiquitin-like protein SMT3A) (Smt3A)	SUMO2 SMT3A SMT3H2	Small ubiquitin-related modifier 2 (SUMO-2) (MIF2 suppressor) (SMT3 homolog 2) (Sentrin-2) (Ubiquitin-like protein SMT3A) (Smt3A)	16	36483000	2411000	0	0	0	0	0	0	0	0	0	0	0
F1SPT5	Uncharacterized protein	LAMB2	laminin, beta 2 (laminin S)	25	36346000	2634800	2281200	2920600	4053600	2531100	4162600	0	2231300	0	1760300	4264000	2283000
F1SGD7	Uncharacterized protein	NAP1L1	nucleosome assembly protein 1-like 1	13	36078000	3645200	3010000	3130400	2708700	2020200	2176800	0	0	0	3908200	3451000	2957100
F1RQI0	Uncharacterized protein	COL12A	collagen alpha-1(XII) chain-like [ Sus scrofa (pig) ]	43	36012000	2200300	1613500	3390800	2610900	1965900	3201400	1332200	0	1434100	4560600	4124600	2658000
I3L7S4	Uncharacterized protein	CALD1	caldesmon 1	13	36009000	2100200	2584500	2024400	2724000	2510100	2599700	0	0	0	3010000	7889400	3319500
F1S3H2	Uncharacterized protein	CCDC176	coiled-coil domain containing 176	10	35956000	1156600	0	0	0	0	0	0	0	0	0	0	0
F1RFW9	Uncharacterized protein	GATAD2B	GATA zinc finger domain containing 2B	8	35888000	643630	0	0	0	0	0	0	0	0	0	0	0
F1SD87	Uncharacterized protein (Fragment)	FBLN5	fibulin 5	16	35856000	3666600	2593100	2475300	3255800	2816000	4108300	1848500	1641600	1979700	0	5119700	0
F1RWK0	Uncharacterized protein	JPH1	junctophilin 1	19	35639000	2047600	1894300	2171900	2333200	2473900	2688200	2626600	2763600	3257600	2192000	1976700	1902800
F1RUJ0	Adenylyl cyclase-associated protein (Fragment)	CAP2	CAP, adenylate cyclase-associated protein, 2 (yeast)	24	35465000	2334900	3796700	2188500	2067900	2055100	0	2273700	0	2532400	3240100	2734800	2971900
F1RFD4	Uncharacterized protein	USMG5	up-regulated during skeletal muscle growth 5 homolog (mouse)	11	35408000	0	0	0	8476100	6880100	7545100	0	0	0	0	0	0
G8ENL4	FUS (Uncharacterized protein)	FUS LOC100522185	fused in sarcoma [ Sus scrofa (pig) ]	12	35393000	2298200	3026300	2927600	3818800	3939400	4355100	0	0	0	2430100	2472700	2604700
I3LFV4	Uncharacterized protein	YBX1	Y box binding protein 1	11	35101000	3334400	3070300	3356200	2647600	3446400	3411500	0	0	0	2901300	0	2554600
F1SU00	Uncharacterized protein (Fragment)			18	35061000	3153000	2812300	3253900	2918300	3091800	3095500	1297400	1348600	1552300	1323500	2465500	1391700
F1S4Z9	Uncharacterized protein	SNTA1	syntrophin, alpha 1 (dystrophin-associated protein A1, 59kDa, acidic component)	20	34928000	4164300	5255800	5990800	0	1114000	0	2562100	1995400	1788100	949520	0	1054400
Q7YS28	Pyruvate carboxylase (EC 6.4.1.1)			25	34837000	0	0	0	0	0	0	0	0	0	0	32617000	1056600
F1SAB6	Acyl carrier protein	NDUFAB1	NADH dehydrogenase (ubiquinone) 1, alpha/beta subcomplex, 1, 8kDa	21	34647000	2194500	3233900	3280400	1908800	2470700	3280000	1951600	0	0	3336400	2210900	1486300
P43368	Calpain-3 (EC 3.4.22.54) (Calcium-activated neutral proteinase 3) (CANP 3) (Calpain L3) (Calpain p94) (Muscle-specific calcium-activated neutral protease 3) (New calpain 1) (nCL-1)	CAPN3 NCL1	Calpain-3 (EC 3.4.22.54) (Calcium-activated neutral proteinase 3) (CANP 3) (Calpain L3) (Calpain p94) (Muscle-specific calcium-activated neutral protease 3) (New calpain 1) (nCL-1)	56	34578000	1284200	1380400	1610700	1247100	1080400	1700900	3743200	3075600	3587900	2926900	1537800	3291100
F2Z5R7	40S ribosomal protein S29	RPS29	ribosomal protein S29 pseudogene 11; ribosomal protein S29 pseudogene 16; ribosomal protein S29 pseudogene 17; ribosomal protein S29 pseudogene 3; ribosomal protein S29 pseudogene 9; ribosomal protein S29	23	34542000	2163400	3141700	2930600	2252800	2692300	3170800	1464000	0	0	2643000	2405200	2854800
F1SQS2	Uncharacterized protein	TMPO	thymopoietin	20	34287000	3015200	0	1954400	5150200	4414300	3127700	0	0	0	2145900	1970400	1738700
F1RWF5	Uncharacterized protein			10	34214000	0	3712900	0	0	0	0	0	0	0	0	0	0
Q32YV9	Proteasome 26S subunit non-ATPase 4 (Uncharacterized protein)	PSMD4	proteasome (prosome, macropain) 26S subunit, non-ATPase, 4	3	34191000	2246900	0	0	0	0	2537300	0	0	0	0	0	2260700
Q29549	Clusterin (CP40) (Complement cytolysis inhibitor) (CLI) [Cleaved into: Clusterin beta chain; Clusterin alpha chain]	CLU	clusterin	31	34182000	0	836700	754840	2726800	2290300	0	0	0	0	7124500	10007000	4926700
P17741	High mobility group protein B2 (High mobility group protein 2) (HMG-2)	HMGB2 HMG2	High mobility group protein B2 (High mobility group protein 2) (HMG-2)	13	33935000	1821200	3867400	0	5511200	4123900	4692800	626820	0	0	2204000	2227700	1699400
F1S5Z3	Uncharacterized protein	SARS	seryl-tRNA synthetase	29	33853000	3247800	2059000	2643400	3450400	3009600	2964300	0	1798100	2562600	1518900	1361500	1460400
F1S8J6	Uncharacterized protein	RAB2B	RAB2B, member RAS oncogene family	17	33652000	2940400	3266700	3194000	3137000	2173900	0	1837300	0	0	2908800	1931400	2335800
I3LLD8	Uncharacterized protein (Fragment)	HSPG2	heparan sulfate proteoglycan 2	24	33583000	0	2421300	2735300	4429000	4539600	4628800	0	0	0	1485100	3817600	1932700
Q0PM28	Pigment epithelium-derived factor			19	33575000	2101300	1788700	1823400	1904200	1568200	1717900	0	0	1895500	4481600	6062500	2192500
V5KX42	ATP synthase subunit a	ATP6	Cytochrome c oxidase subunit 3; ATP synthase subunit a; ATP synthase protein 8	25	33469000	2815100	0	0	0	0	0	0	0	0	0	0	0
F1RLB6	Uncharacterized protein	NAPA	N-ethylmaleimide-sensitive factor attachment protein, alpha	21	33165000	3250900	2469600	2876400	2501000	2620500	2324100	1826500	1556000	0	1985400	1738400	1870500
F1S021	Uncharacterized protein (Fragment)	COL5A1	collagen, type V, alpha 1	22	33165000	1949600	2014100	1581900	2149200	2227000	2368800	0	0	1776400	3497200	5284700	2851400
L8B0S2	IgG heavy chain	IGHG	IgG heavy chain	16	33150000	0	1829400	838820	0	0	0	0	671210	0	12208000	9893300	0
Q9GMB0	Dolichyl-diphosphooligosaccharide--protein glycosyltransferase subunit 1 (EC 2.4.99.18) (Dolichyl-diphosphooligosaccharide--protein glycosyltransferase 67 kDa subunit) (Ribophorin I) (RPN-I) (Ribophorin-1)	RPN1	ribophorin I	27	33128000	3621400	2286100	2833600	1729300	2631400	2187200	1131800	1735100	1407100	2575400	1381800	2514300
F1SQP4	Uncharacterized protein (Fragment)	NDUFA12	NADH dehydrogenase (ubiquinone) 1 alpha subcomplex, 12	20	33003000	3140200	0	0	0	0	0	0	0	0	0	0	0
Q29551	Succinyl-CoA:3-ketoacid coenzyme A transferase 1, mitochondrial (EC 2.8.3.5) (3-oxoacid CoA-transferase 1) (Somatic-type succinyl-CoA:3-oxoacid CoA-transferase) (SCOT-s)	OXCT1 OXCT SCOT	Succinyl-CoA:3-ketoacid coenzyme A transferase 1, mitochondrial (EC 2.8.3.5) (3-oxoacid CoA-transferase 1) (Somatic-type succinyl-CoA:3-oxoacid CoA-transferase) (SCOT-s)	33	32988000	1861700	1483500	2520500	2293900	2689700	3009100	0	0	1813500	2676300	6694900	2215300
A8U4R4	Transketolase (EC 2.2.1.1)	tkt TKT	Transketolase (EC 2.2.1.1)	24	32473000	1145700	1506100	1415400	1468500	2139700	1408400	0	741050	0	3780200	9709900	3826700
I3LS73	Uncharacterized protein	TIMM13	translocase of inner mitochondrial membrane 13 homolog (yeast)	11	32408000	2268500	0	0	0	3206800	2230300	1398900	1492200	1225400	1358600	1399200	1376600
Q19AZ8	Prothrombin (EC 3.4.21.5) (Coagulation factor II) [Cleaved into: Activation peptide fragment 1; Activation peptide fragment 2; Thrombin light chain; Thrombin heavy chain]	F2	coagulation factor II (thrombin)	20	32199000	2574000	2446200	2018700	5226800	2531400	1833200	0	0	0	1840300	4827400	1483100
F1RKI3	Uncharacterized protein	HINT1	histidine triad nucleotide binding protein 1	20	32047000	3334800	3523700	3454100	0	4216200	0	0	2547100	0	1758100	2018400	0
I3LUK9	Ubiquitin-conjugating enzyme E2 D2 (Fragment)	UBE2D2	ubiquitin-conjugating enzyme E2D 2 (UBC4/5 homolog, yeast)	22	32015000	2526100	3016700	2999900	2721400	2111700	1515600	0	1945700	2117600	1962200	1685200	1628500
F1SJL4	Cartilage intermediate layer protein 1	CILP	cartilage intermediate layer protein, nucleotide pyrophosphohydrolase	16	31736000	0	0	0	0	0	0	0	0	0	11315000	4675600	9058500
F2Z568	Uncharacterized protein	RPL38	ribosomal protein L38	13	31707000	0	4914500	0	0	0	0	0	0	0	0	0	0
P07802	cAMP-dependent protein kinase type I-alpha regulatory subunit [Cleaved into: cAMP-dependent protein kinase type I-alpha regulatory subunit, N-terminally processed]	PRKAR1A	protein kinase, cAMP-dependent, regulatory, type I, alpha (tissue specific extinguisher 1)	19	31704000	2759400	1246300	2636800	2280400	4735000	5212700	1668800	0	1835900	742460	0	0
I3LAK5	Uncharacterized protein	FXR1	fragile X mental retardation, autosomal homolog 1	24	31621000	2247400	3014200	4410200	1507600	1528200	2031300	1389400	1431300	1391400	1417800	1551900	2301200
F1SRC8	Uncharacterized protein	CLEC3B	C-type lectin domain family 3, member B	21	31526000	0	2380500	2253900	3179100	2335200	3070500	1037300	0	1538800	2530000	5117700	2040200
F1S5R6	Uncharacterized protein	OBSCN	obscurin, cytoskeletal calmodulin and titin-interacting RhoGEF	48	31411000	2262100	1725700	2369200	1894800	2073300	2798800	2085300	1704900	1691200	1852400	1295000	2366100
Q5PYH3	GTP-binding protein SAR1b	SAR1B	SAR1 homolog B (S. cerevisiae)	13	31351000	1209500	0	1135400	0	0	0	2730400	1614900	0	0	0	0
F2Z553	Uncharacterized protein	EIF1	similar to eukaryotic translation initiation factor 1; eukaryotic translation initiation factor 1	25	31280000	3452200	3321400	2939100	1136000	1424300	2807100	1765000	0	1854500	1422500	974960	1156400
F1S6Q1	Uncharacterized protein	NDUFA13	NADH dehydrogenase (ubiquinone) 1 alpha subcomplex, 13	10	31086000	2599900	2226800	2417100	0	2638600	2828200	2130000	0	0	1981700	0	0
F1RIU5	Uncharacterized protein (Fragment)	PHGK	phosphorylase kinase gamma subunit [Sus scrofa (pig)]	7	30953000	0	0	0	0	0	0	6390200	5004500	7374400	0	0	0
P10173	Fumarate hydratase, mitochondrial (Fumarase) (EC 4.2.1.2)	FH	fumarate hydratase	30	30934000	2438800	0	0	0	0	0	0	0	0	0	0	0
F1RVA3	Uncharacterized protein (Fragment)	LOC100623668	gamma-sarcoglycan-like [ Sus scrofa (pig) ]	21	30813000	4177900	3620900	3978600	1290200	2326800	1713800	1420700	0	2199900	0	0	0
I3LK07	Uncharacterized protein	LOC100623679	40S ribosomal protein S24-like [ Sus scrofa (pig) ]	14	30804000	3375500	3498900	2516700	2741300	1810400	2007800	0	1382500	1151600	2181600	0	1659400
F1RNX2	Programmed cell death protein 5 (Uncharacterized protein)	PDCD5	programmed cell death 5	19	30585000	2287600	2215600	2876000	1945600	1902900	1864600	0	2019700	2414900	2068400	1867600	2192100
Q007T2	Cell division control protein 42 homolog	CDC42	cell division cycle 42 (GTP binding protein, 25kDa); cell division cycle 42 pseudogene 2	29	30567000	1864600	2652400	2835200	2900300	2832300	3174500	1354500	870980	0	1993700	993960	1878700
F1RZM4	Uncharacterized protein (Fragment)	LAMA4	laminin, alpha 4	41	30474000	3540200	2350700	2691300	3650600	3552000	3451100	0	0	0	0	4583500	0
F1SFE6	Uncharacterized protein	PSMC6	proteasome (prosome, macropain) 26S subunit, ATPase, 6	13	30286000	2219100	2021100	2121700	2208900	2465300	1877600	1769300	1505000	2037900	2032400	1904700	1851600
K9IVR0	Histone-binding protein RBBP4	RBBP4	hypothetical LOC642954; retinoblastoma binding protein 4	14	30017000	2060800	3296500	2127600	3947400	2596700	3737500	0	0	0	2303600	1829500	1770400
L7PBE6	T-complex protein 1 subunit epsilon	CCT5	chaperonin containing TCP1, subunit 5 (epsilon)	40	29920000	3105900	2549400	2782800	1777400	1842600	1838900	1447100	906190	1141500	1674200	2035600	1508700
I3LD20	Merged into Q29243.			7	29748000	4005200	3031700	2939400	3087200	0	0	0	0	2028200	0	0	0
F1SG38	Thioredoxin reductase 1, cytoplasmic	TXNRD1	thioredoxin reductase 1; hypothetical LOC100130902	2	29705000	0	0	215660	0	0	0	0	0	0	0	0	0
P04574	Calpain small subunit 1 (CSS1) (Calcium-activated neutral proteinase small subunit) (CANP small subunit) (Calcium-dependent protease small subunit) (CDPS) (Calcium-dependent protease small subunit 1) (Calpain regulatory subunit)	CAPNS1 CAPN4	Calpain small subunit 1 (CSS1) (Calcium-activated neutral proteinase small subunit) (CANP small subunit) (Calcium-dependent protease small subunit) (CDPS) (Calcium-dependent protease small subunit 1) (Calpain regulatory subunit)	55	29670000	1542800	1992900	1943300	1782300	2110200	2069400	1995100	1284300	1298000	2840700	3339800	1824000
Q29096	Proteasome subunit C9-like protein (Fragment)			39	29662000	3470600	2477000	2454300	2162200	1968100	1721500	1088100	0	1276700	2012100	2224900	1475400
F1SKF9	Uncharacterized protein	LOC100519091	dynactin subunit 2-like [ Sus scrofa (pig) ]	19	29580000	3270700	2313100	1783600	2240400	1744600	1700500	0	0	1309900	2826700	3395800	2146100
F1S8M9	Uncharacterized protein	LRPAP1	low density lipoprotein receptor-related protein associated protein 1	6	29379000	0	0	0	0	3590200	0	0	0	0	2401500	3158300	2677300
F1S9C9	Proteasome subunit beta type (EC 3.4.25.1)	LOC100155139	proteasome subunit beta type-5-like [Sus scrofa (pig)]	9	29366000	0	2884400	3349300	1929100	1902400	1672900	1520500	1839500	1938100	1895400	1190800	1719300
I3LQ17	Uncharacterized protein			36	29300000	4652600	1701900	1405500	0	0	0	932910	2124100	0	2707500	6042800	2006400
K7GLM2	Uncharacterized protein	NDUFB11	NADH dehydrogenase (ubiquinone) 1 beta subcomplex, 11, 17.3kDa	18	29298000	2536800	0	0	0	0	0	0	0	0	0	0	0
D0G777	S-adenosylmethionine synthase (EC 2.5.1.6)	MATA2 MAT2A	S-adenosylmethionine synthase (EC 2.5.1.6)	12	29288000	3753000	2426000	1729500	2091500	6204600	2259800	0	0	0	1413800	0	1466800
F1RT87	Uncharacterized protein			23	29285000	2414500	2919400	2946900	2738700	2137700	1252900	957620	815120	1369800	1769200	1204700	2082400
G9F6X7	Tyrosine 3-monooxygenase tryptophan 5-monooxygenase activation protein			2	29070000	1282800	0	0	0	0	0	0	0	0	0	0	0
F1S1G8	Amine oxidase	AOC3	amine oxidase, copper containing 3 (vascular adhesion protein 1)	26	29037000	2087100	1329000	1437200	1371400	1921400	1693800	0	1059400	0	2929300	10213000	1122500
I3LFI0	Uncharacterized protein (Fragment)	RAC1	ras-related C3 botulinum toxin substrate 1 (rho family, small GTP binding protein Rac1)	4	28931000	2283900	0	0	0	0	0	0	0	0	0	0	0
F1SQ01	Uncharacterized protein	PRDX4	peroxiredoxin 4	4	28857000	3129100	0	0	0	0	0	0	0	0	0	0	0
F1S9I9	Mitochondrial amidoxime reducing component 2	MARC2	Mitochondrial amidoxime reducing component 2	6	28771000	0	4312700	2582700	1975500	1842000	2092700	1753700	0	0	1894000	2143700	1812000
I3LS04	Uncharacterized protein (Fragment)			13	28581000	1996100	1397000	1383300	1583800	1498100	1936500	0	0	0	2600700	3072600	2371000
F1S4Y7	Adenosylhomocysteinase (EC 3.3.1.1) (Fragment)	AHCY	adenosylhomocysteinase	15	28447000	1350800	1565900	2615400	1968900	1558700	2685200	1808700	0	0	2288200	1729400	2196600
P02554	Tubulin beta chain (Beta-tubulin)			29	28397000	1219800	1399300	1498200	1419100	1514700	0	0	0	0	4281900	3674200	5618000
Q06A98	Serine/arginine-rich splicing factor 2 (Splicing component, 35 kDa) (Splicing factor SC35) (SC-35) (Splicing factor, arginine/serine-rich 2)	SRSF2 SFRS2	Serine/arginine-rich splicing factor 2 (Splicing component, 35 kDa) (Splicing factor SC35) (SC-35) (Splicing factor, arginine/serine-rich 2)	5	28325000	0	0	2969200	0	0	0	0	0	0	0	0	0
P49171	40S ribosomal protein S26	RPS26	ribosomal protein S26 pseudogene 38; ribosomal protein S26 pseudogene 39; ribosomal protein S26 pseudogene 35; ribosomal protein S26 pseudogene 31; ribosomal protein S26 pseudogene 20; ribosomal protein S26 pseudogene 54; ribosomal protein S26 pseudogene 2; ribosomal protein S26 pseudogene 53; ribosomal protein S26 pseudogene 25; ribosomal protein S26 pseudogene 50; ribosomal protein S26 pseudoge…	15	28014000	0	0	0	0	3901300	3398900	0	0	0	3143600	2082500	2426900
F1SEV8	Uncharacterized protein	LOC100737048	eukaryotic translation elongation factor 1 delta (guanine nucleotide exchange protein) [ Sus scrofa (pig) ]	9	27653000	3156500	0	0	0	0	0	0	0	0	0	0	0
K9IWG9	Tensin-1	TNS1	tensin 1	9	27592000	1461500	2095400	1846100	6013400	2557400	2587700	0	0	0	1939800	2682900	0
K9IWF9	Ras GTPase-activating-like protein IQGAP1	IQGAP1	IQ motif containing GTPase activating protein 1	21	27535000	1883100	2391400	1766500	1474000	1690000	2089300	0	0	0	3714500	3628700	3230100
Q56P20	ADP-ribosylation factor 4 (ADP-ribosylation factor family-like protein) (Uncharacterized protein)	ARF4	ADP-ribosylation factor 4	15	27500000	2303700	2473800	2711000	1559700	1828700	1432600	1359100	0	0	2130400	3475200	1873200
F1RHJ9	Uncharacterized protein	GLOD4	glyoxalase domain containing 4	16	27478000	2069600	2125400	1921500	2766300	3242800	0	0	1593700	0	0	1839400	1624200
A5GHK3	Prefoldin subunit 4	PFDN4 CH242-216I3.1-001	Prefoldin subunit 4	7	27411000	0	1491200	1225500	0	1259900	1558100	3768400	2029700	4246700	1194600	0	1466400
I3LGM4	Uncharacterized protein	NDUFA11	NADH dehydrogenase (ubiquinone) 1 alpha subcomplex, 11, 14.7kDa	45	27391000	854530	1825900	1543100	1747700	1480600	4129500	1867300	1930200	1584600	1850700	0	1880200
F1S3H1	Uncharacterized protein	ALDH6A1	aldehyde dehydrogenase 6 family, member A1	21	27373000	2189300	1791600	1379400	3526500	2641700	3407300	0	0	0	1156400	4010400	0
I3LE67	Uncharacterized protein	ZNF518B	zinc finger protein 518B	1	27367000	1745700	0	0	0	0	0	0	0	0	0	0	0
D0G6X4	Farnesyl diphosphate synthase (Uncharacterized protein)	FDPS	farnesyl diphosphate synthase (farnesyl pyrophosphate synthetase, dimethylallyltranstransferase, geranyltranstransferase)	8	27345000	2041300	2376200	2183400	1767700	1772800	1588600	0	0	0	2095200	2241500	2411400
F1RHF0	Ubiquitin carboxyl-terminal hydrolase (EC 3.4.19.12) (Fragment)	UCHL3	ubiquitin carboxyl-terminal esterase L3 (ubiquitin thiolesterase)	32	27244000	792500	2103900	1613800	1143900	2038900	1544800	2317400	2151500	1468500	2177200	2300600	1715300
F1RU33	Uncharacterized protein	LOC100522848	barrier-to-autointegration factor-like [ Sus scrofa (pig) ]	18	27112000	2139500	0	0	0	0	0	0	0	0	0	0	0
I3LNZ2	Uncharacterized protein	LOC100510904	histone H1.0-like [ Sus scrofa (pig) ]	9	26994000	2578800	2600800	2270700	3878700	3724400	3659400	0	0	0	0	0	0
F1RYI8	Uncharacterized protein	COL3A1	collagen, type III, alpha 1	26	26966000	1258100	2134600	1389800	0	0	2644800	755910	0	0	3208500	6393800	2399700
A9X3T3	Peroxisomal D3,D2-enoyl-CoA isomerase	PECI	peroxisomal D3,D2-enoyl-CoA isomerase	27	26879000	1762500	2925400	2925500	2793600	2714600	2468900	1098700	1003500	732600	930610	0	1098400
F1RMM0	Uncharacterized protein	PRKCDBP	protein kinase C, delta binding protein	20	26779000	1038100	1094100	1848900	2259500	2230100	2491100	0	1280500	1427100	1358600	5672700	1574100
F1RZ28	Uncharacterized protein	RPS10	ribosomal protein S10; ribosomal protein S10 pseudogene 4; ribosomal protein S10 pseudogene 11; ribosomal protein S10 pseudogene 22; ribosomal protein S10 pseudogene 7; ribosomal protein S10 pseudogene 13	31	26741000	0	3055200	2791500	1896500	1584900	1825100	0	751770	799540	1779800	1287400	1333500
I3LKD2	Uncharacterized protein	FAM162A	family with sequence similarity 162, member A	9	26719000	1828700	1726900	2977000	1537200	1762900	3406100	1773900	1720800	1582300	0	0	1683400
F1RP34	NAD(P)H-hydrate epimerase (EC 5.1.99.6) (Apolipoprotein A-I-binding protein) (NAD(P)HX epimerase)	APOA1BP AIBP	NAD(P)H-hydrate epimerase (EC 5.1.99.6) (Apolipoprotein A-I-binding protein) (NAD(P)HX epimerase)	10	26614000	0	2427300	2162000	2655000	2528800	2065500	0	0	0	2055600	0	1950600
Q2A126	Collagen alpha-1(I) chain (Fragment)	COL1A1	collagen, type I, alpha 1	11	26488000	0	4024100	0	0	0	0	0	0	0	0	0	0
F2Z5L7	Proteasome subunit alpha type (EC 3.4.25.1)	LOC100516779	Proteasome subunit alpha type (EC 3.4.25.1)	7	26459000	2232900	2406800	2317000	0	1964300	0	0	0	0	2488300	2281200	0
F1RR69	Uncharacterized protein	SET	SET nuclear oncogene; similar to SET translocation	21	26436000	2081000	2131000	2570300	2704900	2132400	2789400	0	0	0	0	0	2000100
Q3HUX1	Fatty acid translocase/CD36 (Uncharacterized protein)	CD36	CD36 molecule (thrombospondin receptor)	10	26348000	0	3325900	2362800	0	0	2995100	0	1734700	0	0	0	0
I3LJW4	Aconitate hydratase (Aconitase) (EC 4.2.1.3) (Fragment)	ACO1	aconitase 1, soluble	22	26276000	1965700	2015400	2223400	1688500	1753100	2433800	1103300	1020300	0	1383300	4267800	1222200
F1S764	Uncharacterized protein	CPT2	carnitine palmitoyltransferase 2	22	26274000	3150500	2513700	2356800	1710300	1427500	2259900	1380600	1622000	692600	1331800	0	997910
F1S1X3	Uncharacterized protein	NARS	asparaginyl-tRNA synthetase	35	26274000	2672400	2619800	2494400	2970400	2885600	2956000	0	0	0	1596500	0	1616900
F1SAD9	Protein disulfide-isomerase (EC 5.3.4.1)	PDIA4	protein disulfide isomerase family A, member 4	24	26272000	2291100	2068600	2295400	1627400	1817500	2201200	0	0	0	2687300	2309700	2290100
P27917	Apolipoprotein C-III (Apo-CIII) (ApoC-III) (Apolipoprotein C3)	APOC3	apolipoprotein C-III	12	26268000	1965900	2055600	0	3868800	2940800	2889400	0	0	0	1815700	3697800	1786500
A6M930	Eukaryotic translation initiation factor 4A isoform 2 (Uncharacterized protein)	EIF4A2	similar to eukaryotic translation initiation factor 4A2; eukaryotic translation initiation factor 4A, isoform 2	23	26234000	2903800	2166300	3658200	0	2741900	0	0	0	0	0	0	0
F1SCH1	Uncharacterized protein (Fragment)	NDUFB7	NADH dehydrogenase (ubiquinone) 1 beta subcomplex, 7, 18kDa	18	26195000	2234900	2107200	2801500	2028700	1881200	1613200	1935200	1913300	1620800	0	0	1455300
F1SPH1	Uncharacterized protein	LOC100737962	proliferation-associated protein 2G4-like [ Sus scrofa (pig) ]	9	25987000	2552300	2367700	2413900	2883000	2804000	2225400	0	0	0	2036200	0	2191700
F1S0V3	Annexin (Fragment)	LOC100625675	Annexin (Fragment)	18	25931000	2680800	0	0	1873300	3651000	1690200	1403600	1215700	1343300	1346600	1189800	2181900
I3LV99	Uncharacterized protein (Fragment)	LOC100511457	myosin-14-like [ Sus scrofa (pig) ]	17	25801000	1403000	1822100	1990400	2146100	1762900	2330600	1237500	1039700	0	1287900	0	1535700
F1SU78	Uncharacterized protein	MCU	mitochondrial calcium uniporter	15	25797000	2883300	2202200	2509300	2104500	2716300	2226800	0	1932600	0	0	0	2041200
A7Y521	COP9 signalosome complex subunit 4 (SGN4) (Signalosome subunit 4)	COPS4	COP9 constitutive photomorphogenic homolog subunit 4 (Arabidopsis)	14	25789000	2823900	1955900	2237100	1764200	1719800	1956000	1587600	0	1687900	0	1637500	1281100
I3LII0	Uncharacterized protein (Fragment)	LOC100156627	NADH dehydrogenase [ubiquinone] 1 alpha subcomplex subunit 6-like [ Sus scrofa (pig) ]	8	25773000	2362300	2193300	2434600	2734200	0	2640700	0	0	0	0	0	0
I3L7P7	Uncharacterized protein (Fragment)	ATOX1	ATX1 antioxidant protein 1 homolog (yeast)	23	25631000	0	1675600	1951400	1321500	2201000	0	2012000	0	1402500	1416300	3635900	1552700
F1S4D5	Uncharacterized protein (Fragment)	CCBL2	cysteine conjugate-beta lyase 2	19	25553000	0	0	1559400	1951500	1823900	1805800	2902300	0	2632800	2130400	1666600	2134200
I3LPU8	Uncharacterized protein			20	25419000	2460400	2346900	2131400	3402000	2864800	2669400	0	0	0	1307800	0	1539800
F1SFE3	Uncharacterized protein (Fragment)	FERMT2	fermitin family homolog 2 (Drosophila)	23	25365000	2495500	2082600	2492200	1760900	2560100	2571000	0	0	0	1682700	3176500	1388100
Q9N1F5	Glutathione S-transferase omega-1 (GSTO-1) (EC 2.5.1.18) (Glutathione S-transferase omega 1-1) (GSTO 1-1) (Glutathione-dependent dehydroascorbate reductase) (EC 1.8.5.1) (Monomethylarsonic acid reductase) (MMA(V) reductase) (EC 1.20.4.2) (S-(Phenacyl)glutathione reductase) (SPG-R)	GSTO1	glutathione S-transferase omega 1	7	25332000	1932800	1902600	1997700	0	2067500	0	0	0	0	0	0	0
F1RKM1	Uncharacterized protein (Fragment)	ALDH7A1	aldehyde dehydrogenase 7 family, member A1	5	25317000	0	0	0	0	2549800	3221000	0	0	0	1967600	0	0
L8AXL9	IgG heavy chain	IGHG	IgG heavy chain	3	25223000	8423500	0	0	0	0	0	0	0	0	0	0	0
F1SA62	Uncharacterized protein (Fragment)	LOC100517634	NADH dehydrogenase (ubiquinone) 1 alpha subcomplex, 7, 14.5kDa [ Sus scrofa (pig) ]	15	25192000	1124700	1260000	1388400	1815700	0	4305900	0	1646900	0	1612800	2855300	1645700
Q6QAS9	60S ribosomal protein L7 (Fragment)			2	25166000	0	0	0	0	0	0	997580	0	0	2072000	0	0
I3LD43	Uncharacterized protein	LOC100627689	cytosol aminopeptidase-like [ Sus scrofa (pig) ]	6	25159000	1557600	0	0	0	2460500	0	0	0	0	1507900	2250500	0
F1SI50	Uncharacterized protein	NDUFB3	NADH dehydrogenase (ubiquinone) 1 beta subcomplex, 3, 12kDa	7	24981000	0	2964400	0	0	0	0	0	0	0	0	0	0
Q7IIB9	ATP synthase protein 8	ATPase 8 ATP8	ATP synthase protein 8	25	24722000	3050100	0	0	0	0	0	0	0	0	0	0	0
Q8MJ14	Glutathione peroxidase 1 (GPx-1) (GSHPx-1) (EC 1.11.1.9) (Cellular glutathione peroxidase)	GPX1	glutathione peroxidase 1	14	24642000	0	0	0	0	0	0	0	0	0	5857300	9468400	5119400
F1SU06	Uncharacterized protein	HP1BP3	heterochromatin protein 1, binding protein 3	36	24624000	1051900	2045600	1619900	4374900	3145100	3225100	639170	0	0	1177600	1407100	1081900
I3LC47	Uncharacterized protein			9	24549000	0	1741700	0	2469600	2810000	4686600	0	0	0	1140400	0	0
F1SID4	Uncharacterized protein (Fragment)	PSMC3	proteasome (prosome, macropain) 26S subunit, ATPase, 3	35	24418000	2004700	1883100	1755800	1534100	1945400	1792900	1603300	870660	1141900	1540200	1942200	1136600
I3LQ79	Uncharacterized protein	MVP	major vault protein	18	24294000	1120200	1487200	1455100	0	1246100	1036300	1079200	0	0	4377300	3139800	3411600
F1RQB6	Uncharacterized protein (Fragment)	G3BP1	GTPase activating protein (SH3 domain) binding protein 1	27	24246000	2485800	2598700	2760500	2601700	2109700	2244900	0	0	0	1243200	1154300	1330000
F1RIU9	Uncharacterized protein	CHCHD2	coiled-coil-helix-coiled-coil-helix domain containing 2; similar to coiled-coil-helix-coiled-coil-helix domain containing 2	12	24244000	2547700	3033000	0	3273400	3271400	2822700	0	0	0	0	0	0
Q1HBH4	NADH-ubiquinone oxidoreductase chain 5 (EC 1.6.5.3)	NADH5	NADH-ubiquinone oxidoreductase chain 5 (EC 1.6.5.3)	18	24241000	1803800	2203500	1440800	1711800	1487100	3654700	1304700	1664100	1055800	945080	821370	969870
F1S0C1	Uncharacterized protein	ADH5	alcohol dehydrogenase 5 (class III), chi polypeptide, pseudogene 4; alcohol dehydrogenase 5 (class III), chi polypeptide	7	24148000	2297800	0	0	0	1682500	0	0	0	0	1633500	1627000	1607600
F1RQ19	Uncharacterized protein	LOC100517745	high mobility group protein B3-like [ Sus scrofa (pig) ]	3	23959000	3156800	0	0	0	0	0	0	0	0	0	0	0
F1S3H7	Uncharacterized protein	LOC100156930	prostaglandin reductase 2 [ Sus scrofa (pig) ]	14	23928000	2742600	1485200	2328300	2263800	2306400	2633200	0	1061600	0	1104400	808700	1065500
I3LDR9	Uncharacterized protein (Fragment)	SDPR	serum deprivation response (phosphatidylserine binding protein)	17	23555000	3011600	1670600	1662100	2032400	2077300	2759300	0	0	0	1030000	3570400	834680
P00819	Acylphosphatase-2 (EC 3.6.1.7) (Acylphosphatase, muscle type isozyme) (Acylphosphate phosphohydrolase 2)	ACYP2 ACYP	Acylphosphatase-2 (EC 3.6.1.7) (Acylphosphatase, muscle type isozyme) (Acylphosphate phosphohydrolase 2)	12	23468000	1023100	0	0	0	1332700	0	2435600	3465300	0	0	0	1485800
Q29194	Ribosomal protein S2 (Fragment)			25	23464000	2728100	0	0	0	0	0	0	0	0	0	0	0
F1SS86	Uncharacterized protein	DHRS7C	dehydrogenase/reductase (SDR family) member 7C	24	23242000	1832600	1056800	1414400	938760	1445100	2014700	2370400	2020300	2442300	1030300	0	785390
F1RXY4	Uncharacterized protein	COQ3	coenzyme Q3 homolog, methyltransferase (S. cerevisiae)	17	23230000	1905800	1464800	1831300	2011000	2715600	2443300	1525800	0	0	1083200	0	1186600
Q684M6	CDC37 cell division cycle 37 protein (Uncharacterized protein)	CDC37	cell division cycle 37 homolog (S. cerevisiae)	23	23104000	2031800	1852100	1781300	1566900	1796400	1663100	0	1247500	0	1875300	1618200	1575800
I3LEV3	Ubiquitin carboxyl-terminal hydrolase (EC 3.4.19.12)	USP37	ubiquitin specific peptidase 37	6	23101000	539760	0	0	0	0	0	0	0	0	0	0	0
F1S4P6	Eukaryotic translation initiation factor 3 subunit A (eIF3a) (Eukaryotic translation initiation factor 3 subunit 10) (eIF-3-theta)	EIF3A EIF3S10	Eukaryotic translation initiation factor 3 subunit A (eIF3a) (Eukaryotic translation initiation factor 3 subunit 10) (eIF-3-theta)	17	23050000	2698100	1876400	1729800	2048400	1685300	1585300	0	1162900	1328000	1533200	1148300	925710
F2Z4Y0	Uncharacterized protein	SNRPD3	small nuclear ribonucleoprotein D3 polypeptide 18kDa	9	22975000	2315400	0	0	3033300	2258100	2070100	0	0	0	0	1773100	1249100
F1S458	Lysine--tRNA ligase (EC 6.1.1.6) (Lysyl-tRNA synthetase)	KARS	lysyl-tRNA synthetase	12	22936000	2358900	3019500	3073000	1875600	1499500	1670200	0	0	0	1528300	1022800	1213000
A6M931	Eukaryotic initiation factor 4A-III (eIF-4A-III) (eIF4A-III) (EC 3.6.4.13) (ATP-dependent RNA helicase DDX48) (ATP-dependent RNA helicase eIF4A-3) (DEAD box protein 48) (Eukaryotic translation initiation factor 4A isoform 3) [Cleaved into: Eukaryotic initiation factor 4A-III, N-terminally processed]	EIF4A3 DDX48	Eukaryotic initiation factor 4A-III (eIF-4A-III) (eIF4A-III) (EC 3.6.4.13) (ATP-dependent RNA helicase DDX48) (ATP-dependent RNA helicase eIF4A-3) (DEAD box protein 48) (Eukaryotic translation initiation factor 4A isoform 3) [Cleaved into: Eukaryotic initiation factor 4A-III, N-terminally processed]	8	22905000	1212200	1636600	2074200	0	2136600	2596300	1520900	1481500	1701900	1709400	0	1454800
F1S4Y0	Uncharacterized protein	ACSS2	acyl-CoA synthetase short-chain family member 2	13	22851000	975890	645800	928180	798270	796630	909260	646180	0	0	0	0	632470
F1RRD6	Uncharacterized protein (Fragment)	PDCD6IP	programmed cell death 6 interacting protein	28	22773000	1569000	1573100	1611500	1773800	2048800	1473400	1162100	1327500	985040	1372500	1684200	1403100
Q19PY3	tRNA-splicing ligase RtcB homolog (EC 6.5.1.3)	RTCB	tRNA-splicing ligase RtcB homolog (EC 6.5.1.3)	5	22525000	0	1526800	1405100	0	0	0	0	0	0	0	1567500	1800400
F1SDC7	Uncharacterized protein	ALDH3A2	aldehyde dehydrogenase 3 family, member A2	8	22494000	1772600	0	1678200	0	1873800	2829200	0	0	0	1546300	0	0
F2Z5J1	Uncharacterized protein	PSMC1	proteasome (prosome, macropain) 26S subunit, ATPase, 1; similar to protease (prosome, macropain) 26S subunit, ATPase 1	24	22455000	2009300	1872800	2442900	1394700	1901500	1144200	954850	1016100	789380	1206800	1435600	1078300
I3L9I6	Uncharacterized protein	BCAM	basal cell adhesion molecule (Lutheran blood group)	6	22411000	0	0	2290700	0	0	0	0	1269000	0	0	2409600	0
F2Z536	Uncharacterized protein	DYNLL2	dynein, light chain, LC8-type 2	9	22223000	0	0	0	0	1697500	1948800	0	1692700	0	1412600	0	1532800
F1RXF3	Uncharacterized protein	DECR1	2,4-dienoyl CoA reductase 1, mitochondrial	6	22161000	2564800	0	0	0	0	0	0	0	0	0	0	0
I3LCN6	Uncharacterized protein	PURA	purine-rich element binding protein A	31	21844000	2497800	2151900	0	1779200	1585400	2262700	0	0	0	0	2114100	1140000
M3VH80	Solute carrier family 25 (Aspartate/glutamate carrier), member 13 tv2	SLC25A13	solute carrier family 25, member 13 (citrin)	6	21824000	2114600	1785300	2173800	0	1747700	0	0	0	0	0	0	0
F1RK45	Uncharacterized protein	TRAP1	TNF receptor-associated protein 1	20	21425000	2538800	2024200	3231700	2555900	1530200	1929400	0	0	0	0	0	1932500
P26044	Radixin (Moesin-B)	RDX	radixin	13	21420000	1702600	1600900	1244800	1757300	1458100	2350600	0	0	0	1101300	2331600	1221900
F1RI18	Uncharacterized protein	UQCRQ	ubiquinol-cytochrome c reductase, complex III subunit VII, 9.5kDa	12	21326000	2112500	0	0	0	0	0	0	0	0	0	0	0
I3LQ51	Proteasome subunit beta type (EC 3.4.25.1)	PSMB1	proteasome (prosome, macropain) subunit, beta type, 1	25	21281000	1887700	2146200	1663100	2488400	0	0	1262000	968240	964290	1465900	0	1708600
F4ZS18	X-linked DEAD (Asp-Glu-Ala-Asp) box polypeptide 3	DDX3X	DEAD (Asp-Glu-Ala-Asp) box polypeptide 3, X-linked	58	21240000	1554300	1646300	1841000	1533600	1414900	2286700	950640	638380	0	1529900	2169400	1024400
F1S441	Uncharacterized protein	CANX	calnexin	23	21206000	1264000	2115500	1898200	0	1292800	1418400	917310	0	0	1398400	1287100	2528100
F1ST88	Uncharacterized protein	LOC100515356	GLI pathogenesis-related 2 [ Sus scrofa (pig) ]	4	21085000	1768500	1623100	1781700	1789800	2060800	0	0	0	0	1601500	3706700	1737400
F1RKH4	Uncharacterized protein	HSPB8	heat shock 22kDa protein 8	23	21019000	1449600	1253400	1638900	2532700	1501400	1220200	0	0	0	0	1668500	1461700
I3L742	Uncharacterized protein	RUVBL1	RuvB-like AAA ATPase 1	19	20879000	1763300	1949600	1648600	2303400	2156100	2232100	0	0	0	1319800	1441100	1382900
F1S3G5	Peptidyl-prolyl cis-trans isomerase NIMA interacting 1 (Uncharacterized protein)	PIN1	peptidylprolyl cis/trans isomerase, NIMA-interacting 1	9	20863000	1440600	1673300	0	1574900	1498300	1349200	1492200	1378100	1705700	1460600	0	1541900
F1SGS6	Uncharacterized protein	CAPRIN1	cell cycle associated protein 1	17	20841000	2642400	1684800	1929100	1757600	1416600	1570800	0	0	0	1392400	1330800	1259600
Q2EN75	Protein S100-A6 (Calcyclin) (S100 calcium-binding protein A6)	S100A6	S100 calcium binding protein A6	21	20738000	0	1300800	0	0	0	0	0	0	0	0	0	0
F1SIV3	Uncharacterized protein	LOC100155298	acidic (leucine-rich) nuclear phosphoprotein 32 family, member A [ Sus scrofa (pig) ]	18	20689000	0	2300000	0	2338500	2593800	0	0	0	0	0	0	1321900
F2Z5J9	Uncharacterized protein	RAB11B	RAB11B, member RAS oncogene family	19	20641000	2045100	1726000	1820800	0	1638400	0	0	0	0	0	0	1578800
F1SV90	Eukaryotic translation initiation factor 3 subunit I (eIF3i) (Eukaryotic translation initiation factor 3 subunit 2) (eIF-3-beta) (eIF3 p36)	EIF3I EIF3S2	Eukaryotic translation initiation factor 3 subunit I (eIF3i) (Eukaryotic translation initiation factor 3 subunit 2) (eIF-3-beta) (eIF3 p36)	16	20508000	0	1960400	1825500	1854300	1848800	1865000	0	1111500	0	1369900	1706100	1464300
C1PIG4	cAMP-dependent protein kinase regulatory subunit type II alpha (cAMP-dependent protein kinase type II-alpha regulatory subunit)	PRKAR2A	protein kinase, cAMP-dependent, regulatory, type II, alpha	27	20461000	1475700	1508700	1859600	1570600	973000	1090400	1102000	1037800	1069400	1166100	2380000	1122000
Q52I78	Nicotinamide phosphoribosyltransferase (NAmPRTase) (Nampt) (EC 2.4.2.12) (Pre-B-cell colony-enhancing factor 1 homolog) (PBEF) (Visfatin)	NAMPT PBEF1	Nicotinamide phosphoribosyltransferase (NAmPRTase) (Nampt) (EC 2.4.2.12) (Pre-B-cell colony-enhancing factor 1 homolog) (PBEF) (Visfatin)	17	20437000	1437200	1526500	1376400	3183100	2317100	1550900	1200500	0	1837700	0	0	0
I3LSI3	Adenylate kinase 2, mitochondrial (AK 2) (EC 2.7.4.3) (ATP-AMP transphosphorylase 2) (ATP:AMP phosphotransferase) (Adenylate monophosphate kinase)	AK2	adenylate kinase 2	17	20308000	1030300	0	1631300	2130100	1861400	2303900	0	1421600	1482400	0	1678800	1359000
F1SB53	Uncharacterized protein (Fragment)	PSMC2	proteasome (prosome, macropain) 26S subunit, ATPase, 2	19	20207000	1390700	1418100	1898700	1748300	2041900	1510700	0	1252400	0	0	1953200	1596700
I3LVS3	Uncharacterized protein	LOC100627810	basic leucine zipper and W2 domain-containing protein 2-like [ Sus scrofa (pig) ]	17	20104000	1678700	0	0	0	0	0	0	0	0	0	0	0
V5KY76	ATP synthase protein 8	ATP8	Cytochrome c oxidase subunit 3; ATP synthase subunit a; ATP synthase protein 8	8	20084000	0	0	0	0	0	0	0	6005300	0	0	0	0
I3LM34	Uncharacterized protein	ADPRHL1	ADP-ribosylhydrolase like 1	18	20017000	1422400	1739200	1243500	2105600	1904900	2058400	0	0	0	0	0	0
F1SPG1	Uncharacterized protein	H1FX	H1 histone family, member X	15	19797000	1166600	0	0	0	0	0	0	0	0	0	0	0
P59083	14 kDa phosphohistidine phosphatase (EC 3.1.3.-) (Phosphohistidine phosphatase 1) (Fragments)	PHPT1 PHP14	14 kDa phosphohistidine phosphatase (EC 3.1.3.-) (Phosphohistidine phosphatase 1) (Fragments)	17	19790000	957180	0	0	0	0	0	0	0	0	0	0	0
F1SAR5	Uncharacterized protein	GLRX5	glutaredoxin 5	11	19781000	0	2415700	2028100	2512200	2124600	2192100	1471200	1243000	0	1426100	0	0
F1RPU8	Uncharacterized protein	MPC2	mitochondrial pyruvate carrier 2	9	19780000	1342300	3107200	1112500	1295900	1148600	4475000	0	0	0	889720	0	772780
D3K5N7	ELAV-like protein	ELAVL1	ELAV (embryonic lethal, abnormal vision, Drosophila)-like 1 (Hu antigen R)	5	19585000	1834300	2005000	1689100	2020500	2126300	1728600	0	0	0	1305000	1230600	1207500
P37111	Aminoacylase-1 (ACY-1) (EC 3.5.1.14) (N-acyl-L-amino-acid amidohydrolase)	ACY1	aminoacylase 1	30	19578000	928800	838630	1329700	543840	820730	804340	3330800	1607700	1409700	847110	1009200	985700
F1SFF4	Uncharacterized protein	C14orf166	chromosome 14 open reading frame 166	21	19566000	1702200	1469100	1263900	1511600	1311800	1314000	1053200	866180	804120	1363000	1101500	1315300
P08132	Annexin A4 (35-beta calcimedin) (Annexin IV) (Annexin-4) (Chromobindin-4) (Endonexin I) (Lipocortin IV) (P32.5) (PP4-X) (Placental anticoagulant protein II) (PAP-II) (Protein II)	ANXA4 ANX4	Annexin A4 (35-beta calcimedin) (Annexin IV) (Annexin-4) (Chromobindin-4) (Endonexin I) (Lipocortin IV) (P32.5) (PP4-X) (Placental anticoagulant protein II) (PAP-II) (Protein II)	11	19435000	0	1051600	0	0	1146400	1211900	1130900	0	0	1933800	6790900	1932700
I3LIY3	Uncharacterized protein	CACNA1S	calcium channel, voltage-dependent, L type, alpha 1S subunit	12	19358000	1257900	1013600	2027100	0	967690	1186400	1402600	1816900	1460900	0	0	815360
K7GMF7	Uncharacterized protein	ILF2	interleukin enhancer binding factor 2, 45kDa	26	19329000	1953100	1984700	1926200	2517900	1889200	2418300	0	0	0	824900	656520	678980
K7GPQ7	Uncharacterized protein (Fragment)	AGT	angiotensinogen (serpin peptidase inhibitor, clade A, member 8)	8	19305000	2067600	2114900	1845600	3727100	1772300	1535800	0	0	0	0	1317300	0
F2Z5V3	Uncharacterized protein	NHP2L1	NHP2 non-histone chromosome protein 2-like 1 (S. cerevisiae)	11	19265000	1552700	1879000	2045500	0	2795600	2630500	0	0	0	0	1226000	1562700
F1SSL6	Proteasome subunit alpha type (EC 3.4.25.1)	LOC100154408	Proteasome subunit alpha type (EC 3.4.25.1)	12	19184000	1050400	0	0	0	0	0	0	0	0	0	0	0
Q00P28	Beta-2-microglobulin protein (Fragment)	B2M	beta-2-microglobulin	10	19176000	726230	0	0	0	0	0	0	0	0	0	0	0
Q29099	Polypyrimidine tract-binding protein 1 (PTB) (Heterogeneous nuclear ribonucleoprotein I) (hnRNP I)	PTBP1 PTB	Polypyrimidine tract-binding protein 1 (PTB) (Heterogeneous nuclear ribonucleoprotein I) (hnRNP I)	32	19008000	1747800	1154500	1293400	2067900	2188600	1849500	0	0	0	1723800	1526100	1154000
P79263	Inter-alpha-trypsin inhibitor heavy chain H4 (ITI heavy chain H4) (ITI-HC4) (Inter-alpha-inhibitor heavy chain 4) (Inter-alpha-trypsin inhibitor family heavy chain-related protein) (IHRP) (Major acute phase protein) (MAP)	ITIH4 IHRP	Inter-alpha-trypsin inhibitor heavy chain H4 (ITI heavy chain H4) (ITI-HC4) (Inter-alpha-inhibitor heavy chain 4) (Inter-alpha-trypsin inhibitor family heavy chain-related protein) (IHRP) (Major acute phase protein) (MAP)	22	18958000	2007900	1207700	2973200	2891100	1050800	973750	0	0	0	839120	2371100	587450
F1SAS3	Uncharacterized protein	LOC100157249	adipocyte plasma membrane associated protein [ Sus scrofa (pig) ]	21	18921000	1196400	990920	1192800	1102900	1384600	1444200	0	0	0	2140800	946590	2366600
Q9GL51	Platelet-activating factor acetylhydrolase IB subunit alpha (Lissencephaly-1 protein) (LIS-1) (PAF acetylhydrolase 45 kDa subunit) (PAF-AH 45 kDa subunit) (PAF-AH alpha) (PAFAH alpha)	PAFAH1B1 LIS1 PAFAHA	Platelet-activating factor acetylhydrolase IB subunit alpha (Lissencephaly-1 protein) (LIS-1) (PAF acetylhydrolase 45 kDa subunit) (PAF-AH 45 kDa subunit) (PAF-AH alpha) (PAFAH alpha)	7	18770000	1153300	1211900	1207900	1365300	1308000	1374800	0	0	1184400	1457600	2400100	1404700
F1SIX7	Uncharacterized protein	TWF2	twinfilin, actin-binding protein, homolog 2 (Drosophila)	14	18705000	1547500	1682300	1424800	1614400	1057300	1403800	0	1144400	0	1834400	1135100	1340300
F1S1L1	Uncharacterized protein	TIMM8A	translocase of inner mitochondrial membrane 8 homolog A (yeast)	16	18626000	1860600	0	2221700	2938900	0	2753600	0	0	0	0	1356200	0
P62844	40S ribosomal protein S15 (RIG protein)	RPS15 RIG	40S ribosomal protein S15 (RIG protein)	34	18579000	2114100	2437400	1889600	1207300	1387300	1173700	488070	775220	0	839430	1135200	706770
Q2XVP5	Microtubule-associated protein RP/EB family member 1 (Uncharacterized protein)	MAPRE1	microtubule-associated protein, RP/EB family, member 1	4	18459000	0	1458700	1421200	1489300	1655200	1509900	0	0	0	2037700	2940500	1878000
F1SGF1	Uncharacterized protein	PSMD6	proteasome (prosome, macropain) 26S subunit, non-ATPase, 6	4	18372000	0	2095500	0	1946800	0	0	0	0	0	0	0	0
K7GNK3	Uncharacterized protein	SLA-2	MHC class I antigen 2 [Sus scrofa (pig)]	3	18231000	0	0	0	0	0	1161100	0	0	0	1302900	1533800	3237700
F1SVB0	Uncharacterized protein	CAPG	capping protein (actin filament), gelsolin-like	17	18064000	0	0	0	0	0	0	0	0	0	5340000	4840300	4483700
F1SDT0	Uncharacterized protein (Fragment)	JPH2	junctophilin 2	7	18047000	0	0	0	0	0	0	0	0	0	875110	0	0
F1S4Y8	Uncharacterized protein	LOC100621044	eukaryotic translation initiation factor 2, subunit 2 beta, 38kDa [ Sus scrofa (pig) ]	4	17960000	2800000	2875900	0	0	0	0	0	0	0	0	0	0
P46410	Glutamine synthetase (GS) (EC 6.3.1.2) (Glutamate decarboxylase) (EC 4.1.1.15) (Glutamate--ammonia ligase)	GLUL GLNS	Glutamine synthetase (GS) (EC 6.3.1.2) (Glutamate decarboxylase) (EC 4.1.1.15) (Glutamate--ammonia ligase)	14	17957000	1675600	1986000	2022400	3852800	1500000	1318500	0	0	0	0	0	0
A3EX84	Galectin	LGALS3	lectin, galactoside-binding, soluble, 3	6	17888000	0	0	1131000	0	0	0	0	0	0	3372000	3315200	5940400
F1S0B9	Uncharacterized protein	EIF4E	eukaryotic translation initiation factor 4E; similar to hCG1777996; similar to eukaryotic translation initiation factor 4E	17	17743000	2285600	2640300	0	3607300	0	1468600	0	0	0	0	0	0
P63221	40S ribosomal protein S21	RPS21	ribosomal protein S21	10	17712000	1336700	0	2324900	0	1326500	0	0	0	0	1097200	1020600	0
Q29571	Leucine aminopeptidase (EC 3.4.11.1) (Fragment)			6	17636000	1353100	1264300	0	0	0	1101700	1211500	0	0	1067900	1478200	0
F8TEL5	Eukaryotic translation initiation factor 4 gamma 1	EIF4G1	eukaryotic translation initiation factor 4 gamma, 1	24	17591000	1519000	1643600	1861200	873260	803190	1981800	963080	943330	0	929010	934570	922300
F1S7K3	Perilipin	PLIN5	lipid storage droplet protein 5	24	17587000	2738300	2438100	3061800	1636400	1571500	1556600	0	0	0	0	0	0
I3LLW3	Uncharacterized protein	SAMM50	sorting and assembly machinery component 50 homolog (S. cerevisiae)	10	17569000	2163800	2127700	0	2262600	1846300	2040800	0	0	0	0	0	0
I3LIN8	Histone H2A	H2AFY	H2A histone family, member Y	13	17547000	1716000	1907100	1560800	1870900	2619800	0	0	0	0	0	0	0
I3L670	Uncharacterized protein			6	17546000	1133300	0	0	0	0	0	0	0	0	0	0	0
F1RWK8	Uncharacterized protein	CACNB1	calcium channel, voltage-dependent, beta 1 subunit	5	17521000	1495300	1695200	1238800	0	1421400	1362700	0	0	1702200	0	0	1216400
B8Y4S4	Sarcoglycan beta			5	17484000	0	1827600	2317000	1430200	0	1104600	1456600	1563500	1363000	0	0	0
F1SQE6	Uncharacterized protein (Fragment)	ARPC4	tubulin tyrosine ligase-like family, member 3; actin related protein 2/3 complex, subunit 4, 20kDa	4	17476000	0	0	0	0	1429600	1051800	0	0	0	0	2201100	0
F1RYS5	Uncharacterized protein (Fragment)	SEPT11	septin 11	16	17457000	941240	1255800	1271200	1114700	1750800	1766300	0	0	0	1967200	2225100	1771700
F1S8H5	Uncharacterized protein	APEX1	APEX nuclease (multifunctional DNA repair enzyme) 1	10	17359000	0	864210	0	2621900	0	2223400	0	0	0	744340	0	991730
F1RWN4	14 kDa phosphohistidine phosphatase	PHPT1	phosphohistidine phosphatase 1	19	17328000	0	0	0	0	0	0	0	0	0	0	1983400	0
B8Y4S5	Sarcoglycan delta			11	17214000	1816300	1676900	2653100	1010400	1182700	1162400	0	1282300	1422200	0	0	0
F1SGP8	Uncharacterized protein	RCN1	reticulocalbin 1, EF-hand calcium binding domain	5	17187000	1202300	1217600	1251800	0	0	1200000	1107100	0	0	1848400	1087600	1368100
F1S3E0	Uncharacterized protein (Fragment)	LOC100511312	transmembrane emp24 protein transport domain containing 9 [ Sus scrofa (pig) ]	7	17165000	0	1402400	1700100	0	1406100	1984500	0	0	0	1280300	1103600	1687000
F1SDJ8	Uncharacterized protein	GLRX3	glutaredoxin 3	13	17145000	0	0	2411000	1344300	0	0	0	1309500	0	1698000	1390300	1387900
F1S1X9	Uncharacterized protein	TXNL1	thioredoxin-like 1	4	17134000	0	0	0	0	0	924070	0	0	0	0	0	0
F1SA74	Uncharacterized protein (Fragment)	MTHFD1	methylenetetrahydrofolate dehydrogenase (NADP+ dependent) 1, methenyltetrahydrofolate cyclohydrolase, formyltetrahydrofolate synthetase	10	16891000	0	1285000	1600700	0	1785300	0	0	0	0	1123600	3030900	1196600
Q06AU7	Ras-related protein Rab-1B	RAB1B	RAB1B, member RAS oncogene family	17	16845000	1716700	0	0	0	0	0	0	0	0	0	0	0
I3L660	Profilin (Fragment)	PFN2	profilin 2	14	16841000	0	0	0	0	0	0	0	1057100	0	0	0	0
Q95281	60S ribosomal protein L29	RPL29	ribosomal protein L29 pseudogene 9; ribosomal protein L29 pseudogene 12; ribosomal protein L29 pseudogene 11; ribosomal protein L29; ribosomal protein L29 pseudogene 26	13	16790000	1383000	0	0	0	0	0	0	0	0	0	0	0
F1SP54	Uncharacterized protein	NIPSNAP3B	nipsnap homolog 3B (C. elegans)	18	16704000	1834400	1443300	1854200	1434400	0	1890100	0	0	0	0	0	1249500
H8WGD7	Cardiac troponin T isoform 4	Tnnt2	troponin T type 2 (cardiac)	7	16703000	0	0	0	0	0	0	0	0	0	2869000	4097900	4618300
F1SFR6	Succinyl-CoA ligase subunit beta (EC 6.2.1.-)	SUCLG2	similar to sucb; succinate-CoA ligase, GDP-forming, beta subunit	31	16692000	1959900	1434000	1507500	1707600	1865900	2358900	0	0	0	826400	699110	0
F1SUG4	Uncharacterized protein	TCEB2	transcription elongation factor B (SIII), polypeptide 2 (18kDa, elongin B)	12	16593000	1885600	0	0	0	0	0	0	0	0	0	0	0
I3LBV1	Uncharacterized protein (Fragment)	LOC100623583	tubulin, beta 6 class V [ Sus scrofa (pig) ]	20	16504000	0	0	0	1058300	1110400	1273900	0	0	0	2745700	1902600	4005600
I3LL97	Uncharacterized protein	CSRP1	cysteine and glycine-rich protein 1	5	16388000	0	0	1131100	1886600	0	1387800	0	0	0	1619400	5135400	1231000
Q29561	UMP-CMP kinase (EC 2.7.4.14) (Deoxycytidylate kinase) (CK) (dCMP kinase) (Nucleoside-diphosphate kinase) (EC 2.7.4.6) (Uridine monophosphate/cytidine monophosphate kinase) (UMP/CMP kinase) (UMP/CMPK)	CMPK1 CMPK UCK	UMP-CMP kinase (EC 2.7.4.14) (Deoxycytidylate kinase) (CK) (dCMP kinase) (Nucleoside-diphosphate kinase) (EC 2.7.4.6) (Uridine monophosphate/cytidine monophosphate kinase) (UMP/CMP kinase) (UMP/CMPK)	4	16314000	0	0	0	0	1696000	0	1040600	0	0	1800000	1808500	1751800
I3L9V2	Uncharacterized protein	VAT1	vesicle amine transport protein 1 homolog (T. californica)	8	16263000	890120	0	1063300	1265800	0	0	0	0	0	1946200	4114400	1773900
I3LPR8	Uncharacterized protein			3	16201000	0	0	1413700	0	0	1278300	0	0	0	1691300	1997300	1795700
I3L638	Vitronectin	VTN	vitronectin	10	16143000	0	0	0	2972800	1292700	0	0	0	0	1252700	3920500	1432000
B6E241	Growth factor receptor bound protein 2 (Uncharacterized protein)	GRB2	growth factor receptor-bound protein 2	2	16059000	0	1155000	0	0	0	0	0	0	0	1370900	0	0
P81045	Cytochrome c oxidase copper chaperone (Dopuin)	COX17	COX17 cytochrome c oxidase assembly homolog (S. cerevisiae)	14	15906000	1317700	0	0	0	0	0	0	0	0	0	0	0
Q3ZEL3	Calpastatin (Type III calpastatin)	CAST	calpastatin	8	15893000	576390	857010	0	1099200	1312800	1383400	0	0	1006900	1781600	2007400	2026500
A7YB26	Peroxisomal enoyl coenzyme A hydratase 1 (Fragment)	ECH1	enoyl Coenzyme A hydratase 1, peroxisomal	21	15842000	1473000	1391800	2288000	1170300	1421600	1579100	812990	1232700	0	948170	0	0
F1SA66	Mitochondrial import inner membrane translocase subunit TIM44	TIMM44	translocase of inner mitochondrial membrane 44 homolog (yeast)	18	15791000	2034600	1859300	1944000	1861100	1884600	1977200	0	0	0	0	0	0
D0G6Y0	Hydroxysteroid (17-beta) dehydrogenase 12 (Fragment)	HSD17B12	hydroxysteroid (17-beta) dehydrogenase 12	2	15776000	0	0	0	0	0	0	1574800	0	0	981060	0	0
F1SLL1	Uncharacterized protein	IL6ST	interleukin 6 signal transducer (gp130, oncostatin M receptor)	2	15742000	0	0	0	1925900	0	1762800	0	0	0	0	0	0
B2LWN6	PRP19/PSO4 pre-mRNA processing factor 19-like protien	PRPF19	PRP19/PSO4 pre-mRNA processing factor 19 homolog (S. cerevisiae)	11	15690000	1579200	1716200	1438600	2590000	1796700	0	0	0	0	1305900	0	0
I3LDC7	Isocitrate dehydrogenase [NADP] cytoplasmic (Fragment)	IDH1	isocitrate dehydrogenase 1 (NADP+), soluble	10	15637000	565170	647760	686160	481640	549400	0	574100	604120	534580	691470	6984900	598850
F1SU52	Uncharacterized protein	LOC100522130	fumarylacetoacetate hydrolase domain-containing protein 2-like [ Sus scrofa (pig) ]	23	15452000	1629200	1506600	1121400	0	1091500	1415300	1108900	0	804380	0	1253500	838160
D5K895	Spermatogenesis associated serine-rich 2-like protein	SPATS2L	spermatogenesis associated, serine-rich 2-like	2	15421000	0	0	0	0	0	0	0	9305400	0	0	0	0
F1RNS8	Uncharacterized protein	PDAP1	PDGFA associated protein 1; similar to PDGFA associated protein 1	8	15366000	1028900	1089300	1259000	1394600	1876000	1420800	0	0	0	0	0	1207900
F1RQW2	Uncharacterized protein	C4	complement C4 [Sus scrofa (pig)]	9	15340000	0	0	0	0	0	0	0	0	0	0	1350200	340620
F1S9K1	Uncharacterized protein	LOC100739845	isoleucine--tRNA ligase, mitochondrial-like [ Sus scrofa (pig) ]	6	15325000	1724800	0	1577600	1753400	2378100	1785500	0	0	0	0	0	0
I3LBF1	Inhibitor of carbonic anhydrase	ICA	Inhibitor of carbonic anhydrase	5	15325000	412240	0	0	0	0	0	0	0	0	0	0	0
F1S8G6	Uncharacterized protein	SGTA	small glutamine-rich tetratricopeptide repeat (TPR)-containing, alpha	27	15149000	1049300	1231000	1481500	912870	1846800	1351700	469330	573420	0	913480	994690	949910
I3LAB6	Proteasome subunit alpha type (EC 3.4.25.1)	PSMA2	proteasome (prosome, macropain) subunit, alpha type, 2	11	15116000	1318800	1002900	1069600	0	1330100	1175600	0	0	0	599160	1371400	0
I3LEE6	Uncharacterized protein	PCOLCE	procollagen C-endopeptidase enhancer	8	15039000	1509100	1264400	1367700	0	0	0	0	0	0	1491300	3738700	1642700
I3LD01	Uncharacterized protein	FIS1	fission 1 (mitochondrial outer membrane) homolog (S. cerevisiae)	27	15031000	1042100	1215700	2148100	1115300	1471000	1551100	0	0	0	976290	1184000	909050
F1S710	Uncharacterized protein	CACYBP	similar to calcyclin binding protein; calcyclin binding protein	17	14992000	0	1625200	1575300	1404000	1456200	1298700	0	0	0	1309600	0	1186400
F1ST98	Uncharacterized protein	CBX3	similar to chromobox homolog 3; chromobox homolog 3 (HP1 gamma homolog, Drosophila)	6	14990000	1241700	1020400	1117800	1935200	2323500	1268600	0	0	0	929900	1433300	757360
F1SL74	Serine hydroxymethyltransferase (EC 2.1.2.1)	LOC100514459	Serine hydroxymethyltransferase (EC 2.1.2.1)	15	14984000	1971400	1936700	1509400	2014600	1573800	1423100	0	0	0	0	0	0
I3L893	Uncharacterized protein	GDI1	GDP dissociation inhibitor 1	6	14931000	0	1351900	0	1756500	0	1117900	0	0	0	0	0	885020
F1RJI1	Uncharacterized protein	MLEC	malectin	11	14929000	0	0	0	0	0	0	2647200	2802100	1842900	1636100	0	0
F2Z5G9	Uncharacterized protein	SNRPD1	small nuclear ribonucleoprotein D1 polypeptide 16kDa; hypothetical protein LOC100129492	15	14913000	1681900	0	0	0	0	0	0	0	0	0	0	0
F1S935	Uncharacterized protein	RPL18A	ribosomal protein L18a pseudogene 6; ribosomal protein L18a	9	14873000	0	0	2927400	0	0	1490900	0	0	0	0	0	0
Q864B5	PDJA1 chaperone (Uncharacterized protein)	DNAJA4	DnaJ (Hsp40) homolog, subfamily A, member 4	10	14827000	1266100	1324200	1946500	1753500	1436500	1238600	0	0	0	0	0	1103000
F1S7W0	Uncharacterized protein (Fragment)	AKAP12	A kinase (PRKA) anchor protein 12	7	14752000	0	1114900	829850	1232700	1185100	1291400	0	0	0	1049900	3776500	1249700
I3LBB2	Uncharacterized protein (Fragment)	VPS35	hypothetical protein LOC100133770; vacuolar protein sorting 35 homolog (S. cerevisiae)	16	14746000	1197700	1052200	1085400	1793200	1746600	1526300	0	0	0	1158500	0	1106500
F1RKW8	Uncharacterized protein (Fragment)	PSMD11	proteasome (prosome, macropain) 26S subunit, non-ATPase, 11	13	14647000	1435200	0	0	0	0	0	0	0	0	0	0	0
I3LAF6	Uncharacterized protein			11	14605000	1287100	1657200	1882100	1679100	1635400	1637700	0	0	896240	0	0	0
I3LRX9	Uncharacterized protein	LOC100517243	adipogenesis regulatory factor-like [ Sus scrofa (pig) ]	4	14601000	0	0	0	1362100	0	0	0	0	0	0	10449000	0
I3L6A4	Uncharacterized protein			6	14588000	0	0	0	1894200	1473200	1286500	0	0	0	0	1627300	0
M3TYC1	Eukaryotic translation initiation factor 3 subunit B (eIF3b) (Eukaryotic translation initiation factor 3 subunit 9) (eIF-3-eta)	EIF3B EIF3S9	Eukaryotic translation initiation factor 3 subunit B (eIF3b) (Eukaryotic translation initiation factor 3 subunit 9) (eIF-3-eta)	7	14505000	1466300	1510700	1725500	0	1395700	1553100	0	0	0	0	0	1405300
I3LH45	Uncharacterized protein (Fragment)			6	14466000	0	1367300	0	1456300	1344600	0	0	0	0	0	0	0
F1SIE0	Uncharacterized protein	MTCH2	mitochondrial carrier homolog 2 (C. elegans)	12	14396000	1487400	1001600	1334000	1029100	1263700	987820	0	1101100	898480	916570	0	714190
F1S1V1	Uncharacterized protein	SSB	Sjogren syndrome antigen B (autoantigen La)	34	14340000	1448200	1382100	1276200	1689200	1633600	1802800	0	0	0	826750	821330	738260
I3LF84	Uncharacterized protein	RAP1A	RAP1A, member of RAS oncogene family	22	14270000	1552700	1280500	1410600	1038300	1001900	1086800	0	0	0	998930	1227800	833520
Q007T3	Tetraspanin			17	14256000	0	0	0	0	0	2211800	0	0	0	1672300	1755800	0
I3LC07	Uncharacterized protein	RAB18	RAB18, member RAS oncogene family	12	14149000	1223100	1211800	1534100	942150	1013400	1110300	0	671280	994940	595910	628820	749910
Q28956	17beta-estradiol dehydrogenase			12	14143000	1559300	2077700	2573700	646630	0	765710	0	649160	0	513260	807360	601160
K7GQ62	Uncharacterized protein	LOC100621379	protein S100-A2-like [ Sus scrofa (pig) ]	6	14080000	0	0	0	0	0	0	0	0	73222	0	0	0
F2Z5B7	40S ribosomal protein S27	RPS27L	ribosomal protein S27-like	6	14063000	0	1579600	1279500	0	1621400	1315600	950710	0	0	1166400	0	1315100
F1RGM3	Uncharacterized protein	TXNDC17	thioredoxin domain containing 17	4	14019000	1089000	0	0	0	0	0	0	0	0	0	0	0
F1RZV8	Uncharacterized protein	KLHL31	kelch-like 31 (Drosophila)	17	13759000	1659300	1234200	1180200	894160	614960	804680	830530	650630	765610	0	0	886570
Q8MJ30	Dihydropteridine reductase (EC 1.5.1.34) (HDHPR) (Quinoid dihydropteridine reductase)	QDPR DHPR	Dihydropteridine reductase (EC 1.5.1.34) (HDHPR) (Quinoid dihydropteridine reductase)	8	13737000	1234700	1446000	1108100	974540	1436400	1167600	0	0	0	0	1955100	0
F1SJM0	Uncharacterized protein	PTX3	pentraxin-related gene, rapidly induced by IL-1 beta	5	13709000	0	0	0	2995800	2796400	2569000	0	0	0	0	4057400	0
Q52NJ6	Ras-related protein Rab-14	RAB14	RAB14, member RAS oncogene family	2	13668000	1207000	0	0	0	0	0	0	0	0	0	0	0
A5GFS8	Vesicle-associated membrane protein-associated protein B (VAMP-B) (VAMP-associated protein B) (VAP-B)	VAPB	VAMP (vesicle-associated membrane protein)-associated protein B and C	4	13593000	0	1536600	0	0	0	0	0	0	0	0	0	0
F1RT59	Uncharacterized protein	SGCA	sarcoglycan, alpha (50kDa dystrophin-associated glycoprotein)	7	13537000	1470600	1781800	1859700	0	996590	1155600	1073900	0	0	0	0	0
F1S269	Uncharacterized protein	RCSD1	RCSD domain containing 1	7	13522000	1684500	0	0	0	0	0	0	0	0	0	0	0
Q9GLP0	Integrin beta-1 (Fibronectin receptor subunit beta) (VLA-4 subunit beta) (CD antigen CD29)	ITGB1	integrin, beta 1 (fibronectin receptor, beta polypeptide, antigen CD29 includes MDF2, MSK12)	28	13471000	1337100	980600	960770	1133600	1185800	1797500	0	0	0	728370	892760	552760
F1STB2	Uncharacterized protein	HINT2	histidine triad nucleotide binding protein 2	6	13452000	0	0	0	0	0	2341300	0	0	0	0	0	0
I3LP11	Uncharacterized protein	LOC100739434	KH domain-containing, RNA-binding, signal transduction-associated protein 1-like [ Sus scrofa (pig) ]	4	13380000	1574000	0	0	0	0	0	0	0	0	0	0	0
I3LQI3	Uncharacterized protein (Fragment)	SUB1	SUB1 homolog (S. cerevisiae)	15	13356000	1520600	0	0	0	0	0	0	0	0	0	0	0
I3LUZ8	Uncharacterized protein	LOC100516656	3-hydroxyisobutyrate dehydrogenase [ Sus scrofa (pig) ]	13	13323000	1173800	0	0	0	0	0	0	0	0	0	0	0
F1SS26	Uncharacterized protein	THBS1	thrombospondin 1	7	13207000	0	0	0	1308000	2232500	0	0	0	0	2223500	2560900	0
B5KN59	NADH-ubiquinone oxidoreductase chain 1 (EC 1.6.5.3)	ND1	NADH-ubiquinone oxidoreductase chain 1	21	13148000	1225300	971100	925090	913890	957800	1444400	1184300	868280	811750	0	0	413050
F1SD73	Uncharacterized protein	NDUFB1	NADH dehydrogenase (ubiquinone) 1 beta subcomplex, 1, 7kDa	11	13115000	939680	0	0	0	0	0	0	0	0	0	0	0
F1RRB7	Uncharacterized protein	ACAA1	acetyl-Coenzyme A acyltransferase 1	16	13113000	0	0	337190	0	0	305590	0	0	0	0	11679000	0
C5H0C6	OTUB1 (Uncharacterized protein)	OTUB1	OTU domain, ubiquitin aldehyde binding 1	6	13041000	0	0	0	0	1844700	0	0	0	0	1611200	1685600	1670100
A5GFY8	D-3-phosphoglycerate dehydrogenase (3-PGDH) (EC 1.1.1.95)	PHGDH	phosphoglycerate dehydrogenase	12	12961000	2247200	989440	0	1035800	966290	748080	0	1104600	1284000	0	0	696630
F1S445	Uncharacterized protein	SQSTM1	sequestosome 1	8	12869000	0	1467600	1281700	0	3347700	0	0	0	0	1423800	0	1033900
B5APU6	Actin related protein 2/3 complex subunit 1B			4	12839000	0	0	0	0	0	0	0	0	0	2449300	2209200	2572600
F1SL54	Uncharacterized protein	COPB2	coatomer protein complex, subunit beta 2 (beta prime)	20	12789000	1207900	1466200	1532600	1073900	1042400	0	0	0	0	0	1009400	1313000
F1SI06	Uncharacterized protein	HDLBP	high density lipoprotein binding protein	6	12781000	1179900	1326900	1632300	0	0	0	0	0	0	1215300	0	1492600
F1SKI5	Inosine-5'-monophosphate dehydrogenase (IMP dehydrogenase) (IMPD) (IMPDH) (EC 1.1.1.205)	IMPDH2 IMPDH	Inosine-5'-monophosphate dehydrogenase (IMP dehydrogenase) (IMPD) (IMPDH) (EC 1.1.1.205)	3	12766000	1062900	1089100	1166300	914700	1101800	0	789150	0	0	723890	0	757650
I7HD36	Sodium/potassium-transporting ATPase subunit alpha-1 (EC 3.6.3.9) (Fragment)	atp1a1	ATPase, Na+/K+ transporting, alpha 1 polypeptide	1	12735000	0	1115000	0	0	0	0	0	0	0	0	0	0
F2Z5B2	Uncharacterized protein	TUBB2B	tubulin, beta 2B	1	12668000	0	1076600	0	0	0	0	0	0	0	0	0	0
F1RVD1	Uncharacterized protein (Fragment)	HNRNPDL	heterogeneous nuclear ribonucleoprotein D-like	2	12632000	1761300	0	0	0	0	0	0	0	0	0	0	0
F1S2Q3	Uncharacterized protein	TMED10	transmembrane emp24-like trafficking protein 10 (yeast)	14	12598000	738520	0	1247900	1173500	1122900	1220600	0	0	0	1213500	0	1640800
Q71U53	cAMP-dependent protein kinase inhibitor alpha (PKI-alpha)	PKIA	protein kinase (cAMP-dependent, catalytic) inhibitor alpha	9	12591000	0	0	1079900	0	0	0	0	0	0	1386100	0	0
P04366	Protein AMBP [Cleaved into: Alpha-1-microglobulin; Inter-alpha-trypsin inhibitor light chain (ITI-LC) (Bikunin) (EI-14) (HI-30); Trypstatin] (Fragment)	AMBP ITIL	Protein AMBP [Cleaved into: Alpha-1-microglobulin; Inter-alpha-trypsin inhibitor light chain (ITI-LC) (Bikunin) (EI-14) (HI-30); Trypstatin] (Fragment)	7	12583000	0	1032900	0	0	0	0	0	0	0	1263800	4312700	0
D2DXL4	PDK4			9	12575000	0	846340	1334600	3621500	3079700	1492900	0	0	0	0	0	0
F1SGC6	Uncharacterized protein	NDUFB5	NADH dehydrogenase (ubiquinone) 1 beta subcomplex, 5, 16kDa	6	12522000	1521900	0	0	0	0	0	0	0	0	0	0	0
F1RJX8	Coatomer subunit alpha	COPA	coatomer protein complex, subunit alpha	6	12515000	1572600	1280600	1518400	0	0	0	0	0	0	1510100	0	0
F1S192	Uncharacterized protein	PFDN2	prefoldin subunit 2	6	12487000	1312800	0	0	0	0	0	0	0	0	0	0	0
F1SPZ4	Calcium-transporting ATPase (EC 3.6.3.8)	ATP2B1	ATPase, Ca++ transporting, plasma membrane 1	24	12443000	1053400	979540	968240	1402800	1359300	1322600	0	0	0	1109700	0	998820
F1SHL3	Uncharacterized protein	SEC23A	Sec23 homolog A (S. cerevisiae)	14	12439000	888280	1198000	842240	929670	708670	0	827910	544060	742180	1065900	1026600	780960
F1SAJ5	DEAD (Asp-Glu-Ala-Asp) box helicase 6 (Uncharacterized protein)	DDX6	DEAD (Asp-Glu-Ala-Asp) box polypeptide 6	3	12437000	937020	0	1928600	0	0	957670	799970	0	0	904320	0	894870
I3L918	Uncharacterized protein			16	12395000	794310	1286900	1069800	0	584970	915600	530140	469240	456320	622140	0	0
I3LNB4	Uncharacterized protein (Fragment)	ALDH4A1	aldehyde dehydrogenase 4 family, member A1	4	12390000	0	0	0	0	0	0	0	0	0	1346900	899990	1238900
F1RL74	Uncharacterized protein (Fragment)			19	12305000	883790	721130	798490	0	1107200	1125200	977640	796230	878750	654020	0	668500
F1S146	Uncharacterized protein	ANK2	ankyrin 2, neuronal	8	12298000	827180	735010	794180	770740	735310	882120	0	0	0	0	0	0
F1RLM1	Uncharacterized protein (Fragment)	COL4A1	collagen, type IV, alpha 1	29	12185000	2080600	1121800	1102100	705230	1446600	1087400	0	685230	0	612790	0	0
F1RR89	Uncharacterized protein (Fragment)	RARS	arginyl-tRNA synthetase	9	12166000	1103500	0	0	0	0	0	0	0	0	0	0	0
F1SGT3	Uncharacterized protein	PDHX	pyruvate dehydrogenase complex, component X	5	12159000	1196100	943530	986160	1278800	1051500	1175700	0	902180	0	0	0	0
F1RI41	Eukaryotic translation initiation factor 3 subunit K (eIF3k) (Eukaryotic translation initiation factor 3 subunit 12) (eIF-3 p25)	EIF3K EIF3S12	Eukaryotic translation initiation factor 3 subunit K (eIF3k) (Eukaryotic translation initiation factor 3 subunit 12) (eIF-3 p25)	3	12134000	0	0	1718800	0	0	1256300	0	0	0	0	0	0
F1S133	Uncharacterized protein	CFI	complement factor I	6	12049000	679480	473660	563260	781850	0	0	0	0	0	982710	4663900	850840
F1RKX9	Uncharacterized protein	CRKL	v-crk sarcoma virus CT10 oncogene homolog (avian)-like	16	11992000	1344200	1064200	1090700	1383800	1076700	1113800	0	0	0	0	0	0
Q06AB3	Ubiquitin carboxyl-terminal hydrolase isozyme L3 (UCH-L3) (EC 3.4.19.12) (Ubiquitin thioesterase L3)	UCHL3	ubiquitin carboxyl-terminal esterase L3 (ubiquitin thiolesterase)	20	11952000	852730	0	0	0	0	0	0	0	0	0	0	0
F2Z505	Uncharacterized protein	ETF1	eukaryotic translation termination factor 1	2	11912000	978900	0	0	0	0	0	0	0	0	0	0	0
F1RJK0	Uncharacterized protein	COQ5	coenzyme Q5 homolog, methyltransferase (S. cerevisiae)	7	11894000	1155100	1401900	1203300	1125900	1056700	984290	932430	0	0	0	0	622220
F1SH94	Uncharacterized protein	ITIH3	inter-alpha (globulin) inhibitor H3	8	11885000	1033900	0	0	1220400	0	0	0	0	0	866600	3473400	0
A5A8V9	Valyl-tRNA synthetase 2	VARS2 SBAB-35B1.13-001	Valyl-tRNA synthetase 2	21	11873000	1168900	1114300	1107200	1035500	827140	1124000	0	0	0	832430	671500	1009600
I3LR43	Uncharacterized protein	PEPD	peptidase D	2	11867000	1274400	1044800	1149600	0	0	0	929900	0	0	1140500	1226300	0
F1RH94	Uncharacterized protein (Fragment)	HNRNPA0	heterogeneous nuclear ribonucleoprotein A0	7	11861000	0	1663100	1597400	1652100	1837500	1701000	0	0	0	0	0	0
F1SQC5	Uncharacterized protein	FANCD2	Fanconi anemia, complementation group D2	3	11767000	0	0	0	0	0	0	0	0	3311300	0	0	0
Q29545	Inhibitor of carbonic anhydrase	ICA	Inhibitor of carbonic anhydrase	14	11637000	0	0	705410	1053500	0	0	0	0	0	1996500	4311300	709100
F1RZ16	U1 small nuclear ribonucleoprotein C (U1 snRNP C) (U1-C) (U1C)	SNRPC	small nuclear ribonucleoprotein polypeptide C	3	11605000	984350	0	0	0	0	0	0	0	0	0	0	0
F1SFP9	Uncharacterized protein	LMOD3	leiomodin 3 (fetal)	5	11505000	0	1171900	925110	0	0	0	0	0	0	1298500	0	1529800
F1SKL2	Sulfurtransferase	TST	thiosulfate sulfurtransferase (rhodanese)	2	11469000	0	0	0	0	0	0	0	0	0	910900	0	0
F2Z5H8	Transcription factor BTF3 (Fragment)	BTF3	basic transcription factor 3; basic transcription factor 3, like 1 pseudogene	26	11376000	1402100	1395800	1608600	0	1146300	0	0	0	0	592110	1035600	533750
K9IVF7	X-prolyl aminopeptidase (Aminopeptidase P) 1, soluble	XPNPEP1	X-prolyl aminopeptidase (aminopeptidase P) 1, soluble	16	11266000	908790	907130	871740	897410	892220	718970	699750	0	732170	865210	0	610620
F1SPF9	Uncharacterized protein (Fragment)	COPG1	coatomer protein complex, subunit gamma 1	3	11237000	923240	0	0	0	0	0	0	0	0	0	0	0
Q9TV69	Trans-1,2-dihydrobenzene-1,2-diol dehydrogenase (EC 1.3.1.20) (D-xylose 1-dehydrogenase) (D-xylose-NADP dehydrogenase) (EC 1.1.1.179) (Dimeric dihydrodiol dehydrogenase) (Sus2DD)	DHDH 2DD	Trans-1,2-dihydrobenzene-1,2-diol dehydrogenase (EC 1.3.1.20) (D-xylose 1-dehydrogenase) (D-xylose-NADP dehydrogenase) (EC 1.1.1.179) (Dimeric dihydrodiol dehydrogenase) (Sus2DD)	5	11113000	590160	0	0	0	0	0	0	0	0	0	0	0
K7GPW3	Uncharacterized protein	APOO	apolipoprotein O	5	10958000	0	1837000	0	0	0	1675700	0	0	0	0	0	0
P79384	Propionyl-CoA carboxylase beta chain, mitochondrial (PCCase subunit beta) (EC 6.4.1.3) (Propanoyl-CoA:carbon dioxide ligase subunit beta)	PCCB	propionyl Coenzyme A carboxylase, beta polypeptide	5	10948000	0	0	761800	631240	0	839080	0	0	0	0	530520	0
F1SRV4	Uncharacterized protein	GSTK1	glutathione S-transferase kappa 1	15	10934000	0	939840	1232800	900780	1016500	1566200	719710	0	922470	0	0	0
F1SLE6	Uncharacterized protein	LOC100739240	dysferlin-like [ Sus scrofa (pig) ]	2	10847000	1114700	0	0	0	0	0	0	0	0	0	0	0
K7GLS1	Uncharacterized protein	VCAN	versican	5	10840000	0	0	0	0	0	0	0	0	0	1604400	6073500	0
F1ST02	Proteasome subunit beta type (EC 3.4.25.1)	PSMB4	proteasome (prosome, macropain) subunit, beta type, 4	11	10826000	973910	804210	871780	829180	911940	782000	0	0	0	823500	868380	781980
Q2L969	Metaxin-2 (Mitochondrial outer membrane import complex protein 2)	MTX2	metaxin 2	19	10763000	553440	1114900	934970	703440	951100	1206400	319300	619870	728980	872750	0	677990
F1RHU6	Uncharacterized protein	PRMT1	protein arginine methyltransferase 1	6	10744000	0	958630	0	0	1096600	0	0	0	0	948230	0	972950
B3SP85	Gamma-interferon-inducible-lysosomal thiol reductase (EC 1.8.-.-)	IFI30 GILT	Gamma-interferon-inducible-lysosomal thiol reductase (EC 1.8.-.-)	3	10741000	0	0	0	0	0	0	0	0	0	3757100	1629800	0
I3LHS1	Uncharacterized protein (Fragment)	LOC100624058	mitochondrial-processing peptidase subunit beta-like [ Sus scrofa (pig) ]	7	10685000	0	0	0	861600	849100	1486800	0	0	0	0	640650	0
I3LQ99	Uncharacterized protein	MRPS36	mitochondrial ribosomal protein S36	2	10676000	0	1079200	0	0	0	0	0	0	0	0	0	0
F1SB16	Uncharacterized protein	COPS3	COP9 constitutive photomorphogenic homolog subunit 3 (Arabidopsis)	21	10669000	788840	750960	502230	606110	612770	908180	813730	651520	546730	905650	0	576980
F1SRV9	Uncharacterized protein	ZYX	zyxin	10	10669000	418670	578450	731020	0	784520	802640	0	0	0	1488900	2254000	0
F1SNL7	Uncharacterized protein	LOC100621569	cytosolic non-specific dipeptidase-like [ Sus scrofa (pig) ]	11	10623000	0	708640	658980	908130	667480	901420	0	0	0	1854500	2114400	990070
F1RIB4	Uncharacterized protein (Fragment)	LOC100154801	hepatoma-derived growth factor-related protein 3-like [ Sus scrofa (pig) ]	2	10558000	1183300	0	0	0	0	0	0	0	0	0	0	0
F1SPG0	Uncharacterized protein (Fragment)	RAB7A	RAB7A, member RAS oncogene family	13	10523000	0	0	1132600	1007400	1027400	1157600	0	0	0	862880	0	596190
K7GNZ6	Uncharacterized protein (Fragment)	SSR4	signal sequence receptor, delta (translocon-associated protein delta)	20	10469000	0	1013700	1296500	1034900	0	1129400	0	0	569830	837910	525760	679880
A5GFU6	GNAS complex locus (Guanine nucleotide-binding protein G(s) subunit alpha)	GNAS CH242-247L10.1-002	GNAS complex locus (Guanine nucleotide-binding protein G(s) subunit alpha)	7	10458000	1052200	0	0	0	1027300	0	0	0	0	0	0	0
F1SB42	Uncharacterized protein (Fragment)	EZR	hypothetical protein LOC100129652; ezrin	10	10435000	0	1216300	0	0	0	1002200	0	0	0	2038300	0	1485700
I3LJ91	Uncharacterized protein (Fragment)	FHOD1	formin homology 2 domain containing 1	6	10402000	984180	0	846500	0	0	0	1066300	985630	897320	906620	0	948230
I3LEQ7	Uncharacterized protein	STRAP	serine/threonine kinase receptor associated protein	7	10374000	0	785070	0	0	0	0	0	0	0	0	0	0
Q462R2	Integrin beta-1-binding protein 2 (Melusin)	ITGB1BP2	integrin beta 1 binding protein (melusin) 2	5	10369000	0	0	730610	0	0	0	0	0	0	541660	0	564920
F1SQW8	Uncharacterized protein	ARHGDIB	Rho GDP dissociation inhibitor (GDI) beta	9	10341000	0	0	0	0	0	0	0	0	0	1973400	2600800	1778300
I3LFZ8	Uncharacterized protein (Fragment)	RAB5B	RAB5B, member RAS oncogene family	10	10275000	0	0	0	0	0	0	0	0	0	0	0	566430
F1SQM6	Uncharacterized protein	LOC100739488	exportin-1-like [ Sus scrofa (pig) ]	19	10271000	1064800	1300700	1373200	977760	1174300	1232300	0	0	0	480180	0	0
K7GQA9	Uncharacterized protein (Fragment)	GSTZ1	glutathione transferase zeta 1	15	10265000	0	0	0	523410	1328900	676800	0	0	0	0	0	544760
F1RJM2	Uncharacterized protein (Fragment)	ERP29	endoplasmic reticulum protein 29	11	10209000	0	0	0	0	0	1401000	0	0	0	1661000	1964500	0
F2Z5J8	Eukaryotic translation initiation factor 2 subunit 1	EIF2S1	eukaryotic translation initiation factor 2, subunit 1 alpha, 35kDa	9	10176000	1383400	0	0	0	0	0	0	0	0	0	0	0
F1RIF8	6-phosphogluconate dehydrogenase, decarboxylating (EC 1.1.1.44) (Fragment)	PGD	phosphogluconate dehydrogenase	23	10080000	0	572640	631920	758900	891930	855380	0	0	0	732290	3753200	0
F1RN28	Uncharacterized protein	PSPC1	paraspeckle component 1; paraspeckle protein 1 pseudogene	8	10075000	633930	720790	701100	960430	1622900	2106700	0	0	0	0	628830	704250
F1RZM1	Uncharacterized protein			2	10011000	0	0	0	0	0	1267400	0	0	0	0	1440400	0
F1SI09	Uncharacterized protein	PPP1R7	protein phosphatase 1, regulatory (inhibitor) subunit 7	6	9972400	882310	0	0	0	0	0	0	0	0	0	0	0
F1SIX3	UTP--glucose-1-phosphate uridylyltransferase (Fragment)	UGP2	UDP-glucose pyrophosphorylase 2	14	9904000	428780	0	0	0	0	0	0	0	0	0	0	0
I3LGC2	Uncharacterized protein	RRBP1	ribosome binding protein 1 homolog 180kDa (dog)	5	9878400	0	917550	1009400	0	0	0	0	0	0	1918100	1299200	1364300
F1SC49	Uncharacterized protein (Fragment)	SORBS1	sorbin and SH3 domain containing 1	5	9846300	0	0	0	2596400	851040	926340	0	0	0	0	0	955110
G3DRF8	Proteasome subunit beta type (EC 3.4.25.1)	PSMB6	proteasome (prosome, macropain) subunit, beta type, 6	4	9839400	0	0	0	0	0	0	0	0	643270	0	0	0
F1S288	Uncharacterized protein	SNTB1	syntrophin, beta 1 (dystrophin-associated protein A1, 59kDa, basic component 1)	1	9770800	1027900	0	0	0	0	0	0	0	0	0	0	0
F1SU28	Uncharacterized protein	LIMS1	LIM and senescent cell antigen-like domains 1	10	9739500	589950	0	846180	907140	0	734660	0	0	0	931440	2290000	917530
F1SHQ8	Uncharacterized protein	LOC100518253	tubulin, alpha 8 [ Sus scrofa (pig) ]	7	9730300	428390	0	0	0	0	0	0	0	0	0	0	0
F2Z557	Uncharacterized protein	PABPC1	poly(A) binding protein, cytoplasmic pseudogene 5; poly(A) binding protein, cytoplasmic 1	2	9670200	901310	0	0	0	0	0	0	0	0	0	0	0
F1RIA7	Uncharacterized protein	TMEM109	transmembrane protein 109	6	9582700	761610	0	0	0	0	0	0	0	0	0	0	0
F1RWH7	Uncharacterized protein (Fragment)	PNPO	pyridoxamine 5'-phosphate oxidase	4	9560700	0	0	0	0	0	0	4683900	0	0	0	0	0
F2Z5G5	Uncharacterized protein	ACTR1A	ARP1 actin-related protein 1 homolog A, centractin alpha (yeast)	5	9545600	0	0	970640	0	0	0	0	0	0	542370	862330	527730
I3LCU9	Uncharacterized protein (Fragment)	CARHSP1	calcium regulated heat stable protein 1, 24kDa	5	9491100	0	696510	0	573240	623480	752080	0	0	0	956000	2375300	916960
Q7M326	Acylaminoacyl-peptidase (EC 3.4.19.1) (Fragment)			2	9366800	940670	0	0	0	0	0	0	0	0	0	0	667870
F1SME6	Uncharacterized protein			21	9327300	0	694770	650640	694230	644300	812360	563220	462350	638720	822160	690650	615860
F1SHR2	Uncharacterized protein	BCL2L13	BCL2-like 13 (apoptosis facilitator)	13	9295900	781970	695500	730340	733730	0	802080	595530	0	578030	767220	0	547880
F1ST73	Uncharacterized protein (Fragment)	GRHPR	glyoxylate reductase/hydroxypyruvate reductase	10	9209900	1091300	996090	0	0	0	0	0	0	0	0	0	0
F1RIE2	Uncharacterized protein	DDB1	damage-specific DNA binding protein 1, 127kDa	2	9188700	0	0	0	0	0	2177000	0	0	0	0	757740	1184000
F1SGD1	Uncharacterized protein (Fragment)			18	9167800	1300500	911630	1305200	679600	566540	1046300	0	0	0	419300	0	269050
Q06AA7	TRA2B			2	9133100	0	0	1066600	0	0	883370	0	0	0	0	0	0
B0LY43	Monocarboxylic acid transporter 1 (Fragment)			19	9083800	479530	922170	823050	730580	748090	1894700	0	0	0	672230	0	0
F1SEX0	Uncharacterized protein (Fragment)	DDAH1	dimethylarginine dimethylaminohydrolase 1	13	9080500	1393500	923580	1305800	0	1009500	0	0	0	0	0	0	0
F1RFI8	Uncharacterized protein	EWSR1	similar to Ewing sarcoma breakpoint region 1; Ewing sarcoma breakpoint region 1	11	9065000	672320	0	0	0	0	0	0	0	0	0	0	0
F1S3M9	Uncharacterized protein	EPB41L2	erythrocyte membrane protein band 4.1-like 2	6	9060000	1071400	0	0	0	0	0	0	0	0	0	0	0
F1SMX5	Uncharacterized protein	CAB39	calcium binding protein 39	17	9033100	0	0	910230	0	735080	950560	643630	735180	0	759840	534350	697910
G0WLG4	RING finger protein 3	murf3	RING finger protein 3	5	9005800	0	1001300	1003300	766090	0	0	0	0	0	0	0	0
Q2MJQ7	Voltage-dependent calcium channel gamma-1 subunit (Dihydropyridine-sensitive L-type, skeletal muscle calcium channel subunit gamma)	CACNG1	calcium channel, voltage-dependent, gamma subunit 1	1	8972900	0	529000	0	0	0	0	0	0	0	0	0	0
F1SQN4	Uncharacterized protein	RPS6KA3	ribosomal protein S6 kinase, 90kDa, polypeptide 3	2	8955200	1029500	0	0	1834600	0	0	0	0	0	0	0	0
F1RN91	Uncharacterized protein (Fragment)	MYO18A	myosin XVIIIA	2	8882900	0	0	836920	0	0	0	0	0	0	0	0	968320
F1RZH4	Uncharacterized protein			1	8867200	1291600	0	0	0	0	0	0	0	0	0	0	0
I3LVF5	Uncharacterized protein	PA2G4	proliferation-associated 2G4, 38kDa; proliferation-associated 2G4 pseudogene 4	5	8824500	1365600	984060	1635300	951150	0	0	0	0	0	0	0	0
F1SF13	Uncharacterized protein	COBL	cordon-bleu homolog (mouse)	8	8761600	665530	0	0	0	0	0	0	0	0	0	0	0
M3TYW5	Glutamyl-prolyl-tRNA synthetase	QARS	glutaminyl-tRNA synthetase	1	8732200	0	1131700	0	0	0	0	0	0	0	0	0	0
F1S4G7	Uncharacterized protein	LIMCH1	LIM and calponin homology domains 1	18	8691400	891410	1077500	1157200	693190	814320	817760	0	0	0	0	0	0
F1S4D7	Uncharacterized protein	GBP1	guanylate binding protein 1, interferon-inducible, 67kDa	4	8604500	0	0	0	0	0	0	2430600	0	0	0	0	0
I3L8I5	Uncharacterized protein (Fragment)	EIF6	eukaryotic translation initiation factor 6	9	8543200	0	682240	611790	0	674180	848890	0	0	0	774920	837260	622090
F1STC2	Uncharacterized protein	LOC100625243	g kappa chain V-II region RPMI 6410-like [Sus scrofa (pig)]	10	8516400	0	0	0	0	0	0	0	0	0	1824800	3037700	1254400
I3LPB5	Creatine kinase B-type (Fragment)	CKB	creatine kinase, brain	4	8467500	0	0	0	0	0	0	0	0	0	0	1326800	1640000
J9JIL5	Protein S100 (S100 calcium-binding protein) (Fragment)	LOC100620367	Protein S100 (S100 calcium-binding protein) (Fragment)	17	8454000	708460	0	0	0	0	0	0	0	0	0	0	0
M3TYR4	Mitogen-activated protein kinase kinase 3	MAP2K3	mitogen-activated protein kinase kinase 3	11	8390500	0	763860	897470	1148500	802840	1046800	0	0	0	0	412570	0
I3LR32	Uncharacterized protein	CCT5	chaperonin containing TCP1, subunit 5 (epsilon)	12	8284900	1135700	0	0	0	0	0	0	0	0	0	0	0
H9LB34	Protein phosphatase 1B magnesium-dependent beta isoform (Fragment)	PPM1B	protein phosphatase 1B (formerly 2C), magnesium-dependent, beta isoform	15	8273900	617900	629730	0	917720	904610	950640	604770	0	0	599840	0	0
I3LET0	Uncharacterized protein (Fragment)	NEDD8	neural precursor cell expressed, developmentally down-regulated 8; similar to neural precursor cell expressed, developmentally down-regulated gene 8	6	8268500	1213700	0	0	0	0	0	0	0	0	0	0	0
C6K7I1	Importin subunit alpha			25	8264300	674900	506330	591150	550520	553830	549050	356230	482170	0	531850	0	599930
K9IVQ3	Non-POU domain-containing octamer-binding protein	NONO	non-POU domain containing, octamer-binding	18	8191800	837920	874010	876790	637770	845490	797540	0	0	0	714650	0	0
F1SK45	GTP:AMP phosphotransferase AK3, mitochondrial (EC 2.7.4.10) (Adenylate kinase 3) (Adenylate kinase 3 alpha-like 1)	AK3	adenylate kinase 3	7	8173700	0	1115200	758990	667040	825700	0	0	570460	0	576640	0	638080
Q000H8	Glutathione S-transferase mu 2 (Fragment)			18	8148000	0	0	0	0	0	0	0	0	0	1071200	1164000	0
F1RQP0	Uncharacterized protein	PRDX5	peroxiredoxin 5	5	8011100	0	554730	0	0	0	0	0	0	0	764950	3193000	0
F1SLC2	Uncharacterized protein (Fragment)	TOMM22	translocase of outer mitochondrial membrane 22 homolog (yeast)	2	8008900	887290	0	0	0	0	0	0	0	0	0	0	0
F1RQB3	Uncharacterized protein (Fragment)			4	7989500	0	1108100	0	0	0	0	0	0	0	934670	1134200	0
I3L7S7	Uncharacterized protein	LOC100621383	TAR DNA-binding protein 43-like [ Sus scrofa (pig) ]	20	7948800	534830	740520	766120	865500	796630	1019500	0	0	0	596820	0	599030
Q29350	Splicing factor U2AF 35 kDa subunit (U2 auxiliary factor 35 kDa subunit) (U2 snRNP auxiliary factor small subunit) (Fragment)	U2AF1	U2 small nuclear RNA auxiliary factor 1	22	7926700	930440	601540	602560	873240	483530	1171200	0	0	0	482230	768710	316460
F1RPQ3	Uncharacterized protein	PSMD14	proteasome (prosome, macropain) 26S subunit, non-ATPase, 14	4	7824100	696610	0	0	0	0	0	0	0	0	0	0	0
M3VK13	Eukaryotic translation initiation factor 5 tv1	EIF5	eukaryotic translation initiation factor 5	13	7755100	668380	712740	606930	472960	683010	730280	396670	346690	0	0	579270	414400
Q6PQZ1	Aquaporin-1 (AQP-1) (Aquaporin-CHIP) (Water channel protein for red blood cells and kidney proximal tubule)	AQP1	aquaporin 1 (Colton blood group)	1	7625000	755500	0	0	0	0	0	0	0	0	0	0	0
F1RUH5	Uncharacterized protein	DEK	DEK oncogene	1	7588400	633660	0	0	0	0	0	0	0	0	0	0	0
I3L5T8	Tyrosine--tRNA ligase (EC 6.1.1.1) (Tyrosyl-tRNA synthetase)	YARS	tyrosyl-tRNA synthetase	10	7583600	780530	600790	796020	747860	661450	0	534580	0	0	538590	0	0
F1RZV1	Uncharacterized protein	LOC100522554	BCL2-associated athanogene 2 [ Sus scrofa (pig) ]	9	7563600	612140	0	0	0	0	0	0	0	0	0	0	0
I3LPW3	Uncharacterized protein			9	7550500	753620	0	0	0	0	0	0	0	0	0	0	0
F2Z545	Uncharacterized protein	TCEB1	similar to elongin C; transcription elongation factor B (SIII), polypeptide 1 (15kDa, elongin C)	3	7465600	982190	0	0	0	0	0	0	0	0	0	0	0
I3LBY0	Uncharacterized protein	ARCN1	archain 1	18	7456600	704160	646590	746000	656130	539710	519480	0	0	0	0	594030	0
F1RGC9	Uncharacterized protein	PSMD13	proteasome (prosome, macropain) 26S subunit, non-ATPase, 13	4	7437000	0	809630	0	0	848410	888630	0	0	0	0	0	0
F1SJM7	Uncharacterized protein	MBNL1	muscleblind-like (Drosophila)	2	7401200	530240	0	0	0	0	0	0	0	0	0	0	0
F1RW61	Uncharacterized protein	PYURF	Pigy upstream reading frame	4	7371500	959630	0	0	0	0	0	0	0	0	0	0	0
I3LL55	Uncharacterized protein (Fragment)			2	7332300	0	0	1734600	0	0	0	0	0	0	0	0	0
F1SIH5	Uncharacterized protein	STOML2	stomatin (EPB72)-like 2	19	7274300	1157300	676470	739940	689870	0	629670	0	0	0	469310	0	321550
F1SUW3	Uncharacterized protein	EFHD2	EF-hand domain family, member D2	6	7263300	650380	0	0	0	0	0	0	0	0	1022400	1842600	973320
I3L8R1	Uncharacterized protein	CLIC4	chloride intracellular channel 4	6	7226200	374450	0	0	0	0	0	0	0	0	0	0	0
F1SQ08	Uncharacterized protein	KERA	keratocan	9	7222800	672030	0	785780	0	530480	415600	0	0	0	0	3354700	0
I3L6Y6	Uncharacterized protein (Fragment)	AP2B1	adaptor-related protein complex 2, beta 1 subunit	6	7203900	0	0	885560	0	0	0	0	0	0	0	0	0
G9BFU1	Signal transducer and activator of transcription	STAT1	signal transducer and activator of transcription 1, 91kDa	4	7179500	0	421880	0	555740	0	0	0	0	0	0	0	1048500
Q29090	Serine/threonine-protein phosphatase 2A 55 kDa regulatory subunit B alpha isoform (PP2A subunit B isoform B55-alpha) (PP2A subunit B isoform PR55-alpha) (PP2A subunit B isoform R2-alpha) (PP2A subunit B isoform alpha) (Fragment)	PPP2R2A	protein phosphatase 2 (formerly 2A), regulatory subunit B, alpha isoform	4	7171400	551410	0	0	0	0	0	0	0	0	0	0	0
I3LDL0	Uncharacterized protein (Fragment)	HAGH	hydroxyacylglutathione hydrolase	10	7143100	197040	0	0	0	0	0	0	0	0	0	0	0
F1S982	Coatomer subunit beta	COPB1	coatomer protein complex, subunit beta 1	7	7100500	0	677540	803860	0	0	571040	0	0	0	752330	0	626220
M3TYQ8	Glycerol-3-phosphate dehydrogenase (EC 1.1.5.3)	GPD2	glycerol-3-phosphate dehydrogenase 2 (mitochondrial)	23	7071300	534830	0	276250	0	428730	631080	914190	609800	679450	380510	0	429760
F2Z523	Uncharacterized protein (Fragment)	PEA15	phosphoprotein enriched in astrocytes 15	13	7040900	222660	0	0	0	0	0	0	0	0	0	0	0
F1RZR6	Uncharacterized protein	CUTA	cutA divalent cation tolerance homolog (E. coli)	12	7007000	535720	0	0	0	0	0	0	0	0	0	0	0
Q95MZ3	Serine/threonine-protein phosphatase (EC 3.1.3.16)			9	7006500	0	562210	0	0	0	0	0	0	0	0	0	0
F1REW9	Density-regulated protein	DENR	density-regulated protein	7	6973300	0	0	0	607600	0	0	0	0	0	0	0	0
I3LGH6	Uncharacterized protein			7	6969200	494070	411010	397290	0	0	0	0	0	0	0	0	424390
I3LKV0	Uncharacterized protein (Fragment)	SLIRP	SRA stem-loop interacting RNA binding protein	4	6965400	1284100	0	0	0	1042700	1198700	0	0	0	0	0	0
I3LAY6	Uncharacterized protein	NEXN	nexilin (F actin binding protein)	6	6904100	0	620350	0	0	0	0	0	0	0	1431400	0	1480000
I3LVS5	Uncharacterized protein (Fragment)			5	6896800	0	0	0	0	0	0	0	0	0	1260400	2172600	1008400
I3LGQ4	Small nuclear ribonucleoprotein Sm D2 (Fragment)	SNRPD2	small nuclear ribonucleoprotein D2 polypeptide 16.5kDa; similar to hCG2040270	4	6886800	1017700	1012200	0	0	0	1082900	0	0	0	0	909110	0
F1RRT3	Uncharacterized protein	FAM49B	family with sequence similarity 49, member B	8	6878600	613230	579730	578110	719230	596310	677640	0	0	0	0	0	696540
P36968	Phospholipid hydroperoxide glutathione peroxidase, mitochondrial (PHGPx) (EC 1.11.1.12) (Glutathione peroxidase 4) (GPx-4) (GSHPx-4)	GPX4	glutathione peroxidase 4 (phospholipid hydroperoxidase)	4	6843200	275640	0	0	0	0	0	0	0	0	0	0	0
F1SPG9	Uncharacterized protein	ESYT1	family with sequence similarity 62 (C2 domain containing), member A	15	6797000	440390	0	361190	320310	0	515710	0	0	0	1008500	1317900	1156900
F1SH96	Uncharacterized protein			6	6786400	680620	0	0	0	0	0	0	0	0	0	0	0
F1SP18	Uncharacterized protein	LOC100526191	threonine--tRNA ligase, cytoplasmic-like [ Sus scrofa (pig) ]	4	6749500	659400	661240	901630	0	622210	0	0	0	0	0	0	0
I3LIL5	Uncharacterized protein	HMGCL	3-hydroxymethyl-3-methylglutaryl-Coenzyme A lyase	7	6688100	0	849430	917830	877630	899590	924710	0	0	0	632360	0	0
F1SQK1	Uncharacterized protein			12	6567900	0	0	0	0	0	727120	0	0	0	1006800	1104400	0
F1S1R4	Uncharacterized protein (Fragment)	SH3BGRL	SH3 domain binding glutamic acid-rich protein like	6	6556500	662410	593360	0	0	0	0	0	0	0	701810	2111300	674300
F1SBA5	Proteasome subunit alpha type (EC 3.4.25.1)	PSMA8	proteasome (prosome, macropain) subunit, alpha type, 8	3	6538700	689350	0	0	0	0	0	0	0	0	0	0	0
I3LKJ6	Elongation factor G, mitochondrial (EF-Gmt) (Elongation factor G 1, mitochondrial) (Elongation factor G1)	GFM1 EFG1	Elongation factor G, mitochondrial (EF-Gmt) (Elongation factor G 1, mitochondrial) (Elongation factor G1)	3	6533400	931730	851020	832540	878710	834600	715340	0	0	0	0	0	0
F1RR06	Glycylpeptide N-tetradecanoyltransferase (EC 2.3.1.97)	NMT1	N-myristoyltransferase 1	5	6510600	0	0	919880	0	0	0	0	0	0	0	0	0
F5BHI1	Cold inducible RNA binding protein transcript variant 1	CIRP	Cold inducible RNA binding protein transcript variant 1	9	6452300	0	922100	0	0	996890	1084500	0	0	0	0	881210	0
F1SMN1	Uncharacterized protein (Fragment)	CALU	calumenin	7	6388500	992230	0	0	0	0	0	0	0	0	0	0	0
A7TX82	COP9 constitutive photomorphogenic-like subunit 2	COPS2	COP9 constitutive photomorphogenic homolog subunit 2 (Arabidopsis)	4	6362800	603450	661030	710090	0	655250	0	0	0	0	0	0	0
F1SGL9	Fat storage-inducing transmembrane protein 1	FITM1	fat storage-inducing transmembrane protein 1	3	6321000	228800	0	0	0	0	0	0	0	0	0	0	0
F1RK50	Uncharacterized protein (Fragment)	LOC100513918	mitochondrial import inner membrane translocase subunit TIM16-like [ Sus scrofa (pig) ]	3	6307100	1353700	0	0	0	0	0	0	0	0	0	0	0
B5ATG0	Clathrin light chain (CLTA) protein (Fragment)			6	6215700	716550	0	0	0	0	0	0	0	0	0	0	0
I3LIL7	Uncharacterized protein	LOC100620394	collagen alpha-1(XV) chain-like [ Sus scrofa (pig) ]	4	6180400	1157200	0	0	0	0	0	0	0	0	0	0	0
F1SSP0	Uncharacterized protein	MAPK1IP1L	mitogen-activated protein kinase 1 interacting protein 1-like	14	6165600	664980	0	0	0	0	0	0	0	0	0	0	0
F1SUP1	Uncharacterized protein	AKR7A2	aldo-keto reductase family 7, member A2 (aflatoxin aldehyde reductase)	8	6151600	577130	0	0	0	0	0	0	0	0	0	0	0
P18650	Apolipoprotein E (Apo-E)	APOE	hypothetical LOC100129500; apolipoprotein E	5	6140000	0	0	0	2002200	0	0	0	0	0	0	1431600	0
I3LIA4	Uncharacterized protein	GAMT	guanidinoacetate N-methyltransferase	8	6106600	0	0	0	0	0	0	1012400	1065600	1370000	0	0	0
F1S087	Uncharacterized protein	DYNC1I2	similar to dynein cytoplasmic 1 intermediate chain 2; dynein, cytoplasmic 1, intermediate chain 2	16	6096700	314040	0	0	0	0	0	0	0	0	0	0	0
F1SRF0	Uncharacterized protein	HHATL	hedgehog acyltransferase-like	16	6082100	474640	0	0	0	0	0	0	0	0	0	0	0
I3LDS3	Uncharacterized protein	KRT10	keratin 10	2	6078700	0	1538400	0	0	0	0	0	0	0	0	0	0
F1S4X7	Uncharacterized protein	MYH7B	myosin, heavy chain 7B, cardiac muscle, beta	3	6073200	0	0	0	2727300	0	0	0	0	0	0	0	0
D0G6R9	CCHC-type zinc finger, nucleic acid binding protein (Fragment)	CNBP	CCHC-type zinc finger, nucleic acid binding protein	5	6068200	700130	0	0	0	0	0	0	0	0	0	0	0
F1RF27	Uncharacterized protein			4	6020300	0	0	0	0	0	0	0	0	0	1900700	0	0
K7GNJ7	Uncharacterized protein	HUWE1	HECT, UBA and WWE domain containing 1	6	6015500	524940	461420	0	664050	1129300	456640	0	0	0	357580	0	459360
F1SJE6	Uncharacterized protein (Fragment)	LOC100512151	uncharacterized LOC100512151 [Sus scrofa (pig)]	12	5929000	0	0	0	880710	965840	938910	0	0	0	0	0	0
O62680	CD59 glycoprotein (MAC-inhibitory protein) (MAC-IP) (Membrane attack complex inhibition factor) (MACIF) (Protectin) (CD antigen CD59)	CD59	CD59 molecule, complement regulatory protein	10	5907800	979170	0	0	0	0	0	0	0	0	0	0	0
Q8WNV7	Dehydrogenase/reductase SDR family member 4 (EC 1.1.1.184) (NADPH-dependent carbonyl reductase/NADP-retinol dehydrogenase) (CR) (PHCR) (NADPH-dependent retinol dehydrogenase/reductase) (NDRD) (Peroxisomal short-chain alcohol dehydrogenase) (PSCD)	DHRS4	dehydrogenase/reductase (SDR family) member 4	11	5905500	0	474390	398720	338660	561080	0	263430	385710	0	0	442770	391630
B6CVD6	Thioredoxin domain-containing 4	TXNDC4	Thioredoxin domain-containing 4	1	5890600	0	0	0	828020	0	0	0	0	0	0	0	0
Q29381	Dolichyl-diphosphooligosaccharide--protein glycosyltransferase 48 kDa subunit (DDOST 48 kDa subunit) (Oligosaccharyl transferase 48 kDa subunit) (EC 2.4.99.18)	DDOST OST48	Dolichyl-diphosphooligosaccharide--protein glycosyltransferase 48 kDa subunit (DDOST 48 kDa subunit) (Oligosaccharyl transferase 48 kDa subunit) (EC 2.4.99.18)	4	5809900	674910	0	0	0	0	0	0	0	0	0	0	0
F1RHW4	Uncharacterized protein	RRAS	related RAS viral (r-ras) oncogene homolog	12	5783500	645200	634820	0	719600	0	1496300	0	0	0	0	0	619200
Q8MI72	Complement regulator factor H	FH	fumarate hydratase	9	5755200	0	0	0	0	0	0	0	0	0	1132000	2409700	772650
K7GPC4	Uncharacterized protein	PLS3	plastin 3 (T isoform)	7	5736000	0	0	672270	0	0	0	0	0	0	681290	935410	0
P45845	Protein-lysine 6-oxidase (EC 1.4.3.13) (Lysyl oxidase)	LOX	lysyl oxidase	4	5697700	0	0	0	0	0	0	0	0	0	1062400	2516700	1026400
F1SD70	Uncharacterized protein	LGMN	legumain	8	5673900	383080	0	0	0	0	0	0	0	0	0	0	0
Q45FY6	Hypoxanthine-guanine phosphoribosyltransferase (HGPRT) (HGPRTase) (EC 2.4.2.8)	HPRT1 HPRT	Hypoxanthine-guanine phosphoribosyltransferase (HGPRT) (HGPRTase) (EC 2.4.2.8)	12	5667000	701770	0	0	0	0	0	0	0	0	0	0	0
F1SMJ9	Uncharacterized protein (Fragment)	ATP6V1G1	ATPase, H+ transporting, lysosomal 13kDa, V1 subunit G1	9	5658200	263340	0	0	0	0	0	0	0	0	0	0	0
I3LAJ6	Uncharacterized protein	RALA	v-ral simian leukemia viral oncogene homolog A (ras related)	2	5593500	701950	0	0	0	0	0	0	0	0	0	0	0
F1SII4	Uncharacterized protein	GARS	glycyl-tRNA synthetase	14	5585500	616930	530850	515890	541110	426810	459690	0	0	0	526120	0	406940
K9IVL7	Prolow-density lipoprotein receptor-related protein 1	LRP1	low density lipoprotein-related protein 1 (alpha-2-macroglobulin receptor)	3	5538700	0	500010	0	0	0	0	0	0	0	0	0	0
B8XSJ8	Mitogen-activated protein kinase kinase 1	MAP2K1	mitogen-activated protein kinase kinase 1	4	5492700	611740	656960	595950	0	483820	0	0	0	0	0	0	0
F1SKN5	Eukaryotic translation initiation factor 3 subunit L (eIF3l) (Eukaryotic translation initiation factor 3 subunit 6-interacting protein) (Eukaryotic translation initiation factor 3 subunit E-interacting protein)	EIF3L EIF3EIP EIF3S6IP	Eukaryotic translation initiation factor 3 subunit L (eIF3l) (Eukaryotic translation initiation factor 3 subunit 6-interacting protein) (Eukaryotic translation initiation factor 3 subunit E-interacting protein)	8	5482800	0	0	832510	729060	0	0	0	0	0	0	0	587790
I3LIK6	Uncharacterized protein			4	5478200	311810	0	0	0	0	0	0	0	0	0	0	0
I3LTC6	Inositol monophosphatase 1	IMPA1	inositol(myo)-1(or 4)-monophosphatase 1	8	5469400	0	687140	0	0	0	0	0	0	0	0	0	0
A3RKG5	Progesterone receptor membrane component 2 (Uncharacterized protein)	PGRMC2	progesterone receptor membrane component 2	4	5434500	486490	0	0	0	0	0	0	0	0	0	0	0
F1RWC5	Kinesin-like protein (Fragment)	KIF5B	kinesin family member 5B	9	5412100	0	0	886150	0	0	0	0	0	0	798400	0	928990
F1SLX5	Uncharacterized protein	AASS	aminoadipate-semialdehyde synthase	4	5337600	495310	403970	0	0	943910	0	467220	0	0	0	0	0
F1RZ24	Uncharacterized protein	DKC1	dyskeratosis congenita 1, dyskerin	8	5334900	627840	0	0	0	0	0	0	0	0	0	0	0
K9IVJ5	Serine dehydrates			5	5326900	999220	0	0	0	0	0	0	0	0	0	0	0
F1SCF9	Uncharacterized protein (Fragment)	TECR	glycoprotein, synaptic 2	0	5313200	403430	0	0	0	0	0	0	0	0	0	0	0
F1SKJ8	Uncharacterized protein	PVALB	parvalbumin	3	5303200	0	0	0	0	0	0	0	0	2110800	0	0	0
I3LB64	Uncharacterized protein	NOP56	NOP56 ribonucleoprotein homolog (yeast)	11	5288700	755270	654060	703510	581540	639940	0	0	0	0	0	0	0
F1RL80	Branched-chain-amino-acid aminotransferase (EC 2.6.1.42)	BCAT2	branched chain aminotransferase 2, mitochondrial	4	5063500	809350	0	0	0	0	0	0	0	0	0	0	0
K7GPY2	Uncharacterized protein	XIRP2	xin actin-binding repeat containing 2	2	5006000	681260	0	0	0	0	0	0	0	0	0	0	0
F2Z5V7	Uncharacterized protein	TIMM8B	similar to translocase of inner mitochondrial membrane 8 homolog B; translocase of inner mitochondrial membrane 8 homolog B (yeast)	11	4991200	212270	0	0	0	0	0	0	0	0	0	0	0
F1SKZ8	Uncharacterized protein	LOC100523641	translocase of outer mitochondrial membrane 70 homolog A (S. cerevisiae) [ Sus scrofa (pig) ]	3	4921400	0	1299600	0	0	0	0	0	0	0	0	0	0
I3L7H0	DCN1-like protein (Defective in cullin neddylation protein 1-like protein)	DCUN1D1	DCN1, defective in cullin neddylation 1, domain containing 1 (S. cerevisiae)	16	4917600	396350	0	0	0	0	0	0	0	0	0	0	0
L8B149	IgG heavy chain	IGHG	IgG heavy chain	4	4902000	0	0	0	0	0	0	0	0	0	2008700	0	0
E7FLX9	A kinase anchor protein 1	AKAP1	A kinase (PRKA) anchor protein 1	3	4866600	0	841290	1328500	795470	0	832780	0	0	0	0	0	0
F1SEH4	Uncharacterized protein	HTRA1	HtrA serine peptidase 1	11	4866300	0	0	0	0	0	0	0	0	0	2398500	1766300	0
F1SQA9	Uncharacterized protein	SEC13	SEC13 homolog (S. cerevisiae)	9	4815000	418920	0	0	0	0	0	0	0	0	0	0	0
F1RVD4	Uncharacterized protein	SEC31A	SEC31 homolog A (S. cerevisiae)	2	4781000	0	678970	0	0	0	0	0	0	0	0	0	0
F1S3H4	Uncharacterized protein (Fragment)	COQ6	coenzyme Q6 homolog, monooxygenase (S. cerevisiae)	2	4777800	0	0	674690	0	731580	0	0	0	0	0	0	0
F6JTE1	Coatomer subunit gamma	COPG2	coatomer protein complex, subunit gamma 2	13	4731100	486270	0	0	0	0	0	0	0	0	0	0	0
I3LV69	Pyridoxal kinase (Fragment)	PDXK	pyridoxal (pyridoxine, vitamin B6) kinase	13	4727300	573920	456650	504940	542730	493320	655190	0	0	0	0	0	0
I3LDW9	Small nuclear ribonucleoprotein E	SNRPE	small nuclear ribonucleoprotein polypeptide E-like 1; small nuclear ribonucleoprotein polypeptide E; similar to hCG23490	8	4696600	431790	0	0	0	0	0	0	0	0	0	0	0
F1SFR2	Uncharacterized protein (Fragment)	PFDN5	prefoldin subunit 5	1	4690700	385270	0	0	0	0	0	0	0	0	0	0	0
F1S066	Uncharacterized protein	LOC100152572	MLK-related kinase [ Sus scrofa (pig) ]	15	4679900	0	599280	618510	623060	712260	0	0	0	0	0	0	0
F1RRY6	Uncharacterized protein (Fragment)	PTGES2	prostaglandin E synthase 2	4	4678700	1145600	1043800	728810	0	0	0	0	0	0	0	0	0
F1S4N2	NADH-cytochrome b5 reductase (EC 1.6.2.2)	CYB5R1	cytochrome b5 reductase 1	15	4668900	453160	0	0	0	0	0	0	0	0	0	0	0
I3LGB3	Uncharacterized protein (Fragment)	LSM2	LSM2 homolog, U6 small nuclear RNA associated (S. cerevisiae)	12	4663600	573030	0	0	0	0	0	0	0	0	0	0	0
B5APV0	Actin-related protein 2/3 complex subunit 5	ARPC5	actin related protein 2/3 complex, subunit 5, 16kDa	1	4659500	0	0	0	0	0	401510	0	0	0	0	0	0
I3LDM3	Uncharacterized protein (Fragment)	IPO7	importin 7	6	4647700	1080600	0	763210	0	0	0	0	0	0	0	0	0
F1ST81	Uncharacterized protein	DBNL	drebrin-like	8	4631900	0	267840	310890	301210	304440	480490	0	0	0	448140	977680	420160
F1RSG9	Uncharacterized protein (Fragment)	LOC100152491	lysophospholipase I [ Sus scrofa (pig) ]	16	4621400	449790	0	0	0	0	0	0	0	0	0	0	0
M3UZ42	Ubiquitin-fold modifier 1	UFM1	ubiquitin-fold modifier 1	4	4594800	0	0	0	0	0	0	0	0	2594600	0	0	0
I3LFC4	Uncharacterized protein (Fragment)	AIMP1	aminoacyl tRNA synthetase complex-interacting multifunctional protein 1	5	4546200	0	817400	821820	0	0	0	0	0	0	0	0	0
I3LQH7	Uncharacterized protein	BLVRB	biliverdin reductase B (flavin reductase (NADPH))	8	4514700	0	322730	0	0	0	0	0	0	0	0	0	0
F2Z5C0	Uncharacterized protein	OSTC	oligosaccharyltransferase complex subunit; similar to DC2 protein	2	4503500	304910	0	0	0	0	0	0	0	0	0	0	0
F1SBE9	Uncharacterized protein	CSE1L	CSE1 chromosome segregation 1-like (yeast)	16	4491000	608090	0	774510	0	369690	0	0	0	0	0	0	0
Q8MIZ3	m7GpppX diphosphatase (EC 3.6.1.59) (DCS-1) (Decapping scavenger enzyme) (Hint-related 7meGMP-directed hydrolase) (Histidine triad nucleotide-binding protein 5) (Histidine triad protein member 5) (HINT-5) (Scavenger mRNA-decapping enzyme DcpS)	DCPS DCS1 HINT5	m7GpppX diphosphatase (EC 3.6.1.59) (DCS-1) (Decapping scavenger enzyme) (Hint-related 7meGMP-directed hydrolase) (Histidine triad nucleotide-binding protein 5) (Histidine triad protein member 5) (HINT-5) (Scavenger mRNA-decapping enzyme DcpS)	14	4460500	469780	405350	570400	476520	645020	478390	0	0	0	0	327580	0
F1S1U5	Uncharacterized protein	GORASP2	golgi reassembly stacking protein 2, 55kDa	2	4444000	240040	0	0	0	0	0	0	0	0	0	0	0
I3LG67	Uncharacterized protein	MARCKS	myristoylated alanine-rich protein kinase C substrate	9	4424700	0	0	0	0	0	0	0	0	0	557130	3358500	0
Q2TJA5	Aldo-keto reductase (Prostaglandin F synthase) (Putative aldo-keto reductase family 1 member C4) (Uncharacterized protein)	AKR1C4 akr	Aldo-keto reductase (Prostaglandin F synthase) (Putative aldo-keto reductase family 1 member C4) (Uncharacterized protein)	9	4419100	0	0	0	0	0	0	694600	582550	0	641600	801070	584700
Q8MJI5	Insulin-like-growth factor 2 preproprotein (Fragment)	IGF2	insulin-like growth factor 2 (somatomedin A); insulin; INS-IGF2 readthrough transcript	2	4352800	544530	0	0	0	0	0	0	0	0	0	0	0
F2Z5I5	Uncharacterized protein	LOC100517435	casein kinase 2, alpha 1 polypeptide [Sus scrofa (pig)]	10	4332000	785570	718540	669730	0	501120	0	0	0	0	0	0	0
F1STP1	Cysteine and histidine-rich domain-containing protein 1	CHORDC1	cysteine and histidine-rich domain (CHORD)-containing 1; cysteine and histidine-rich domain (CHORD)-containing 1 pseudogene	2	4272900	0	664740	0	0	0	0	0	0	0	0	0	0
F1RSM2	Uncharacterized protein	PSMD12	proteasome (prosome, macropain) 26S subunit, non-ATPase, 12	8	4217300	0	836640	615610	0	0	509920	0	0	0	0	0	0
P27485	Retinol-binding protein 4 (Plasma retinol-binding protein) (PRBP) (RBP)	RBP4	retinol binding protein 4, plasma	3	4208300	0	0	0	1155800	0	0	0	0	0	0	0	0
I7L9G1	HN1			2	4169400	322980	0	0	0	0	0	0	0	0	0	0	0
F1SL03	Uncharacterized protein (Fragment)	ABI3BP	ABI family, member 3 (NESH) binding protein	3	4161400	0	0	0	0	0	0	0	0	0	838580	2444600	0
K7GMR7	Uncharacterized protein	APOD	apolipoprotein D	2	4157400	0	0	0	0	0	0	0	0	0	668230	0	0
F1RHG1	Clustered mitochondria protein homolog	CLUH	Clustered mitochondria protein homolog	3	4107800	0	854440	951110	0	0	794950	0	0	0	0	0	0
F1SCR1	Merged into M3TYT0.			9	4095400	672600	472930	516410	0	522500	0	0	0	0	0	0	0
I3LB94	Uncharacterized protein	DTNA	dystrobrevin, alpha	3	4088000	583890	0	0	0	0	0	0	0	0	0	0	0
B5APU8	Actin-related protein 2/3 complex subunit 3 (Arp2/3 complex 21 kDa subunit)	ARPC3	similar to actin related protein 2/3 complex subunit 3; hypothetical LOC729841; actin related protein 2/3 complex, subunit 3, 21kDa	5	4081600	0	0	0	0	578430	0	0	0	0	770730	0	681640
I3LIZ1	Uncharacterized protein (Fragment)	MAPK12	mitogen-activated protein kinase 12	4	4028200	359860	0	0	0	0	0	0	0	0	0	0	0
D0G0C6	Asparagine synthetase (EC 6.3.5.4)	ASNS	asparagine synthetase	7	4023100	581190	0	474850	0	0	0	0	0	485180	0	0	383900
I3LFQ5	Uncharacterized protein	PFKL	phosphofructokinase, liver	6	4015500	742130	0	498030	0	0	0	0	0	0	0	0	0
I3L5T3	Uncharacterized protein (Fragment)	FBL	fibrillarin	6	4003800	438520	0	0	0	0	0	0	0	0	0	0	0
I3LIM2	UDP-glucose 6-dehydrogenase (EC 1.1.1.22)	UGDH	UDP-glucose dehydrogenase	4	4000700	415380	0	527960	0	379250	0	0	0	0	338760	0	344050
A5GFX7	Cathepsin Z (Uncharacterized protein)	CTSZ CH242-247L10.3-001	Cathepsin Z (Uncharacterized protein)	9	3974600	0	0	0	0	0	0	0	0	0	1251600	724110	648800
I3LVG4	GrpE protein homolog	LOC100622145	GrpE-like 1, mitochondrial (E. coli) [ Sus scrofa (pig) ]	14	3966400	546050	0	0	0	0	0	0	0	0	0	0	0
F2Z5K5	Uncharacterized protein	TUBB4A	tubulin, beta 4A class Iva	4	3965300	0	0	0	233690	0	0	0	0	0	0	0	0
F1S9V9	Uncharacterized protein (Fragment)	TMEM38A	transmembrane protein 38A	2	3941200	396610	0	0	0	0	0	0	0	0	0	0	0
F1SM65	Uncharacterized protein	USP28	ubiquitin specific peptidase 28	2	3870800	359950	0	0	0	0	0	0	0	0	0	0	0
F1SQX8	Uncharacterized protein			3	3851700	0	0	0	0	459080	0	0	0	0	0	0	0
F1S848	Uncharacterized protein	NT5C2	5'-nucleotidase, cytosolic II	9	3723700	0	0	0	0	0	0	0	0	0	0	0	758180
Q29349	Dynein heavy chain (Fragment)			19	3684700	508020	0	0	0	0	0	0	0	0	0	0	0
Q2MJV9	Palmdelphin	PALMD	palmdelphin	4	3632200	0	0	544380	0	0	0	0	0	0	0	0	0
Q1KLJ4	Proliferating cell nuclear antigen (Fragment)			4	3613800	498440	0	0	0	0	0	0	0	0	0	0	0
F1RGH4	Uncharacterized protein	PROB1	proline rich basic protein 1	1	3613600	600950	0	0	0	0	0	0	0	0	0	0	0
I3LS18	Uncharacterized protein (Fragment)	MTUS2	KIAA0774	1	3571400	0	361250	0	0	0	0	0	0	0	0	0	0
I3LB68	Uncharacterized protein	DAZAP1	DAZ associated protein 1	6	3562000	0	803940	0	0	0	0	0	0	0	0	0	0
Q0Z8R0	Cystatin C (Uncharacterized protein)	CST3	cystatin C	2	3555300	0	0	0	0	0	0	0	0	1023600	0	0	0
F1SE73	Uncharacterized protein	DNAJA1	DnaJ (Hsp40) homolog, subfamily A, member 1	3	3517000	0	0	0	463850	0	0	0	0	0	0	0	0
P62197	26S protease regulatory subunit 8 (26S proteasome AAA-ATPase subunit RPT6) (Proteasome 26S subunit ATPase 5) (Proteasome subunit p45) (Tat-binding protein homolog 10) (TBP10) (p45/SUG)	PSMC5	proteasome (prosome, macropain) 26S subunit, ATPase, 5	4	3507300	705150	0	0	0	0	0	0	0	0	0	0	0
F1SNT8	Uncharacterized protein	DCTN1	dynactin 1 (p150, glued homolog, Drosophila)	2	3504400	425240	0	0	0	0	0	0	0	0	0	0	0
Q863I2	Serine/threonine-protein kinase OSR1 (EC 2.7.11.1) (Oxidative stress-responsive 1 protein)	OXSR1 OSR1	Serine/threonine-protein kinase OSR1 (EC 2.7.11.1) (Oxidative stress-responsive 1 protein)	2	3490800	240520	0	0	0	0	0	0	0	0	0	0	0
F1RZ71	Uncharacterized protein	SEPT9	septin 9	4	3474900	0	0	0	0	0	0	0	0	0	0	1041000	0
F1SSI2	Uncharacterized protein	DHRS7	dehydrogenase/reductase (SDR family) member 7	2	3466500	809110	0	0	0	0	0	0	0	0	0	0	0
I3LUM8	Uncharacterized protein	LOC100626089	phenylalanine--tRNA ligase beta subunit-like	4	3424600	0	530320	0	0	0	0	0	0	0	0	0	0
F1RRP8	Uncharacterized protein	TMEM65	transmembrane protein 65	1	3405200	371240	0	0	0	0	0	0	0	0	0	0	0
Q2QC87	Acyl-CoA synthetase long-chain family member 4 variant 1 (Uncharacterized protein)	ACSL4	acyl-CoA synthetase long-chain family member 4	6	3391000	509390	0	0	0	0	0	0	0	0	0	0	0
F1SRQ0	Uncharacterized protein (Fragment)	NDUFB2	NADH dehydrogenase (ubiquinone) 1 beta subcomplex, 2, 8kDa	14	3364600	409380	0	0	0	0	0	0	0	0	0	0	0
F1RIF3	Uncharacterized protein	FAH	fumarylacetoacetate hydrolase (fumarylacetoacetase)	3	3359100	0	0	0	0	0	0	0	0	0	0	1689800	0
I3LPY8	Uncharacterized protein (Fragment)	PANK4	pantothenate kinase 4	3	3323800	0	0	588320	0	0	682050	0	0	0	0	0	0
A5GFT5	Aminopeptidase-like 1 (Uncharacterized protein)	NPEPL1 CH242-240K6.2-001	Aminopeptidase-like 1 (Uncharacterized protein)	2	3298400	0	0	162280	0	0	0	0	0	0	0	0	0
I3LK24	Uncharacterized protein	AP2A1	adaptor-related protein complex 2, alpha 1 subunit	3	3288700	392240	310880	440880	0	280000	293800	0	0	0	0	0	240240
Q1W0S7	AE binding protein (Fragment)	AEBP1	AE binding protein 1	2	3274900	0	107770	0	0	0	0	0	0	0	0	0	0
K9IVG8	DEAD (Asp-Glu-Ala-Asp) box helicase 21	DDX21	DEAD (Asp-Glu-Ala-Asp) box polypeptide 21	3	3244300	640750	0	0	0	0	0	0	0	0	0	0	0
Q5ISC6	Heme-binding protein 1	HEBP1	heme binding protein 1	2	3235400	0	0	0	603710	0	0	0	0	0	0	0	0
F1SNR0	Uncharacterized protein	MCEE	methylmalonyl CoA epimerase	6	3230000	519410	0	0	0	0	0	0	0	0	0	0	0
P80229	Leukocyte elastase inhibitor (LEI) (Leukocyte neutral proteinase inhibitor) (LNPI) (Serpin B1)	SERPINB1 ELANH2	Leukocyte elastase inhibitor (LEI) (Leukocyte neutral proteinase inhibitor) (LNPI) (Serpin B1)	2	3218500	0	0	0	0	0	0	0	0	0	0	0	647370
F1S1A9	Uncharacterized protein	APOA2	apolipoprotein A-II	3	3205000	745600	0	0	0	0	0	0	0	0	0	0	0
F1S3E3	Uncharacterized protein	NHP2	NHP2 ribonucleoprotein homolog (yeast)	4	3200800	226510	0	0	0	0	0	0	0	0	0	0	0
I3LFR2	Uncharacterized protein	CUL5	cullin 5	3	3189700	304960	0	0	0	0	0	0	0	0	0	0	0
I3LGW9	Ubiquitinyl hydrolase 1 (EC 3.4.19.12)	LOC100524648	Ubiquitinyl hydrolase 1 (EC 3.4.19.12)	4	3173800	748030	0	0	0	0	0	0	0	0	0	0	0
I7H541	Musashi homolog 2	MSI2	musashi homolog 2 (Drosophila)	7	3089800	511120	0	0	0	0	0	0	0	0	0	0	0
I3L679	Uncharacterized protein			3	3075700	0	0	0	243150	0	0	0	0	0	0	0	0
F1RM25	Serine/threonine-protein phosphatase (EC 3.1.3.16) (Fragment)	PPP5C	protein phosphatase 5, catalytic subunit	1	3066000	518940	0	0	0	0	0	0	0	0	0	0	0
Q863Z0	Proteasome activator complex subunit 2 (Proteasome activator 28 subunit beta) (PA28b) (PA28beta)	PSME2	proteasome (prosome, macropain) activator subunit 2 (PA28 beta)	7	3056700	0	0	0	0	0	0	655800	0	0	0	0	0
I3LVQ6	Uncharacterized protein	LOC100516629	GAR1 ribonucleoprotein [ Sus scrofa (pig) ]	6	3033500	528120	0	0	0	0	0	0	0	0	0	0	0
F1SKK1	Uncharacterized protein	SLC25A20	solute carrier family 25 (carnitine/acylcarnitine translocase), member 20	1	3006800	0	819200	0	0	0	0	0	0	0	0	0	0
P50584	Bis(5'-nucleosyl)-tetraphosphatase [asymmetrical] (EC 3.6.1.17) (Diadenosine 5',5'''-P1,P4-tetraphosphate asymmetrical hydrolase) (Ap4A hydrolase) (Ap4Aase) (Diadenosine tetraphosphatase) (Nucleoside diphosphate-linked moiety X motif 2) (Nudix motif 2)	NUDT2 APAH1	Bis(5'-nucleosyl)-tetraphosphatase [asymmetrical] (EC 3.6.1.17) (Diadenosine 5',5'''-P1,P4-tetraphosphate asymmetrical hydrolase) (Ap4A hydrolase) (Ap4Aase) (Diadenosine tetraphosphatase) (Nucleoside diphosphate-linked moiety X motif 2) (Nudix motif 2)	3	2968500	403520	0	0	0	0	0	0	0	0	0	0	0
Q64L94	Proteasome activator complex subunit 1 (Proteasome activator 28 subunit alpha) (PA28a) (PA28alpha)	PSME1	proteasome (prosome, macropain) activator subunit 1 (PA28 alpha)	6	2964600	0	0	0	0	265820	0	0	0	0	0	0	553030
F1RR44	Serine/threonine-protein phosphatase 2A activator (EC 5.2.1.8) (Phosphotyrosyl phosphatase activator)	PPP2R4	protein phosphatase 2A activator, regulatory subunit 4	2	2939600	380590	0	0	0	0	0	0	0	0	0	0	0
F1RR64	Uncharacterized protein	ENDOG	endonuclease G	6	2922800	385210	0	0	0	0	0	0	0	0	0	0	0
F1RY43	Uncharacterized protein	PDP1	pyruvate dehyrogenase phosphatase catalytic subunit 1	9	2897900	111070	0	0	0	0	0	0	0	0	0	0	0
F1SFF8	Alpha-1,4 glucan phosphorylase (EC 2.4.1.1)	PYGL	phosphorylase, glycogen, liver	3	2890200	0	0	0	0	0	0	0	0	0	745370	906740	822850
F1RKI9	Uncharacterized protein	PSMD8	proteasome (prosome, macropain) 26S subunit, non-ATPase, 8	3	2865400	291140	0	0	0	0	0	0	0	0	0	0	0
I3LJU1	Uncharacterized protein (Fragment)	SURF4	surfeit 4	4	2842700	0	0	0	0	0	0	0	0	271940	0	0	0
I3LQ34	Uncharacterized protein	TOMM70A	translocase of outer mitochondrial membrane 70 homolog A (S. cerevisiae)	4	2771500	400210	0	0	0	0	0	0	0	0	0	0	0
F1SE06	Uncharacterized protein	LOC100626607 AHSA1	activator of 90 kDa heat shock protein ATPase homolog 1-like [ Sus scrofa (pig) ]	3	2758100	0	0	0	1465700	0	0	0	0	0	0	0	0
F1SDV5	Uncharacterized protein	EMILIN3	elastin microfibril interfacer 3	2	2753600	464510	0	0	0	0	0	0	0	0	0	0	0
F1RJ74	Uncharacterized protein	SUGT1	SGT1, suppressor of G2 allele of SKP1 (S. cerevisiae)	9	2700800	347770	0	0	0	0	0	0	0	0	0	0	0
I3L5C8	Uncharacterized protein	LOC100623824	doublecortin-like kinase 1 [ Sus scrofa (pig) ]	5	2697100	0	0	0	0	0	0	0	0	0	0	966060	0
I3LPH5	Uncharacterized protein	G3BP2	GTPase activating protein (SH3 domain) binding protein 2	1	2687800	499880	0	0	0	0	0	0	0	0	0	0	0
F1SG95	Uncharacterized protein	MRPS35	mitochondrial ribosomal protein S35	3	2674100	486500	462380	482950	0	0	0	0	0	0	0	0	0
F1SK12	Uncharacterized protein	MAP1B	microtubule-associated protein 1B	9	2647700	0	0	0	0	0	0	0	0	0	774660	536370	501750
F1S2E3	Peptidyl-prolyl cis-trans isomerase (EC 5.2.1.8)	LOC100152612	peptidylprolyl isomerase F [ Sus scrofa (pig) ]	1	2619500	0	344890	0	0	0	0	0	0	0	0	0	0
F1S340	Uncharacterized protein	SRI	sorcin	2	2602900	0	160940	0	0	0	0	0	0	0	0	0	0
P81405	Saposin-B-Val [Cleaved into: Saposin-B (Cerebroside sulfate activator) (CS-ACT) (Non-specific activator) (Sphingolipid activator protein 1) (SAP-1)]	PSAP	prosaposin	8	2576600	0	0	0	0	0	0	0	0	0	746210	668700	585370
I3LFZ7	Uncharacterized protein			13	2554200	134120	0	0	0	0	0	0	0	0	0	0	0
I3LRU5	Ubiquitin carboxyl-terminal hydrolase (EC 3.4.19.12) (Fragment)	LOC100625317	ubiquitin carboxyl-terminal hydrolase 14-like [ Sus scrofa (pig) ]	7	2536400	0	791290	0	0	0	0	0	0	0	0	0	0
I3LLS7	Uncharacterized protein (Fragment)	XPO1	exportin 1 (CRM1 homolog, yeast)	6	2489100	274720	0	0	0	0	0	0	0	0	0	0	0
F1SB57	Uncharacterized protein	LOC100737606 ARMC10	armadillo repeat-containing protein 10-like [ Sus scrofa (pig) ]	1	2476400	243890	0	0	0	0	0	0	0	0	0	0	0
I3LM93	Uncharacterized protein (Fragment)	TNPO1	transportin 1	2	2475100	280810	0	0	0	0	0	0	0	0	0	0	0
F2Z5I2	Uncharacterized protein	RBM39	similar to RNA binding motif protein 39; RNA binding motif protein 39	8	2474100	283850	0	0	0	0	0	0	0	0	0	0	0
F1SSN5	Uncharacterized protein	KTN1	kinectin 1 (kinesin receptor)	2	2469900	259130	0	0	0	0	0	0	0	0	0	0	0
F1S0D8	Uncharacterized protein (Fragment)	UBXN4	UBX domain protein 4	3	2467300	205690	0	0	0	0	0	0	0	0	0	0	0
F1RGJ2	Uncharacterized protein	CTNNA1	catenin (cadherin-associated protein), alpha 1, 102kDa	4	2466100	328210	0	0	0	0	0	0	0	0	0	0	0
I3LRP1	Uncharacterized protein (Fragment)	NASP	nuclear autoantigenic sperm protein (histone-binding)	1	2437600	151090	0	0	0	0	0	0	0	0	0	0	0
F1RU54	Uncharacterized protein	MRPL11	mitochondrial ribosomal protein L11	6	2437100	301520	0	0	0	0	0	0	0	0	0	0	0
F1SEZ3	Uncharacterized protein (Fragment)			1	2436000	0	1132200	0	0	0	0	0	0	0	0	0	0
Q69DL4	Complement C1qB (Fragment)			2	2428800	0	201720	0	0	0	0	0	0	0	0	0	0
Q15KJ1	Monocyte differentiation antigen CD14 (Myeloid cell-specific leucine-rich glycoprotein)			8	2427900	274850	0	0	0	0	0	0	0	0	0	0	0
F1RHZ3	Olfactory receptor	OR5J2	olfactory receptor, family 5, subfamily J, member 2	2	2410300	283850	0	0	0	0	0	0	0	0	0	0	0
I3LN25	Uncharacterized protein			4	2358900	0	0	0	0	0	0	0	0	137710	0	0	0
I3LG33	Uncharacterized protein (Fragment)	LOC100627907	dystrobrevin, alpha [ Sus scrofa (pig) ]	11	2356600	114130	0	0	0	0	0	0	0	0	0	0	0
I3L5M4	Uncharacterized protein	CA14	carbonic anhydrase XIV	2	2356000	281480	0	0	0	0	0	0	0	0	0	0	0
F1S3N7	Uncharacterized protein	FAM129A	family with sequence similarity 129, member A	1	2337900	0	0	0	0	0	0	0	0	0	1029700	0	0
K9IWD4	Hypoxia up-regulated protein 1	HYOU1_tv1	Hypoxia up-regulated protein 1	9	2334700	0	0	383710	0	0	0	0	0	0	0	0	0
E0AD20	Hormone-sensitive lipase	HSL	Hormone-sensitive lipase	4	2325700	0	0	0	0	0	0	0	0	0	0	2325700	0
I3LRP7	Uncharacterized protein			7	2324300	212500	0	0	0	0	0	0	0	0	0	0	0
F1S2X3	Uncharacterized protein (Fragment)	LOC100512509	enoyl CoA hydratase domain containing 1 [ Sus scrofa (pig) ]	4	2305200	0	0	0	0	0	0	0	0	176290	0	0	0
I3LDY2	Uncharacterized protein	LOC100739304	isopentenyl-diphosphate Delta-isomerase 1-like [ Sus scrofa (pig) ]	2	2268100	575280	0	0	0	0	0	0	0	0	0	0	0
Q6SEG5	Ubiquitin carboxyl-terminal hydrolase isozyme L1 (UCH-L1) (EC 3.4.19.12) (EC 6.-.-.-) (Ubiquitin thioesterase L1)	UCHL1	ubiquitin carboxyl-terminal esterase L1 (ubiquitin thiolesterase)	1	2259600	0	0	0	0	0	0	0	0	0	477530	0	0
F1RWM4	Protein phosphatase 1 regulatory subunit 1B (Fragment)	PPP1R1B	protein phosphatase 1, regulatory (inhibitor) subunit 1B	4	2244200	0	0	0	0	0	0	0	0	0	0	2244200	0
I3LC09	Uncharacterized protein (Fragment)	TIMM50	translocase of inner mitochondrial membrane 50 homolog (S. cerevisiae)	1	2216200	381570	0	0	0	0	0	0	0	0	0	0	0
F1SU44	Uncharacterized protein			5	2213300	176800	0	0	0	0	0	0	0	0	0	0	0
V5KWX3	Cytochrome c oxidase subunit 1 (EC 1.9.3.1)	COX1	Cytochrome c oxidase subunit 1	4	2195000	728340	0	0	0	0	0	0	0	0	0	0	0
F1SB44	Uncharacterized protein	DYNLT1	dynein, light chain, Tctex-type 1	4	2185300	203470	0	0	0	0	0	0	0	0	0	0	0
Q29307	ATPase inhibitor, mitochondrial (Inhibitor of F(1)F(o)-ATPase) (IF(1)) (IF1)	ATPIF1 ATPI	ATPase inhibitor, mitochondrial (Inhibitor of F(1)F(o)-ATPase) (IF(1)) (IF1)	7	2145800	0	0	247340	0	0	0	0	314770	0	0	0	40551
I3LHA3	Uncharacterized protein	ACAD8	acyl-Coenzyme A dehydrogenase family, member 8	2	2143100	337190	0	0	0	0	0	0	0	0	0	0	0
F1RM03	Uncharacterized protein	SAE1	SUMO1 activating enzyme subunit 1	4	2019600	288820	0	0	0	0	0	0	0	0	0	0	0
I3LVK3	Uncharacterized protein (Fragment)	LARS	leucyl-tRNA synthetase	1	2011700	412090	0	0	0	0	0	0	0	0	0	0	0
Q69DK8	Complement C1s subcomponent (EC 3.4.21.42) (C1 esterase) (Complement component 1 subcomponent s) [Cleaved into: Complement C1s subcomponent heavy chain; Complement C1s subcomponent light chain]			3	2010700	0	0	0	0	0	0	0	0	0	676460	1095200	0
I3LUI4	Uncharacterized protein (Fragment)			4	1972500	0	0	0	0	0	0	0	0	0	1484800	0	0
F1SRL9	Uncharacterized protein	LOC100522108	brain abundant, membrane attached signal protein 1 [ Sus scrofa (pig) ]	4	1947800	56638	0	0	0	0	0	0	0	0	0	0	0
F1RRK9	Uncharacterized protein	LOC100155084	exportin 5 [Sus scrofa (pig)]	4	1930800	0	0	0	267250	0	0	0	0	0	0	0	0
F1STS4	Uncharacterized protein (Fragment)	ME3	malic enzyme 3, NADP(+)-dependent, mitochondrial	9	1909200	299320	0	0	0	0	0	0	0	0	0	0	0
F1SHH7	Uncharacterized protein	API5	API5-like 1; apoptosis inhibitor 5	9	1882100	260190	0	0	0	0	0	0	0	0	0	0	0
F1SB09	Uncharacterized protein	SEC22B	SEC22 vesicle trafficking protein homolog B (S. cerevisiae)	2	1864300	0	134100	0	0	0	0	0	0	0	0	0	0
F1SVA2	Uncharacterized protein	TINAGL1	tubulointerstitial nephritis antigen-like 1	4	1845500	208360	0	0	0	0	0	0	0	0	0	0	0
P50390	Transthyretin (Prealbumin)	TTR	transthyretin	2	1829400	0	277360	0	0	0	0	0	0	0	0	0	0
F1SPG5	Uncharacterized protein	LOC100738595	fibulin 2 [ Sus scrofa (pig) ]	2	1807000	0	0	0	0	0	0	0	0	0	0	738820	0
I3L725	Uncharacterized protein	RHOG	ras homolog gene family, member G (rho G)	1	1803600	0	181570	0	0	0	0	0	0	0	0	0	0
I3LJH2	Uncharacterized protein			8	1784700	312190	0	0	0	0	0	0	0	0	0	0	0
F2Z5F7	Uncharacterized protein	DPY30	dpy-30 homolog (C. elegans)	11	1775500	0	0	312760	0	0	0	0	0	0	0	0	0
I7C6K2	Solute carrier family 27 member 1 (Fragment)	SLC27A1	solute carrier family 27 (fatty acid transporter), member 1	1	1770600	513780	0	0	0	0	0	0	0	0	0	0	0
F1RWJ0	Uncharacterized protein	MRPL10	mitochondrial ribosomal protein L10	6	1758300	331250	0	0	0	0	0	0	0	0	0	0	0
F1SAN6	Uncharacterized protein	ILVBL	ilvB (bacterial acetolactate synthase)-like	3	1757000	204940	0	0	0	0	0	0	0	0	0	0	0
F2Z5W6	Uncharacterized protein	LAMTOR1	late endosomal/lysosomal adaptor, MAPK and MTOR activator 1	2	1744500	329040	0	0	0	0	0	0	0	0	0	0	0
K9J6J2	Erythrocyte band 7 integral membrane protein isoform a	STOM_tv1	Erythrocyte band 7 integral membrane protein isoform a	8	1732300	0	113240	0	0	0	0	0	0	0	0	0	0
I3LI05	Uncharacterized protein	SRRT	serrate RNA effector molecule homolog (Arabidopsis)	1	1649000	196510	0	0	0	0	0	0	0	0	0	0	0
P81693	Low molecular weight phosphotyrosine protein phosphatase (LMW-PTP) (LMW-PTPase) (EC 3.1.3.48) (Low molecular weight cytosolic acid phosphatase) (EC 3.1.3.2)	ACP1	acid phosphatase 1, soluble	2	1647100	0	0	431050	0	0	0	0	0	0	0	0	0
F1SVC4	Uncharacterized protein	PTCD3	Pentatricopeptide repeat domain 3	5	1621500	249110	0	0	0	0	0	0	0	0	0	0	0
F1S4E0	Uncharacterized protein	GBP4	guanylate binding protein 4	2	1618200	0	0	0	0	0	0	756980	0	0	0	0	0
F1SD97	Uncharacterized protein	FARSA	phenylalanyl-tRNA synthetase, alpha subunit	12	1589200	215380	0	0	0	0	0	0	0	0	0	0	0
I3LPP4	Uncharacterized protein (Fragment)	CSE1L	CSE1 chromosome segregation 1-like (yeast)	2	1552200	0	0	0	0	0	532160	0	0	0	0	0	0
K9J4R8	Protein S100-A13	S100A13	S100 calcium binding protein A13	1	1514900	0	394670	0	0	0	0	0	0	0	0	0	0
I3LSZ1	Uncharacterized protein	UBE2I	ubiquitin-conjugating enzyme E2I (UBC9 homolog, yeast)	3	1417300	269640	0	0	0	0	0	0	0	0	0	0	0
I3LQ27	Insulin-like growth factor-binding protein 2 (Fragment)	IGFBP2	insulin-like growth factor binding protein 2, 36kDa	2	1399200	0	0	0	545280	0	0	0	0	0	0	0	0
I3LIQ9	Uncharacterized protein			3	1353900	0	0	0	0	0	821790	0	0	0	0	0	0
F1RU31	Uncharacterized protein	SART1	squamous cell carcinoma antigen recognized by T cells	6	1353400	96348	0	0	0	0	0	0	0	0	0	0	0
F1SH60	Uncharacterized protein (Fragment)	CPSF6	cleavage and polyadenylation specific factor 6, 68kDa	8	1352400	175750	0	0	0	0	0	0	0	0	0	0	0
K7GQB8	Uncharacterized protein	CP	ceruloplasmin (ferroxidase)	6	1345800	0	0	133360	0	0	0	0	0	0	0	0	0
F1SCM9	Uncharacterized protein			4	1339800	196010	0	0	0	0	0	0	0	0	0	0	0
I3LJA6	Uncharacterized protein (Fragment)	LOC100626178	fibrinogen alpha chain	2	1307200	235290	0	0	0	0	0	0	0	0	0	0	0
F1RHA7	Transforming growth factor-beta-induced protein ig-h3 (Fragment)	TGFBI	transforming growth factor, beta-induced, 68kDa	5	1296600	0	0	201040	0	0	0	0	0	0	0	0	0
F1SEC0	Uncharacterized protein	DCTN3	dynactin 3 (p22)	2	1283900	197040	0	0	0	0	0	0	0	0	0	0	0
F1RF11	Uncharacterized protein	MMP2	matrix metallopeptidase 2 (gelatinase A, 72kDa gelatinase, 72kDa type IV collagenase)	2	1271700	0	0	0	254630	0	0	0	0	0	0	0	0
I3LKK0	Uncharacterized protein	LOC100623684	isoleucine--tRNA ligase, cytoplasmic-like [ Sus scrofa (pig) ]	4	1242500	405230	0	0	0	0	0	0	0	0	0	0	0
F1SBH1	D-tyrosyl-tRNA(Tyr) deacylase (EC 3.1.-.-)	DTD1	histidyl-tRNA synthetase 2, mitochondrial (putative); D-tyrosyl-tRNA deacylase 1 homolog (S. cerevisiae)	4	1210800	55459	0	0	0	0	0	0	0	0	0	0	0
F1SHF4	Uncharacterized protein	SCFD1	sec1 family domain containing 1	1	1186800	271960	0	0	0	0	0	0	0	0	0	0	0
F1SEN1	Annexin	ANXA8	annexin A8	1	1150900	0	0	171880	0	0	0	0	0	0	0	0	0
I3L677	Glucose-6-phosphate 1-dehydrogenase (EC 1.1.1.49) (Fragment)	G6PD	glucose-6-phosphate dehydrogenase	1	1135100	0	0	109370	0	0	0	0	0	0	0	0	0
F1SDP2	Uncharacterized protein (Fragment)	LHPP	phospholysine phosphohistidine inorganic pyrophosphate phosphatase	1	1107000	148290	0	0	0	0	0	0	0	0	0	0	0
I3LD63	NADPH--cytochrome P450 reductase	POR	P450 (cytochrome) oxidoreductase	2	1096200	190250	0	0	0	0	0	0	0	0	0	0	0
F1S6M7	Uncharacterized protein	TUBB3	tubulin, beta 3; melanocortin 1 receptor (alpha melanocyte stimulating hormone receptor)	2	1000300	0	0	0	0	0	0	0	0	233450	0	0	0
F1SBR6	Olfactomedin-like protein 3 (EC 1.2.7.1) (Uncharacterized protein)	OLFML3	olfactomedin-like 3	2	987640	0	0	0	0	0	0	0	0	0	0	987640	0
F1RRF2	Uncharacterized protein	STT3B	STT3, subunit of the oligosaccharyltransferase complex, homolog B (S. cerevisiae)	0	949430	0	375340	0	0	0	0	0	0	0	0	0	0
K9IVV5	Tryptophan--tRNA ligase, cytoplasmic isoform a	WARS	tryptophanyl-tRNA synthetase	1	933650	152260	0	0	0	0	0	0	0	0	0	0	0
F1SBU8	Uncharacterized protein	C19orf70	chromosome 19 open reading frame 70	2	923250	242970	0	0	0	0	0	0	0	0	0	0	0
Q9GLP2	Vitamin K-dependent protein C (EC 3.4.21.69) (Anticoagulant protein C) (Autoprothrombin IIA) (Blood coagulation factor XIV) [Cleaved into: Vitamin K-dependent protein C light chain; Vitamin K-dependent protein C heavy chain; Activation peptide]	PROC	protein C (inactivator of coagulation factors Va and VIIIa)	3	913810	0	0	0	0	0	0	0	0	0	0	532790	0
F1RQV0	Uncharacterized protein	MRPL49	mitochondrial ribosomal protein L49	1	912500	0	145140	0	0	0	0	0	0	0	0	0	0
F1S5A8	Uncharacterized protein	DHX15	DEAH (Asp-Glu-Ala-His) box polypeptide 15	3	910900	0	120870	0	0	0	0	0	0	0	0	0	0
K7GL26	Interleukin-18	IL18	interleukin 18 (interferon-gamma-inducing factor)	2	834000	0	0	0	0	0	0	0	0	0	241570	0	0
I3LEP0	Uncharacterized protein (Fragment)			1	829210	101610	0	0	0	0	0	0	0	0	0	0	0
Q08094	Calponin-2 (Calponin H2, smooth muscle) (Neutral calponin) (Fragment)	CNN2	calponin 2	3	810700	0	151830	0	0	0	0	0	0	0	0	0	0
F1RF16	Uncharacterized protein (Fragment)	LOC100517530	liver carboxylesterase-like [ Sus scrofa (pig) ]	2	803650	0	0	0	0	0	0	0	0	0	0	803650	0
I3L8P7	Uncharacterized protein	LOC100738149	phenylalanine--tRNA ligase beta subunit-like [ Sus scrofa (pig) ]	2	764340	0	0	223560	0	0	0	0	0	0	0	0	0
B8XSJ9	Monoglyceride lipase (Uncharacterized protein)	MGLL	monoglyceride lipase	2	761570	68736	0	0	0	0	0	0	0	0	0	0	0
F1RIJ5	Uncharacterized protein (Fragment)	DNAJC11	DnaJ (Hsp40) homolog, subfamily C, member 11	2	656900	179170	0	0	0	0	0	0	0	0	0	0	0
F1SEQ7	Uncharacterized protein	FAM213A	family with sequence similarity 213, member A	2	640140	0	125530	0	0	0	0	0	0	0	0	0	0
K7GPE7	Uncharacterized protein	ADHFE1	alcohol dehydrogenase, iron containing, 1	1	561560	0	0	0	0	0	0	0	0	0	0	561560	0
F1RQ01	Uncharacterized protein	FERMT3	fermitin family homolog 3 (Drosophila)	2	558520	0	0	0	0	0	0	0	0	0	195180	0	0
I3L973	Uncharacterized protein (Fragment)	PARVA	parvin, alpha	3	547400	0	0	0	0	0	0	0	0	0	0	547400	0
F1S6Z3	Uncharacterized protein	ABRACL	ABRA C-terminal like	2	545160	0	0	0	0	0	0	0	0	0	236700	0	0
F1S596	Uncharacterized protein	PRKCSH	protein kinase C substrate 80K-H	2	448170	0	26879	0	0	0	0	0	0	0	0	0	0
B9TSR8	Complement factor B	CFB	complement factor B	2	438120	0	0	0	0	0	0	0	0	0	0	438120	0
F1RX31	Uncharacterized protein	SFRP2	secreted frizzled-related protein 2	2	400400	0	0	0	0	0	0	0	0	0	262970	0	0
E7CXS1	Uncharacterized protein (Very low density lipoprotein receptor)	Vldlr VLDLR	Very low density lipoprotein receptor	2	375360	0	0	284740	0	0	0	0	0	0	0	0	0
K9IW91	GCN1 general control of amino-acid synthesis 1-like 1	GCN1L1	GCN1 general control of amino-acid synthesis 1-like 1 (yeast)	2	280480	104400	0	0	0	0	0	0	0	0	0	0	0
D5LG68	Beta-casein (Fragment)	CSN2	casein beta	1	223280	0	0	0	0	201410	0	0	0	0	0	0	0
K7GP35	Uncharacterized protein	PLP2	proteolipid protein 2 (colonic epithelium-enriched)	4	0	0	0	0	0	0	0	0	0	0	0	0	0
F1SMP5	Uncharacterized protein (Fragment)	MPDZ	multiple PDZ domain protein	7	0	0	0	0	0	0	0	0	0	0	0	0	0
I3L5Q3	Uncharacterized protein	UBL4A	ubiquitin-like 4A	1	0	0	0	0	0	0	0	0	0	0	0	0	0
I3L7T6	Histone H2A	H2AFX	H2A histone family, member X	4	0	0	0	0	0	0	0	0	0	0	0	0	0

## Sheet: b) Detailed MaxQuant output
Detailed MaxQuant output
Protein IDs	Majority protein IDs	Fasta headers	Number of proteins	Peptides	Razor + unique peptides	Unique peptides	Peptides 522_DMD_3Mo	Peptides 527_DMD_3Mo	Peptides 536_DMD_2d	Peptides 537_DMD_3Mo	Peptides 542_DMD_2d	Peptides 544_DMD_2d	Peptides 580_wt_2d	Peptides 742_wt_3Mo	Peptides 744_wt_3Mo	Peptides 775_wt_3Mo	Peptides 879_wt_2d	Peptides 880_wt_2d	Razor + unique peptides 522_DMD_3Mo	Razor + unique peptides 527_DMD_3Mo	Razor + unique peptides 536_DMD_2d	Razor + unique peptides 537_DMD_3Mo	Razor + unique peptides 542_DMD_2d	Razor + unique peptides 544_DMD_2d	Razor + unique peptides 580_wt_2d	Razor + unique peptides 742_wt_3Mo	Razor + unique peptides 744_wt_3Mo	Razor + unique peptides 775_wt_3Mo	Razor + unique peptides 879_wt_2d	Razor + unique peptides 880_wt_2d	Unique peptides 522_DMD_3Mo	Unique peptides 527_DMD_3Mo	Unique peptides 536_DMD_2d	Unique peptides 537_DMD_3Mo	Unique peptides 542_DMD_2d	Unique peptides 544_DMD_2d	Unique peptides 580_wt_2d	Unique peptides 742_wt_3Mo	Unique peptides 744_wt_3Mo	Unique peptides 775_wt_3Mo	Unique peptides 879_wt_2d	Unique peptides 880_wt_2d	Sequence coverage [%]	Unique + razor sequence coverage [%]	Unique sequence coverage [%]	Mol. weight [kDa]	Sequence length	Q-value	Sequence coverage 522_DMD_3Mo [%]
Q9TV62;Q95249;O46422;Q9TQS3	Q9TV62	>sp|Q9TV62|MYH4_PIG Myosin-4 OS=Sus scrofa GN=MYH4 PE=2 SV=1	4	174	174	35	146	159	128	159	128	120	140	167	159	160	141	137	146	159	128	159	128	120	140	167	159	160	141	137	28	30	8	30	11	4	15	34	32	35	19	23	66.6	66.6	15.1	223.23	1937	0	63.7
B6VNT8;C7AI81;F1SLG5;B2ZFN7;Q27HS3;O62788	B6VNT8;C7AI81;F1SLG5;B2ZFN7	>tr|B6VNT8|B6VNT8_PIG Cardiac muscle alpha actin 1 OS=Sus scrofa GN=ACTC1 PE=2 SV=1;>tr|C7AI81|C7AI81_PIG Actin alpha 2 OS=Sus scrofa GN=ACTA2 PE=2 SV=1;>tr|F1SLG5|F1SLG5_PIG Uncharacterized protein OS=Sus scrofa GN=ACTG2 PE=3 SV=2;>tr|B2ZFN7|B2ZFN7_PIG Ac	6	24	24	3	23	24	23	24	23	23	24	24	22	23	22	22	23	24	23	24	23	23	24	24	22	23	22	22	3	3	3	3	3	3	3	3	2	2	2	2	74.8	74.8	10.9	42.019	377	0	72.7
P79293;F1S9D6;Q95248;Q29107;H6SHX6;Q9TS51	P79293;F1S9D6	>sp|P79293|MYH7_PIG Myosin-7 OS=Sus scrofa GN=MYH7 PE=2 SV=2;>tr|F1S9D6|F1S9D6_PIG Myosin-7 OS=Sus scrofa GN=MYH7 PE=4 SV=1	6	139	113	60	105	129	132	130	128	131	124	131	126	112	125	124	81	103	108	105	104	107	100	108	103	89	102	102	43	53	55	55	54	55	52	57	55	44	52	52	59.1	51.1	28.8	223.3	1935	0	52.6
Q9TV61;F1SS62	Q9TV61;F1SS62	>sp|Q9TV61|MYH1_PIG Myosin-1 OS=Sus scrofa GN=MYH1 PE=2 SV=1;>tr|F1SS62|F1SS62_PIG Myosin-1 (Fragment) OS=Sus scrofa GN=MYH1 PE=4 SV=2	2	168	41	14	145	158	149	158	147	145	157	161	156	155	155	146	35	40	38	39	39	38	41	40	40	41	41	40	13	14	12	14	13	12	14	14	14	14	14	13	65.9	19	6.5	223.17	1939	0	62
F2Z5B6;P42639	F2Z5B6;P42639	>tr|F2Z5B6|F2Z5B6_PIG Tropomyosin alpha-1 chain OS=Sus scrofa GN=TPM1 PE=3 SV=1;>sp|P42639|TPM1_PIG Tropomyosin alpha-1 chain OS=Sus scrofa GN=TPM1 PE=1 SV=2	2	40	40	21	36	34	34	35	33	34	36	37	36	33	35	33	36	34	34	35	33	34	36	37	36	33	35	33	18	18	18	19	18	19	20	20	19	16	19	19	79.2	79.2	52.8	32.694	284	0	73.9
Q5XLD3;I3LBJ8;Q4LAX1;Q8WMK2;Q7M337	Q5XLD3;I3LBJ8	>sp|Q5XLD3|KCRM_PIG Creatine kinase M-type OS=Sus scrofa GN=CKM PE=2 SV=1;>tr|I3LBJ8|I3LBJ8_PIG Creatine kinase M-type OS=Sus scrofa GN=CKM PE=3 SV=1	5	28	28	28	22	24	21	23	20	19	23	26	25	26	22	24	22	24	21	23	20	19	23	26	25	26	22	24	22	24	21	23	20	19	23	26	25	26	22	24	74.8	74.8	74.8	43.059	381	0	69.8
Q5XLD2;A1XQT5;Q19AA7;Q5EEL9;Q866A7	Q5XLD2;A1XQT5;Q19AA7	>tr|Q5XLD2|Q5XLD2_PIG Myosin regulatory light chain 2 OS=Sus scrofa GN=HUMMLC2B PE=2 SV=1;>tr|A1XQT5|A1XQT5_PIG HUMMLC2B OS=Sus scrofa GN=HUMMLC2B PE=2 SV=1;>tr|Q19AA7|Q19AA7_PIG Myosin light chain phosphorylatable fast skeletal muscle protein OS=Sus scrof	5	20	20	20	19	19	20	18	19	18	20	19	19	18	20	18	19	19	20	18	19	18	20	19	19	18	20	18	19	19	20	18	19	18	20	19	19	18	20	18	88.8	88.8	88.8	18.978	169	0	88.8
A1XQT6	A1XQT6	>tr|A1XQT6|A1XQT6_PIG MLC1f OS=Sus scrofa GN=MYL1 PE=2 SV=1	1	21	21	6	20	19	20	21	19	18	20	18	18	20	20	19	20	19	20	21	19	18	20	18	18	20	20	19	5	5	6	6	5	5	5	4	4	5	6	5	87	87	24.5	20.918	192	0	87
F1RUN2;P08835;A2THZ2;CON__P02769	F1RUN2;P08835;A2THZ2	>tr|F1RUN2|F1RUN2_PIG Serum albumin OS=Sus scrofa GN=ALB PE=4 SV=1;>sp|P08835|ALBU_PIG Serum albumin OS=Sus scrofa GN=ALB PE=1 SV=2;>tr|A2THZ2|A2THZ2_PIG Albumin (Fragment) OS=Sus scrofa domesticus PE=2 SV=1	4	50	50	47	50	48	38	49	38	42	43	43	44	41	46	42	50	48	38	49	38	42	43	43	44	41	46	42	47	45	37	46	36	39	40	41	42	39	43	41	71.8	71.8	67.1	69.669	607	0	71.8
P00355;Q0QES9;Q9TUY2;Q9TT74;F1SLR8;Q0Q4G7;Q71UN0;G3CKJ2;Q8MJ17;Q8WNY0;F1RM74	P00355;Q0QES9;Q9TUY2	>sp|P00355|G3P_PIG Glyceraldehyde-3-phosphate dehydrogenase OS=Sus scrofa GN=GAPDH PE=1 SV=4;>tr|Q0QES9|Q0QES9_PIG Glyceraldehyde-3-phosphate dehydrogenase (Fragment) OS=Sus scrofa GN=GAPDH PE=2 SV=1;>tr|Q9TUY2|Q9TUY2_PIG Glyceraldehyde-3-phosphate dehydro	11	17	17	4	16	16	15	16	13	13	16	16	16	14	15	15	16	16	15	16	13	13	16	16	16	14	15	15	4	4	4	4	3	2	4	4	4	2	4	4	73.6	73.6	15.6	35.836	333	0	71.2
F1RQQ8;Q19PY2;F1RQQ7	F1RQQ8;Q19PY2	>tr|F1RQQ8|F1RQQ8_PIG Phosphorylase OS=Sus scrofa GN=PYGM PE=3 SV=2;>tr|Q19PY2|Q19PY2_PIG Phosphorylase OS=Sus scrofa GN=PYGM PE=2 SV=2	3	54	54	4	46	49	42	48	43	40	49	50	53	50	44	45	46	49	42	48	43	40	49	50	53	50	44	45	4	4	2	4	3	3	4	4	4	3	3	2	62	62	4.5	97.269	842	0	56.8
F1SS61;REV__F1SBP9	F1SS61	>tr|F1SS61|F1SS61_PIG Uncharacterized protein OS=Sus scrofa GN=MYH3 PE=4 SV=1	2	127	78	68	108	116	108	118	110	109	111	55	47	48	98	96	66	69	65	71	66	65	67	9	3	4	53	53	58	61	57	62	57	56	59	8	2	3	50	48	54.6	37.3	33.4	223.85	1943	0	51.6
F1RHL9	F1RHL9	>tr|F1RHL9|F1RHL9_PIG Uncharacterized protein OS=Sus scrofa GN=ACTN2 PE=4 SV=1	1	62	47	41	52	59	58	56	54	59	59	57	56	54	59	56	39	45	44	43	41	45	45	44	42	40	45	42	35	39	39	38	36	39	39	38	37	35	39	37	69.9	54.8	52.6	103.73	894	0	62.3
F1SS64;Q9TV63;F1SS65;Q29623;Q7JFR8;P81271	F1SS64;Q9TV63;F1SS65	>tr|F1SS64|F1SS64_PIG Myosin-1 OS=Sus scrofa GN=MYH1 PE=4 SV=1;>sp|Q9TV63|MYH2_PIG Myosin-2 OS=Sus scrofa GN=MYH2 PE=2 SV=1;>tr|F1SS65|F1SS65_PIG Uncharacterized protein (Fragment) OS=Sus scrofa GN=LOC100737032 PE=4 SV=2	6	160	45	41	130	147	151	145	140	144	154	144	138	145	152	147	31	38	44	35	36	39	44	35	32	38	44	44	27	34	40	31	32	35	40	31	28	34	40	40	62.7	21.1	19	223.16	1939	0	55.9
F1SHL9;I3LAK4	F1SHL9	>tr|F1SHL9|F1SHL9_PIG Pyruvate kinase (Fragment) OS=Sus scrofa GN=PKM PE=3 SV=2	2	35	35	35	28	30	29	28	28	29	32	34	34	33	30	29	28	30	29	28	28	29	32	34	34	33	30	29	28	30	29	28	28	29	32	34	34	33	30	29	67	67	67	58.722	540	0	57.2
F1RFY2;Q1KYT0;B1A3A0	F1RFY2;Q1KYT0;B1A3A0	>tr|F1RFY2|F1RFY2_PIG Beta-enolase OS=Sus scrofa GN=ENO3 PE=3 SV=1;>sp|Q1KYT0|ENOB_PIG Beta-enolase OS=Sus scrofa GN=ENO3 PE=2 SV=1;>tr|B1A3A0|B1A3A0_PIG Beta-enolase 3 transcript variant 1 OS=Sus scrofa GN=ENO3 PE=2 SV=1	3	26	26	18	22	22	20	22	19	20	21	25	25	26	21	21	22	22	20	22	19	20	21	25	25	26	21	21	15	15	13	15	12	13	14	17	17	18	14	15	71.2	71.2	52.1	47.113	434	0	67.5
F1RII7;P02067;A7YB43;F1RII5;P04246;P02101;F1RII6	F1RII7;P02067;A7YB43	>tr|F1RII7|F1RII7_PIG Hemoglobin subunit beta OS=Sus scrofa GN=HBB PE=3 SV=1;>sp|P02067|HBB_PIG Hemoglobin subunit beta OS=Sus scrofa GN=HBB PE=1 SV=3;>tr|A7YB43|A7YB43_PIG Beta-globin (Fragment) OS=Sus scrofa PE=2 SV=1	7	12	12	11	12	12	12	12	11	11	12	11	11	10	12	12	12	12	12	12	11	11	12	11	11	10	12	12	11	11	11	11	10	11	11	10	10	9	11	11	78.2	78.2	71.4	16.166	147	0	78.2
F1RU49;I3LCP0	F1RU49;I3LCP0	>tr|F1RU49|F1RU49_PIG Uncharacterized protein OS=Sus scrofa GN=LOC100519531 PE=4 SV=1;>tr|I3LCP0|I3LCP0_PIG Uncharacterized protein (Fragment) OS=Sus scrofa GN=LOC100519531 PE=4 SV=1	2	63	63	48	49	55	28	56	25	16	26	55	59	58	29	42	49	55	28	56	25	16	26	55	59	58	29	42	36	41	14	43	12	2	12	42	45	44	15	28	74.9	74.9	61	103.31	903	0	58.5
F1RFH9;Q8WMV6;Q8WMV7	F1RFH9	>tr|F1RFH9|F1RFH9_PIG Uncharacterized protein OS=Sus scrofa GN=ATP2A1 PE=3 SV=1	3	39	39	26	30	36	30	34	35	33	38	36	38	35	36	36	30	36	30	34	35	33	38	36	38	35	36	36	19	23	19	21	23	22	25	24	26	24	24	24	44	44	30.1	109.16	993	0	32.4
F1SMN5;F1SGJ3	F1SMN5	>tr|F1SMN5|F1SMN5_PIG Uncharacterized protein OS=Sus scrofa GN=FLNC PE=4 SV=1	2	88	88	88	73	80	75	78	81	81	77	67	66	64	77	71	73	80	75	78	81	81	77	67	66	64	77	71	73	80	75	78	81	81	77	67	66	64	77	71	48	48	48	290.41	2720	0	39.4
Q75NG6;Q75NG7;Q75NG8;Q75NG9	Q75NG6;Q75NG7;Q75NG8;Q75NG9	>tr|Q75NG6|Q75NG6_PIG Troponin T fast skeletal muscle type OS=Sus scrofa GN=tnnt3 PE=2 SV=1;>tr|Q75NG7|Q75NG7_PIG Troponin T fast skeletal muscle type OS=Sus scrofa GN=tnnt3 PE=2 SV=1;>tr|Q75NG8|Q75NG8_PIG Troponin T fast skeletal muscle type OS=Sus scrofa	4	17	17	2	15	17	16	16	17	17	16	15	15	15	17	14	15	17	16	16	17	17	16	15	15	15	17	14	2	2	2	2	2	2	2	2	1	1	2	1	55.6	55.6	3.6	29.828	250	0	54
P02540	P02540	>sp|P02540|DESM_PIG Desmin OS=Sus scrofa GN=DES PE=1 SV=4	1	32	29	29	30	31	29	32	29	29	30	28	27	27	29	25	27	28	26	29	27	26	27	26	25	25	27	24	27	28	26	29	27	26	27	26	25	25	27	24	66.9	62.2	62.2	53.628	471	0	64.8
P00339;D2SW96;D4N875;Q29385;Q70PG4	P00339;D2SW96	>sp|P00339|LDHA_PIG L-lactate dehydrogenase A chain OS=Sus scrofa GN=LDHA PE=1 SV=3;>tr|D2SW96|D2SW96_PIG L-lactate dehydrogenase OS=Sus scrofa PE=2 SV=1	5	24	24	23	16	20	16	19	14	12	19	23	21	23	18	17	16	20	16	19	14	12	19	23	21	23	18	17	15	19	15	18	13	11	18	22	20	22	17	16	81	81	77.4	36.618	332	0	62.3
F1SHX0	F1SHX0	>tr|F1SHX0|F1SHX0_PIG Uncharacterized protein (Fragment) OS=Sus scrofa GN=NEB PE=4 SV=2	1	121	121	120	97	108	103	106	102	94	104	108	100	104	104	95	97	108	103	106	102	94	104	108	100	104	104	95	96	107	103	105	101	94	103	108	100	104	104	95	52.5	52.5	52.2	307.21	2640	0	44
D0G7F6;Q1W5B8;Q1PC32;Q29371	D0G7F6;Q1W5B8;Q1PC32;Q29371	>tr|D0G7F6|D0G7F6_PIG Triosephosphate isomerase OS=Sus scrofa GN=TPI1 PE=2 SV=1;>tr|Q1W5B8|Q1W5B8_PIG Triosephosphate isomerase OS=Sus scrofa GN=TPI1 PE=2 SV=1;>tr|Q1PC32|Q1PC32_PIG Triosephosphate isomerase (Fragment) OS=Sus scrofa PE=3 SV=1;>sp|Q29371|TP	4	16	16	16	16	16	16	16	16	16	16	16	16	16	15	15	16	16	16	16	16	16	16	16	16	16	15	15	16	16	16	16	16	16	16	16	16	16	15	15	79	79	79	26.667	248	0	79
F1SRI8	F1SRI8	>tr|F1SRI8|F1SRI8_PIG Uncharacterized protein (Fragment) OS=Sus scrofa GN=MYBPC1 PE=4 SV=2	1	53	52	52	47	49	48	49	47	46	48	42	44	39	48	47	46	48	47	48	46	45	47	41	43	38	47	46	46	48	47	48	46	45	47	41	43	38	47	46	53.5	52.5	52.5	127.89	1137	0	45.6
Q5S1S4;B6A7R3;A7E1S8;A7E1S9	Q5S1S4;B6A7R3;A7E1S8;A7E1S9	>sp|Q5S1S4|CAH3_PIG Carbonic anhydrase 3 OS=Sus scrofa GN=CA3 PE=2 SV=3;>tr|B6A7R3|B6A7R3_PIG Carbonic anhydrase IIIb OS=Sus scrofa PE=2 SV=1;>tr|A7E1S8|A7E1S8_PIG Putative uncharacterized protein (Fragment) OS=Sus scrofa PE=2 SV=1;>tr|A7E1S9|A7E1S9_PIG Pu	4	20	20	20	18	20	18	19	14	16	18	19	19	19	16	16	18	20	18	19	14	16	18	19	19	19	16	16	18	20	18	19	14	16	18	19	19	19	16	16	86.5	86.5	86.5	29.411	260	0	78.1
F1RJ25;Q6UV41	F1RJ25	>tr|F1RJ25|F1RJ25_PIG Fructose-bisphosphate aldolase OS=Sus scrofa GN=ALDOC PE=3 SV=2	2	15	15	13	15	7	5	4	7	5	7	5	4	5	6	4	15	7	5	4	7	5	7	5	4	5	6	4	13	5	3	2	5	3	5	3	2	3	4	2	55.5	55.5	47.8	39.376	364	0	55.5
P09571;B3CL06;CON__Q2HJF0	P09571;B3CL06	>sp|P09571|TRFE_PIG Serotransferrin OS=Sus scrofa GN=TF PE=1 SV=2;>tr|B3CL06|B3CL06_PIG Serotransferrin OS=Sus scrofa GN=TF PE=4 SV=1	3	44	44	40	43	40	39	43	35	35	42	39	35	31	38	37	43	40	39	43	35	35	42	39	35	31	38	37	39	37	35	39	32	32	38	35	31	27	35	33	65.5	65.5	57.3	76.967	696	0	63.6
F1RH20;F1RH19	F1RH20;F1RH19	>tr|F1RH20|F1RH20_PIG Uncharacterized protein OS=Sus scrofa GN=MYBPC2 PE=4 SV=2;>tr|F1RH19|F1RH19_PIG Uncharacterized protein OS=Sus scrofa GN=MYBPC2 PE=4 SV=2	2	60	60	59	45	48	23	49	27	10	38	57	59	55	22	36	45	48	23	49	27	10	38	57	59	55	22	36	44	47	22	48	26	9	37	56	58	54	21	35	62.1	62.1	61.1	127.66	1140	0	47.9
Q7SIB7;K7GKJ8;F1RPH0;D0G784;K7GRJ0;K7GNI9;K7GSU7;F1RPH1;Q6RI85;Q6T4P2;K7GMF2;K7GNH6;Q6T4P3;Q6T4P4	Q7SIB7;K7GKJ8;F1RPH0;D0G784	>sp|Q7SIB7|PGK1_PIG Phosphoglycerate kinase 1 OS=Sus scrofa GN=PGK1 PE=1 SV=3;>tr|K7GKJ8|K7GKJ8_PIG Phosphoglycerate kinase (Fragment) OS=Sus scrofa GN=PGK1 PE=3 SV=1;>tr|F1RPH0|F1RPH0_PIG Phosphoglycerate kinase (Fragment) OS=Sus scrofa GN=PGK1 PE=3 SV=2;	14	22	22	22	22	22	20	22	20	19	18	20	21	20	19	17	22	22	20	22	20	19	18	20	21	20	19	17	22	22	20	22	20	19	18	20	21	20	19	17	65	65	65	44.558	417	0	65
K7GS06;Q9GJV4;K7GPH5;Q9GL05;K7GMC3;K7GLQ8;K7GQC7;K7GLZ4;Q8WMK1;K7GSN6;K7GSI9	K7GS06;Q9GJV4;K7GPH5;Q9GL05;K7GMC3;K7GLQ8;K7GQC7;K7GLZ4;Q8WMK1	>tr|K7GS06|K7GS06_PIG Uncharacterized protein OS=Sus scrofa GN=FHL1C PE=4 SV=1;>tr|Q9GJV4|Q9GJV4_PIG Four and a half LIM domains 1 protein, isoform C OS=Sus scrofa GN=fhl1C PE=2 SV=1;>tr|K7GPH5|K7GPH5_PIG Uncharacterized protein OS=Sus scrofa GN=FHL1C PE=4	11	15	15	15	14	15	14	15	14	13	15	14	14	13	14	14	14	15	14	15	14	13	15	14	14	13	14	14	14	15	14	15	14	13	15	14	14	13	14	14	61.8	61.8	61.8	31.999	280	0	61.4
F1RVL5	F1RVL5	>tr|F1RVL5|F1RVL5_PIG Uncharacterized protein (Fragment) OS=Sus scrofa GN=MYOM2 PE=4 SV=2	1	51	51	51	45	49	45	48	46	39	45	48	49	43	42	45	45	49	45	48	46	39	45	48	49	43	42	45	45	49	45	48	46	39	45	48	49	43	42	45	59.7	59.7	59.7	121.69	1089	0	53.4
P02543;Q3HWE5;Q6EEI0;Q7M2W3;F1S847;F1RFH3;P02547;F1RJU4;F1RJU6	P02543;Q3HWE5	>sp|P02543|VIME_PIG Vimentin OS=Sus scrofa GN=VIM PE=1 SV=2;>tr|Q3HWE5|Q3HWE5_PIG Vimentin (Fragment) OS=Sus scrofa domesticus PE=2 SV=1	9	35	35	30	33	29	28	32	24	26	29	21	19	22	27	19	33	29	28	32	24	26	29	21	19	22	27	19	28	24	24	27	21	22	24	18	16	18	23	17	71.9	71.9	62.7	53.667	466	0	67.8
F1SLA0;Q0QEM6;K7GLT8;Q29235	F1SLA0;Q0QEM6;K7GLT8	>tr|F1SLA0|F1SLA0_PIG ATP synthase subunit beta OS=Sus scrofa GN=ATP5B PE=3 SV=1;>tr|Q0QEM6|Q0QEM6_PIG ATP synthase subunit beta (Fragment) OS=Sus scrofa GN=ATP5B PE=2 SV=1;>tr|K7GLT8|K7GLT8_PIG ATP synthase subunit beta OS=Sus scrofa GN=ATP5B PE=3 SV=1	4	23	23	23	20	21	21	20	21	21	22	21	20	19	22	18	20	21	21	20	21	21	22	21	20	19	22	18	20	21	21	20	21	21	22	21	20	19	22	18	66.1	66.1	66.1	56.335	528	0	54.5
F1SHW9	F1SHW9	>tr|F1SHW9|F1SHW9_PIG Uncharacterized protein (Fragment) OS=Sus scrofa PE=4 SV=2	1	74	74	74	58	65	57	61	59	54	63	66	65	63	56	54	58	65	57	61	59	54	63	66	65	63	56	54	58	65	57	61	59	54	63	66	65	63	56	54	45.7	45.7	45.7	235.33	2038	0	36.8
Q29014;F1SN68;I3LIV7	Q29014;F1SN68;I3LIV7	>tr|Q29014|Q29014_PIG Alpha-1 acid glycoprotein (Fragment) OS=Sus scrofa PE=2 SV=1;>tr|F1SN68|F1SN68_PIG Alpha-1-acid glycoprotein OS=Sus scrofa GN=ORM1 PE=3 SV=1;>tr|I3LIV7|I3LIV7_PIG Alpha-1-acid glycoprotein OS=Sus scrofa PE=3 SV=1	3	15	15	15	12	10	11	9	11	15	13	7	5	5	13	12	12	10	11	9	11	15	13	7	5	5	13	12	12	10	11	9	11	15	13	7	5	5	13	12	65	65	65	20.898	183	0	65
I3L8Q0	I3L8Q0	>tr|I3L8Q0|I3L8Q0_PIG Uncharacterized protein OS=Sus scrofa PE=4 SV=1	1	57	57	57	46	52	49	51	51	46	50	50	52	50	50	48	46	52	49	51	51	46	50	50	52	50	50	48	46	52	49	51	51	46	50	50	52	50	50	48	33.3	33.3	33.3	221.65	1992	0	29.1
P62802	P62802	>sp|P62802|H4_PIG Histone H4 OS=Sus scrofa PE=1 SV=2	1	9	9	9	7	9	9	9	9	9	9	7	8	8	9	8	7	9	9	9	9	9	9	7	8	8	9	8	7	9	9	9	9	9	9	7	8	8	9	8	53.4	53.4	53.4	11.367	103	0	52.4
P01965;F1RGX4;K7GM56;K7GQP8;CON__P01966;K7GNR8	P01965;F1RGX4;K7GM56;K7GQP8	>sp|P01965|HBA_PIG Hemoglobin subunit alpha OS=Sus scrofa GN=HBA PE=1 SV=1;>tr|F1RGX4|F1RGX4_PIG Uncharacterized protein OS=Sus scrofa GN=LOC100737768 PE=3 SV=1;>tr|K7GM56|K7GM56_PIG Uncharacterized protein (Fragment) OS=Sus scrofa GN=LOC100737768 PE=3 SV=	6	8	8	1	7	6	8	7	8	8	8	6	7	7	8	8	7	6	8	7	8	8	8	6	7	7	8	8	1	1	1	1	1	1	1	1	1	1	1	1	78.7	78.7	10.6	15.039	141	0	78.7
P00346;I3LP41;Q0QF26;I3LB44	P00346;I3LP41;Q0QF26;I3LB44	>sp|P00346|MDHM_PIG Malate dehydrogenase, mitochondrial OS=Sus scrofa GN=MDH2 PE=1 SV=2;>tr|I3LP41|I3LP41_PIG Malate dehydrogenase OS=Sus scrofa GN=MDH2 PE=3 SV=1;>tr|Q0QF26|Q0QF26_PIG Malate dehydrogenase (Fragment) OS=Sus scrofa GN=MDH2 PE=2 SV=1;>tr|I3L	4	17	17	17	13	13	14	14	16	13	15	14	12	12	15	14	13	13	14	14	16	13	15	14	12	12	15	14	13	13	14	14	16	13	15	14	12	12	15	14	61.8	61.8	61.8	35.484	338	0	49.4
F1S814;G0Z3A1;Q9TQR6;Q29388	F1S814;G0Z3A1	>tr|F1S814|F1S814_PIG Uncharacterized protein OS=Sus scrofa GN=PGM1 PE=3 SV=2;>tr|G0Z3A1|G0Z3A1_PIG Phosphoglucomutase 1 OS=Sus scrofa GN=PGM1 PE=2 SV=1	4	30	30	30	23	26	19	27	15	13	23	25	27	26	22	24	23	26	19	27	15	13	23	25	27	26	22	24	23	26	19	27	15	13	23	25	27	26	22	24	65.3	65.3	65.3	61.619	562	0	55
F6PSL2;Q8MHY0;A1XQV9;F1RKG0	F6PSL2;Q8MHY0;A1XQV9	>tr|F6PSL2|F6PSL2_PIG Uncharacterized protein (Fragment) OS=Sus scrofa GN=MLC2V PE=4 SV=1;>tr|Q8MHY0|Q8MHY0_PIG MYL2 OS=Sus scrofa GN=MLC-2V PE=2 SV=1;>tr|A1XQV9|A1XQV9_PIG MLC2v (Fragment) OS=Sus scrofa GN=MLC2V PE=2 SV=1	4	12	12	12	11	12	12	12	12	12	12	10	11	9	11	12	11	12	12	12	12	12	12	10	11	9	11	12	11	12	12	12	12	12	12	10	11	9	11	12	74.5	74.5	74.5	18.76	165	0	73.9
F1RPS8;P80021	F1RPS8;P80021	>tr|F1RPS8|F1RPS8_PIG ATP synthase subunit alpha heart isoform, mitochondrial (Fragment) OS=Sus scrofa GN=ATP5A1 PE=3 SV=1;>sp|P80021|ATPA_PIG ATP synthase subunit alpha, mitochondrial OS=Sus scrofa GN=ATP5A1 PE=1 SV=2	2	21	21	21	17	17	19	16	18	17	18	15	17	16	20	20	17	17	19	16	18	17	18	15	17	16	20	20	17	17	19	16	18	17	18	15	17	16	20	20	46.2	46.2	46.2	57.626	533	0	42.2
P68137	P68137	>sp|P68137|ACTS_PIG Actin, alpha skeletal muscle OS=Sus scrofa GN=ACTA1 PE=3 SV=1	1	23	2	2	22	23	22	23	22	22	23	23	22	23	22	22	2	2	2	2	2	2	2	2	2	2	2	2	2	2	2	2	2	2	2	2	2	2	2	2	69.8	5.8	5.8	42.051	377	0	67.6
P00571;F1S9R3;Q19QU2	P00571	>sp|P00571|KAD1_PIG Adenylate kinase isoenzyme 1 OS=Sus scrofa GN=AK1 PE=1 SV=1	3	10	10	10	10	9	10	10	9	8	9	10	9	10	9	9	10	9	10	10	9	8	9	10	9	10	9	9	10	9	10	10	9	8	9	10	9	10	9	9	56.7	56.7	56.7	21.639	194	0	56.7
F1SM75;I3LCR9	F1SM75;I3LCR9	>tr|F1SM75|F1SM75_PIG Uncharacterized protein OS=Sus scrofa GN=MYOM1 PE=4 SV=2;>tr|I3LCR9|I3LCR9_PIG Uncharacterized protein (Fragment) OS=Sus scrofa GN=MYOM1 PE=4 SV=1	2	54	54	54	44	51	46	50	45	44	46	41	42	43	44	43	44	51	46	50	45	44	46	41	42	43	44	43	44	51	46	50	45	44	46	41	42	43	44	43	41.9	41.9	41.9	185.37	1659	0	33
L8B0R9;K7ZMG0	L8B0R9;K7ZMG0	>tr|L8B0R9|L8B0R9_PIG IgG heavy chain OS=Sus scrofa GN=IGHG PE=2 SV=1;>tr|K7ZMG0|K7ZMG0_PIG IgG heavy chian constant region (Fragment) OS=Sus scrofa GN=IGHG6-2 PE=4 SV=1	2	18	18	1	14	14	2	16	4	9	14	2	8	4	17	16	14	14	2	16	4	9	14	2	8	4	17	16	0	1	0	1	0	1	1	0	1	0	1	1	52.1	52.1	6.6	49.533	455	0	42.9
B5KJG2;Q70PG2	B5KJG2	>tr|B5KJG2|B5KJG2_PIG Phosphoglycerate mutase 2 OS=Sus scrofa GN=PGAM2 PE=2 SV=1	2	19	19	15	15	15	13	16	12	10	14	18	17	18	14	14	15	15	13	16	12	10	14	18	17	18	14	14	12	12	9	12	9	8	11	14	14	14	10	11	73.1	73.1	62.1	28.677	253	0	70
P29700;F1SFI7	P29700;F1SFI7	>sp|P29700|FETUA_PIG Alpha-2-HS-glycoprotein (Fragment) OS=Sus scrofa GN=AHSG PE=1 SV=1;>tr|F1SFI7|F1SFI7_PIG Alpha-2-HS-glycoprotein (Fragment) OS=Sus scrofa GN=AHSG PE=4 SV=2	2	9	9	9	8	6	8	7	8	8	8	4	3	5	8	9	8	6	8	7	8	8	8	4	3	5	8	9	8	6	8	7	8	8	8	4	3	5	8	9	35.9	35.9	35.9	38.424	362	0	35.1
F1SNW4	F1SNW4	>tr|F1SNW4|F1SNW4_PIG MYL3 OS=Sus scrofa GN=MYL3 PE=2 SV=1	1	14	12	11	10	13	12	11	14	12	13	12	12	9	13	11	8	11	11	9	12	11	11	10	11	7	12	10	7	10	10	8	11	10	10	9	10	6	11	9	74.1	66	60.4	21.857	197	0	52.8
F1SEN8	F1SEN8	>tr|F1SEN8|F1SEN8_PIG Uncharacterized protein OS=Sus scrofa GN=LDB3 PE=4 SV=2	1	21	21	21	18	20	18	21	20	18	19	18	18	17	20	19	18	20	18	21	20	18	19	18	18	17	20	19	18	20	18	21	20	18	19	18	18	17	20	19	36.5	36.5	36.5	75.842	715	0	35.1
A1XQV4	A1XQV4	>sp|A1XQV4|TPM3_PIG Tropomyosin alpha-3 chain OS=Sus scrofa GN=TPM3 PE=2 SV=1	1	30	18	9	25	28	28	27	27	28	27	27	29	23	27	23	14	17	18	16	18	18	17	16	18	13	17	15	8	9	9	8	9	9	8	8	9	5	8	8	64.1	44.4	23.6	33.058	284	0	57.4
F1RJW7;Q8MIA4;G8ABT5	F1RJW7	>tr|F1RJW7|F1RJW7_PIG Calsequestrin OS=Sus scrofa GN=CASQ1 PE=2 SV=2	3	11	11	11	10	9	10	10	10	10	10	10	11	10	10	10	10	9	10	10	10	10	10	10	11	10	10	10	10	9	10	10	10	10	10	10	11	10	10	10	51.5	51.5	51.5	45.826	402	0	42
I3LUR7;Q1T7A5;Q1T7A4	I3LUR7	>tr|I3LUR7|I3LUR7_PIG Uncharacterized protein OS=Sus scrofa GN=COL6A3 PE=4 SV=1	3	73	73	73	65	66	62	64	63	60	59	39	40	45	60	53	65	66	62	64	63	60	59	39	40	45	60	53	65	66	62	64	63	60	59	39	40	45	60	53	34.4	34.4	34.4	342.39	3170	0	29.8
F1SRC5;P16276	F1SRC5;P16276	>tr|F1SRC5|F1SRC5_PIG Aconitate hydratase, mitochondrial (Fragment) OS=Sus scrofa GN=ACO2 PE=4 SV=2;>sp|P16276|ACON_PIG Aconitate hydratase, mitochondrial OS=Sus scrofa GN=ACO2 PE=1 SV=1	2	31	31	31	24	25	29	21	26	28	29	22	23	24	28	25	24	25	29	21	26	28	29	22	23	24	28	25	24	25	29	21	26	28	29	22	23	24	28	25	46.1	46.1	46.1	84.33	770	0	38.8
P08059;F1RNU9;CON__Q3ZBD7	P08059;F1RNU9;CON__Q3ZBD7	>sp|P08059|G6PI_PIG Glucose-6-phosphate isomerase OS=Sus scrofa GN=GPI PE=1 SV=3;>tr|F1RNU9|F1RNU9_PIG Glucose-6-phosphate isomerase OS=Sus scrofa GN=GPI PE=3 SV=2;>Q3ZBD7 SWISS-PROT:Q3ZBD7 (Bos taurus) Glucose-6-phosphate isomerase	3	26	26	26	19	22	19	22	20	16	19	24	21	24	19	18	19	22	19	22	20	16	19	24	21	24	19	18	19	22	19	22	20	16	19	24	21	24	19	18	59.1	59.1	59.1	63.125	558	0	50.4
F1S557	F1S557	>tr|F1S557|F1S557_PIG Uncharacterized protein OS=Sus scrofa GN=AGL PE=4 SV=1	1	52	52	52	28	42	40	41	41	36	41	46	48	50	44	43	28	42	40	41	41	36	41	46	48	50	44	43	28	42	40	41	41	36	41	46	48	50	44	43	58.5	58.5	58.5	149.65	1318	0	31.6
F2Z575;F1RPL1;F1RPK0;F1RPL3;Q29579	F2Z575;F1RPL1;F1RPK0;F1RPL3;Q29579	>tr|F2Z575|F2Z575_PIG Histone H2A OS=Sus scrofa GN=LOC100622387 PE=3 SV=1;>tr|F1RPL1|F1RPL1_PIG Histone H2A OS=Sus scrofa GN=HIST1H2AJ PE=3 SV=1;>tr|F1RPK0|F1RPK0_PIG Histone H2A OS=Sus scrofa GN=LOC100154508 PE=3 SV=1;>tr|F1RPL3|F1RPL3_PIG Histone H2A (Fr	5	5	5	0	5	5	5	5	5	5	5	5	5	5	5	5	5	5	5	5	5	5	5	5	5	5	5	5	0	0	0	0	0	0	0	0	0	0	0	0	57.7	57.7	0	14.091	130	0	57.7
K9IVQ6	K9IVQ6	>tr|K9IVQ6|K9IVQ6_PIG Plectin (Fragment) OS=Sus scrofa GN=PLEC PE=2 SV=1	1	109	109	108	90	92	98	93	95	89	93	74	78	67	96	86	90	92	98	93	95	89	93	74	78	67	96	86	89	91	97	92	94	88	92	73	78	67	95	85	37.9	37.9	37.7	402.91	3567	0	31.3
Q29117;Q7JFX9;Q7JFX8	Q29117	>tr|Q29117|Q29117_PIG Titin (Fragment) OS=Sus scrofa PE=2 SV=1	3	25	25	25	18	24	22	22	24	22	21	21	22	23	21	19	18	24	22	22	24	22	21	21	22	23	21	19	18	24	22	22	24	22	21	21	22	23	21	19	60.5	60.5	60.5	62.977	572	0	44.9
F1SI85	F1SI85	>tr|F1SI85|F1SI85_PIG Uncharacterized protein (Fragment) OS=Sus scrofa GN=PLCL1 PE=4 SV=2	1	1	1	1	1	1	1	1	0	1	0	1	1	1	1	1	1	1	1	1	0	1	0	1	1	1	1	1	1	1	1	1	0	1	0	1	1	1	1	1	0.7	0.7	0.7	110.36	968	0.0098384	0.7
Q1HL06;I3LCA1;F1RX49;I3LK68;K9J4R6	Q1HL06;I3LCA1	>tr|Q1HL06|Q1HL06_PIG 6-phosphofructokinase (Fragment) OS=Sus scrofa GN=PFMK PE=3 SV=1;>tr|I3LCA1|I3LCA1_PIG 6-phosphofructokinase, muscle type OS=Sus scrofa GN=PFKM PE=3 SV=1	5	24	24	3	19	22	15	21	17	15	21	23	23	21	19	17	19	22	15	21	17	15	21	23	23	21	19	17	2	3	3	3	3	3	3	3	3	3	3	3	45.6	45.6	5.5	81.639	744	0	32.8
A1XQV5;P02587;Q6PVW3	A1XQV5;P02587;Q6PVW3	>tr|A1XQV5|A1XQV5_PIG Fast skeletal muscle troponin C OS=Sus scrofa GN=TNNC2 PE=2 SV=2;>sp|P02587|TNNC2_PIG Troponin C, skeletal muscle OS=Sus scrofa GN=TNNC2 PE=1 SV=2;>tr|Q6PVW3|Q6PVW3_PIG Troponin C2 OS=Sus scrofa GN=TNNC2 PE=2 SV=1	3	10	10	10	9	10	10	10	10	9	10	10	10	10	10	9	9	10	10	10	10	9	10	10	10	10	10	9	9	10	10	10	10	9	10	10	10	10	10	9	56.2	56.2	56.2	18.156	160	0	56.2
F1RZQ6;Q9XS69;F1RRA6	F1RZQ6;Q9XS69	>tr|F1RZQ6|F1RZQ6_PIG Uncharacterized protein OS=Sus scrofa GN=SLC25A4 PE=3 SV=1;>tr|Q9XS69|Q9XS69_PIG Adenine nucleotide translocator 1 (Fragment) OS=Sus scrofa domesticus GN=ANT1 PE=3 SV=1	3	14	14	7	9	13	14	11	13	14	13	11	13	12	13	12	9	13	14	11	13	14	13	11	13	12	13	12	5	7	7	6	7	7	7	5	7	6	7	7	47.7	47.7	22.1	33.026	298	0	27.2
I3LVD5;A0SNU5;Q28937;Q8SPK6;Q7M3B0;Q95319;A1BPP7	I3LVD5;A0SNU5	>tr|I3LVD5|I3LVD5_PIG Actin, cytoplasmic 1 OS=Sus scrofa GN=ACTB PE=3 SV=1;>tr|A0SNU5|A0SNU5_PIG Beta-actin (Fragment) OS=Sus scrofa PE=2 SV=1	7	21	10	1	19	21	15	21	17	16	16	16	14	15	16	18	9	10	5	10	7	6	5	5	4	4	6	8	1	1	0	1	0	0	0	0	0	0	0	0	69.6	43.5	4.5	41.792	375	0	66.9
F1S9Q3;F1S9Q1;Q29578	F1S9Q3;F1S9Q1	>tr|F1S9Q3|F1S9Q3_PIG Uncharacterized protein OS=Sus scrofa PE=3 SV=2;>tr|F1S9Q1|F1S9Q1_PIG Uncharacterized protein OS=Sus scrofa PE=3 SV=2	3	22	22	16	17	21	22	20	20	20	21	19	20	20	21	20	17	21	22	20	20	20	21	19	20	20	21	20	12	15	16	14	14	14	15	13	14	14	15	14	40.5	40.5	29	71.209	645	0	31.9
P19620;F1S073	P19620;F1S073	>sp|P19620|ANXA2_PIG Annexin A2 OS=Sus scrofa GN=ANXA2 PE=1 SV=4;>tr|F1S073|F1S073_PIG Annexin OS=Sus scrofa GN=ANXA2 PE=3 SV=2	2	26	26	26	22	24	21	24	22	22	20	19	14	14	22	16	22	24	21	24	22	22	20	19	14	14	22	16	22	24	21	24	22	22	20	19	14	14	22	16	69.9	69.9	69.9	38.422	339	0	56.6
F1SK00;P33198	F1SK00;P33198	>tr|F1SK00|F1SK00_PIG Isocitrate dehydrogenase [NADP] (Fragment) OS=Sus scrofa GN=IDH2 PE=3 SV=2;>sp|P33198|IDHP_PIG Isocitrate dehydrogenase [NADP], mitochondrial (Fragment) OS=Sus scrofa GN=IDH2 PE=1 SV=1	2	20	20	19	18	17	18	18	19	19	20	18	19	19	19	20	18	17	18	18	19	19	20	18	19	19	19	20	17	16	17	17	18	18	19	18	18	18	18	19	47.7	47.7	47.7	46.629	413	0	45.3
P00761;CON__P00761;F1SRS2;C5IWV5	P00761;CON__P00761;F1SRS2;C5IWV5	>sp|P00761|TRYP_PIG Trypsin OS=Sus scrofa PE=1 SV=1;>P00761 SWISS-PROT:P00761|TRYP_PIG Trypsin - Sus scrofa (Pig).;>tr|F1SRS2|F1SRS2_PIG Uncharacterized protein OS=Sus scrofa GN=LOC100302368 PE=3 SV=1;>tr|C5IWV5|C5IWV5_PIG Trypsinogen OS=Sus scrofa PE=2 SV	4	5	5	5	4	4	5	5	3	5	4	5	5	5	4	4	4	4	5	5	3	5	4	5	5	5	4	4	4	4	5	5	3	5	4	5	5	5	4	4	31.2	31.2	31.2	24.409	231	0	25.1
Q0PY11;Q4QZ00;Q762C2;Q29237	Q0PY11;Q4QZ00	>tr|Q0PY11|Q0PY11_PIG Elongation factor 1-alpha OS=Sus scrofa GN=EEF1A PE=2 SV=1;>tr|Q4QZ00|Q4QZ00_PIG Elongation factor 1-alpha 1 (Fragment) OS=Sus scrofa GN=EF1A1 PE=2 SV=1	4	15	15	8	14	14	12	14	12	11	14	10	7	9	14	12	14	14	12	14	12	11	14	10	7	9	14	12	8	8	6	7	7	6	8	4	4	4	8	7	45.2	45.2	29.4	50.14	462	0	43.5
Q4JH15;B3VI70	Q4JH15;B3VI70	>tr|Q4JH15|Q4JH15_PIG Troponin I OS=Sus scrofa GN=TNNI2 PE=2 SV=1;>tr|B3VI70|B3VI70_PIG Troponin I OS=Sus scrofa GN=TnI-F4 PE=2 SV=1	2	6	6	6	6	6	6	5	5	5	5	6	5	6	5	5	6	6	6	5	5	5	5	6	5	6	5	5	6	6	6	5	5	5	5	6	5	6	5	5	37.4	37.4	37.4	21.333	182	0	37.4
P11708;I3LBY9;F1SIX2;I3LSS1;F1SIX1	P11708;I3LBY9	>sp|P11708|MDHC_PIG Malate dehydrogenase, cytoplasmic OS=Sus scrofa GN=MDH1 PE=1 SV=4;>tr|I3LBY9|I3LBY9_PIG Malate dehydrogenase OS=Sus scrofa GN=MDH1 PE=3 SV=1	5	12	12	12	11	9	9	9	10	10	11	9	7	7	11	9	11	9	9	9	10	10	11	9	7	7	11	9	11	9	9	9	10	10	11	9	7	7	11	9	51.2	51.2	51.2	36.454	334	0	47.3
O02705;F1S9Z1;P79326	O02705	>sp|O02705|HS90A_PIG Heat shock protein HSP 90-alpha OS=Sus scrofa GN=HSP90AA1 PE=2 SV=3	3	24	24	15	16	22	21	20	20	18	20	17	17	13	21	19	16	22	21	20	20	18	20	17	17	13	21	19	9	13	14	12	12	12	11	9	9	7	13	12	37.2	37.2	26.9	84.774	733	0	26.5
F1RK48;Q9XSE7	F1RK48	>tr|F1RK48|F1RK48_PIG Uncharacterized protein (Fragment) OS=Sus scrofa GN=SRL PE=4 SV=2	2	23	23	23	19	18	21	21	22	17	19	18	20	18	19	19	19	18	21	21	22	17	19	18	20	18	19	19	19	18	21	21	22	17	19	18	20	18	19	19	33	33	33	94.549	879	0	28.8
D2SQP3;D2SQP4	D2SQP3;D2SQP4	>tr|D2SQP3|D2SQP3_PIG Cysteine and glycine-rich protein 3 OS=Sus scrofa GN=CSRP3 PE=2 SV=1;>tr|D2SQP4|D2SQP4_PIG Cysteine and glycine-rich protein 3 (Fragment) OS=Sus scrofa GN=CSRP3 PE=4 SV=1	2	7	7	7	7	7	7	7	6	7	6	5	5	4	6	7	7	7	7	7	6	7	6	5	5	4	6	7	7	7	7	7	6	7	6	5	5	4	6	7	50	50	50	20.936	194	0	50
Q8MKF3;Q8MIA1	Q8MKF3	>tr|Q8MKF3|Q8MKF3_PIG Beta-tropomyosin (Fragment) OS=Sus scrofa GN=TPM2 PE=2 SV=1	2	18	5	5	15	16	16	16	13	16	15	16	16	17	16	14	4	4	5	4	5	5	5	5	4	4	5	4	4	4	5	4	5	5	5	5	4	4	5	4	82.4	38.6	38.6	17.763	153	0	77.8
F2Z571;A5GFX6;CON__ENSEMBL:ENSBTAP00000025008;Q9TSJ2	F2Z571	>tr|F2Z571|F2Z571_PIG Uncharacterized protein OS=Sus scrofa GN=TUBB4B PE=3 SV=1	4	22	22	1	15	21	18	20	18	19	19	15	15	16	20	20	15	21	18	20	18	19	19	15	15	16	20	20	1	1	1	1	1	1	1	1	1	1	1	1	77.5	77.5	2.7	49.83	445	0	53.9
Q5S1U1;Q5IZV0	Q5S1U1	>sp|Q5S1U1|HSPB1_PIG Heat shock protein beta-1 OS=Sus scrofa GN=HSPB1 PE=2 SV=1	2	17	17	16	16	17	16	15	16	13	15	13	14	13	14	14	16	17	16	15	16	13	15	13	14	13	14	14	15	16	15	14	15	12	14	12	13	12	13	13	85	85	80.7	22.941	207	0	84.1
Q2HYU1;Q29577;F1SI77	Q2HYU1	>tr|Q2HYU1|Q2HYU1_PIG Mitochondrial creatine kinase 2 OS=Sus scrofa GN=CKMT2 PE=2 SV=1	3	18	18	18	12	13	12	15	14	15	13	15	17	16	14	16	12	13	12	15	14	15	13	15	17	16	14	16	12	13	12	15	14	15	13	15	17	16	14	16	56.1	56.1	56.1	47.478	419	0	42.2
Q4PS85	Q4PS85	>sp|Q4PS85|MYOZ1_PIG Myozenin-1 OS=Sus scrofa GN=MYOZ1 PE=2 SV=1	1	11	11	11	10	10	8	9	8	8	10	9	10	11	10	9	10	10	8	9	8	8	10	9	10	11	10	9	10	10	8	9	8	8	10	9	10	11	10	9	60.7	60.7	60.7	31.667	298	0	51
I3L5D5	I3L5D5	>tr|I3L5D5|I3L5D5_PIG Uncharacterized protein OS=Sus scrofa GN=AHNAK PE=4 SV=1	1	34	34	34	31	27	28	28	30	28	25	13	15	17	26	21	31	27	28	28	30	28	25	13	15	17	26	21	31	27	28	28	30	28	25	13	15	17	26	21	42.9	42.9	42.9	135.9	1267	0	40.8
F2Z5S8	F2Z5S8	>tr|F2Z5S8|F2Z5S8_PIG Uncharacterized protein OS=Sus scrofa GN=TUBA4A PE=3 SV=1	1	17	17	3	14	16	15	15	16	16	17	12	12	11	17	14	14	16	15	15	16	16	17	12	12	11	17	14	3	3	3	3	3	3	3	3	3	3	3	3	52	52	9.8	49.924	448	0	42.4
K9J6K2;I3LL45;F1S733	K9J6K2;I3LL45;F1S733	>tr|K9J6K2|K9J6K2_PIG Utrophin OS=Sus scrofa GN=UTRN PE=2 SV=1;>tr|I3LL45|I3LL45_PIG Uncharacterized protein OS=Sus scrofa PE=4 SV=1;>tr|F1S733|F1S733_PIG Uncharacterized protein OS=Sus scrofa GN=UTRN PE=4 SV=2	3	2	2	2	2	2	2	2	1	0	0	1	0	1	1	0	2	2	2	2	1	0	0	1	0	1	1	0	2	2	2	2	1	0	0	1	0	1	1	0	0.7	0.7	0.7	394.03	3432	0	0.7
Q7M2W6;B1Q039	Q7M2W6;B1Q039	>sp|Q7M2W6|CRYAB_PIG Alpha-crystallin B chain OS=Sus scrofa GN=CRYAB PE=2 SV=1;>tr|B1Q039|B1Q039_PIG CRYAB OS=Sus scrofa GN=CRYAB PE=3 SV=1	2	11	10	10	10	9	11	10	9	10	10	8	8	6	10	10	9	8	10	9	8	9	9	7	7	5	9	9	9	8	10	9	8	9	9	7	7	5	9	9	77.1	69.7	69.7	20.129	175	0	57.7
D2XN65	D2XN65	>tr|D2XN65|D2XN65_PIG Glycerol-3-phosphate dehydrogenase 1 OS=Sus scrofa PE=3 SV=1	1	15	15	5	13	13	11	13	9	8	11	13	13	13	12	10	13	13	11	13	9	8	11	13	13	13	12	10	4	4	4	4	3	3	4	5	4	4	4	4	53.6	53.6	21.2	37.741	349	0	41.5
Q6QGC0;D3GGC5;D3GGC9;I3L9B6;D3GGD0;D3GGC8	Q6QGC0;D3GGC5;D3GGC9;I3L9B6;D3GGD0;D3GGC8	>sp|Q6QGC0|PDLI3_PIG PDZ and LIM domain protein 3 OS=Sus scrofa GN=PDLIM3 PE=2 SV=1;>tr|D3GGC5|D3GGC5_PIG Actinin-associated LIM protein 1a OS=Sus scrofa PE=2 SV=1;>tr|D3GGC9|D3GGC9_PIG Actinin-associated LIM protein 3 OS=Sus scrofa GN=PDLIM3 PE=2 SV=1;>tr	6	11	11	11	10	11	11	10	11	11	10	10	10	9	11	9	10	11	11	10	11	11	10	10	10	9	11	9	10	11	11	10	11	11	10	10	10	9	11	9	47.1	47.1	47.1	39.545	365	0	45.2
P63317	P63317	>sp|P63317|TNNC1_PIG Troponin C, slow skeletal and cardiac muscles OS=Sus scrofa GN=TNNC1 PE=1 SV=1	1	9	9	9	6	7	8	6	7	8	8	7	8	6	9	8	6	7	8	6	7	8	8	7	8	6	9	8	6	7	8	6	7	8	8	7	8	6	9	8	62.7	62.7	62.7	18.416	161	0	42.2
Q6J267;F1SKM9;Q49I35;A9X4P2;A2SY05;Q7M2S1	Q6J267;F1SKM9;Q49I35;A9X4P2;A2SY05	>tr|Q6J267|Q6J267_PIG Galectin (Fragment) OS=Sus scrofa PE=2 SV=1;>tr|F1SKM9|F1SKM9_PIG Galectin OS=Sus scrofa GN=LGALS1 PE=4 SV=1;>sp|Q49I35|LEG1_PIG Galectin-1 OS=Sus scrofa GN=LGALS1 PE=2 SV=3;>tr|A9X4P2|A9X4P2_PIG Galectin OS=Sus scrofa GN=LGAS1 PE=2 S	6	6	6	6	6	6	6	6	6	6	6	6	5	4	6	6	6	6	6	6	6	6	6	6	5	4	6	6	6	6	6	6	6	6	6	6	5	4	6	6	60.4	60.4	60.4	14.599	134	0	60.4
Q3ZD69;Q3T929	Q3ZD69	>sp|Q3ZD69|LMNA_PIG Prelamin-A/C OS=Sus scrofa GN=LMNA PE=3 SV=1	2	24	24	1	23	21	22	21	20	21	21	13	13	16	23	19	23	21	22	21	20	21	21	13	13	16	23	19	1	1	1	1	1	1	1	1	1	1	1	1	42	42	1.4	74.218	664	0	38.3
Q6UV40	Q6UV40	>tr|Q6UV40|Q6UV40_PIG Fructose-bisphosphate aldolase A (Fragment) OS=Sus scrofa GN=ALDOA PE=4 SV=1	1	3	1	1	3	3	3	3	3	3	3	3	3	3	3	3	1	1	1	1	1	1	1	1	1	1	1	1	1	1	1	1	1	1	1	1	1	1	1	1	44	18.3	18.3	12.033	109	0	44
I3LII3	I3LII3	>tr|I3LII3|I3LII3_PIG Uncharacterized protein OS=Sus scrofa GN=EEF2 PE=4 SV=1	1	29	29	29	25	27	27	24	27	24	29	23	24	21	26	25	25	27	27	24	27	24	29	23	24	21	26	25	25	27	27	24	27	24	29	23	24	21	26	25	46.7	46.7	46.7	95.353	858	0	43.2
F1RH92	F1RH92	>tr|F1RH92|F1RH92_PIG Uncharacterized protein OS=Sus scrofa GN=MYOT PE=4 SV=1	1	19	19	19	13	17	15	16	15	15	15	13	16	11	16	16	13	17	15	16	15	15	15	13	16	11	16	16	13	17	15	16	15	15	15	13	16	11	16	16	53.9	53.9	53.9	55.606	499	0	37.7
F1SS66	F1SS66	>tr|F1SS66|F1SS66_PIG Uncharacterized protein OS=Sus scrofa GN=MYH13 PE=4 SV=2	1	52	4	4	40	46	43	46	46	44	46	43	43	43	43	40	3	4	4	4	4	4	4	1	2	2	4	3	3	4	4	4	4	4	4	1	2	2	4	3	21.3	2.3	2.3	222.59	1935	0	18.9
A1EAJ7	A1EAJ7	>tr|A1EAJ7|A1EAJ7_PIG Bridging integrator 1 OS=Sus scrofa PE=2 SV=1	1	12	12	1	12	12	11	12	12	11	11	11	11	11	11	11	12	12	11	12	12	11	11	11	11	11	11	11	1	1	1	1	1	1	1	1	1	1	1	1	45.6	45.6	5.8	47.89	434	0	45.6
Q53DY7;Q4TTS4	Q53DY7;Q4TTS4	>tr|Q53DY7|Q53DY7_PIG Histone H1.3-like protein (Fragment) OS=Sus scrofa PE=2 SV=1;>tr|Q4TTS4|Q4TTS4_PIG Histone H1.2-like protein OS=Sus scrofa PE=3 SV=1	2	7	7	2	6	6	7	5	7	7	6	1	5	3	7	7	6	6	7	5	7	7	6	1	5	3	7	7	2	2	2	2	2	2	2	0	1	1	2	2	42.2	42.2	20.3	12.831	128	0	39.1
P62936;F2Q9A3;Q9GK25;I3LE53;Q29564;F1SV03	P62936;F2Q9A3	>sp|P62936|PPIA_PIG Peptidyl-prolyl cis-trans isomerase A OS=Sus scrofa GN=PPIA PE=1 SV=2;>tr|F2Q9A3|F2Q9A3_PIG Peptidyl-prolyl cis-trans isomerase OS=Sus scrofa GN=ppia PE=2 SV=1	6	11	11	11	11	10	10	10	9	10	9	9	8	8	9	9	11	10	10	10	9	10	9	9	8	8	9	9	11	10	10	10	9	10	9	9	8	8	9	9	66.5	66.5	66.5	17.869	164	0	66.5
P01846;F1RL06	P01846	>sp|P01846|LAC_PIG Ig lambda chain C region OS=Sus scrofa PE=1 SV=1	2	5	5	5	5	5	0	5	3	5	5	4	4	4	5	5	5	5	0	5	3	5	5	4	4	4	5	5	5	5	0	5	3	5	5	4	4	4	5	5	84.8	84.8	84.8	11.003	105	0	84.8
Q5G6V9;B2CZR7;Q5G6W0	Q5G6V9;B2CZR7	>sp|Q5G6V9|COF2_PIG Cofilin-2 OS=Sus scrofa GN=CFL2 PE=2 SV=4;>tr|B2CZR7|B2CZR7_PIG CFL2b variant 1 OS=Sus scrofa GN=CFL2b PE=2 SV=1	3	9	9	8	8	9	9	9	9	8	8	9	8	9	9	8	8	9	9	9	9	8	8	9	8	9	9	8	7	8	8	8	8	7	7	8	7	8	8	7	65.1	65.1	58.4	18.736	166	0	65.1
P02189	P02189	>sp|P02189|MYG_PIG Myoglobin OS=Sus scrofa GN=MB PE=1 SV=2	1	13	13	13	11	11	11	12	10	6	8	13	13	11	11	12	11	11	11	12	10	6	8	13	13	11	11	12	11	11	11	12	10	6	8	13	13	11	11	12	79.9	79.9	79.9	17.084	154	0	78.6
P00506;F1RFU5	P00506;F1RFU5	>sp|P00506|AATM_PIG Aspartate aminotransferase, mitochondrial OS=Sus scrofa GN=GOT2 PE=1 SV=2;>tr|F1RFU5|F1RFU5_PIG Aspartate aminotransferase (Fragment) OS=Sus scrofa GN=GOT2 PE=3 SV=2	2	17	17	17	8	10	12	9	13	12	13	14	13	11	14	13	8	10	12	9	13	12	13	14	13	11	14	13	8	10	12	9	13	12	13	14	13	11	14	13	56.3	56.3	56.3	47.436	430	0	23.5
F1S663;F1S0W7;F1S0X0	F1S663	>tr|F1S663|F1S663_PIG Uncharacterized protein OS=Sus scrofa GN=LAMC1 PE=4 SV=1	3	37	37	37	27	20	33	22	33	35	34	15	17	20	32	29	27	20	33	22	33	35	34	15	17	20	32	29	27	20	33	22	33	35	34	15	17	20	32	29	34.2	34.2	34.2	177.13	1606	0	26.7
F1RIS3;K7GN52	F1RIS3;K7GN52	>tr|F1RIS3|F1RIS3_PIG Uncharacterized protein OS=Sus scrofa GN=TRIM72 PE=4 SV=2;>tr|K7GN52|K7GN52_PIG Uncharacterized protein OS=Sus scrofa GN=TRIM72 PE=4 SV=1	2	17	17	17	16	16	16	16	15	16	16	16	16	14	15	16	16	16	16	16	15	16	16	16	16	14	15	16	16	16	16	16	15	16	16	16	16	14	15	16	63.4	63.4	63.4	52.771	478	0	56.3
F1SKM0	F1SKM0	>tr|F1SKM0|F1SKM0_PIG Uncharacterized protein OS=Sus scrofa GN=UQCRC1 PE=3 SV=1	1	13	13	13	10	13	12	11	12	12	13	12	12	13	13	13	10	13	12	11	12	12	13	12	12	13	13	13	10	13	12	11	12	12	13	12	12	13	13	13	41.7	41.7	41.7	52.698	480	0	34
P18648	P18648	>sp|P18648|APOA1_PIG Apolipoprotein A-I OS=Sus scrofa GN=APOA1 PE=1 SV=4	1	18	18	12	16	14	15	14	14	15	15	9	9	5	15	15	16	14	15	14	14	15	15	9	9	5	15	15	10	9	9	9	9	9	9	6	5	3	9	9	56.6	56.6	44.5	30.325	265	0	54
F1RRT2	F1RRT2	>tr|F1RRT2|F1RRT2_PIG Uncharacterized protein (Fragment) OS=Sus scrofa GN=MYL4 PE=4 SV=2	1	9	7	6	9	8	8	8	8	8	6	3	3	4	7	8	7	6	6	6	6	6	4	1	1	2	5	6	6	5	5	5	5	5	3	0	0	1	4	5	55.4	45.5	39.1	22.179	202	0	55.4
I3LIE7;Q462R1	I3LIE7;Q462R1	>tr|I3LIE7|I3LIE7_PIG Uncharacterized protein OS=Sus scrofa GN=MYBPH PE=4 SV=1;>tr|Q462R1|Q462R1_PIG Myosin binding protein H OS=Sus scrofa PE=2 SV=1	2	17	17	17	13	14	11	14	14	12	14	17	13	15	15	12	13	14	11	14	14	12	14	17	13	15	15	12	13	14	11	14	14	12	14	17	13	15	15	12	67	67	67	52.039	479	0	51.6
P11607;I3L5P9	P11607	>sp|P11607|AT2A2_PIG Sarcoplasmic/endoplasmic reticulum calcium ATPase 2 OS=Sus scrofa GN=ATP2A2 PE=1 SV=1	2	31	20	18	19	29	26	29	27	27	29	28	29	21	28	27	9	18	17	18	17	17	18	17	19	12	18	17	7	16	15	16	16	15	16	15	17	10	16	15	35.1	23	20.3	114.79	1042	0	22.1
M3VH45;F1S0V2	M3VH45	>tr|M3VH45|M3VH45_PIG Annexin OS=Sus scrofa GN=ANXA6 PE=2 SV=1	2	29	29	10	21	28	28	27	24	25	24	18	22	19	27	23	21	28	28	27	24	25	24	18	22	19	27	23	7	9	10	9	9	8	8	5	8	5	8	9	46.2	46.2	14.4	75.868	673	0	32.2
I3L8F7;I3LNY6;F1RHI6;I3LU02	I3L8F7;I3LNY6;F1RHI6;I3LU02	>tr|I3L8F7|I3L8F7_PIG Uncharacterized protein OS=Sus scrofa GN=NES PE=3 SV=1;>tr|I3LNY6|I3LNY6_PIG Uncharacterized protein OS=Sus scrofa GN=NES PE=3 SV=1;>tr|F1RHI6|F1RHI6_PIG Uncharacterized protein OS=Sus scrofa GN=NES PE=4 SV=2;>tr|I3LU02|I3LU02_PIG Unc	4	41	41	41	39	35	35	38	33	34	31	3	1	2	31	25	39	35	35	38	33	34	31	3	1	2	31	25	39	35	35	38	33	34	31	3	1	2	31	25	40.2	40.2	40.2	176.43	1623	0	38
F1RKG8	F1RKG8	>tr|F1RKG8|F1RKG8_PIG Uncharacterized protein OS=Sus scrofa GN=PEBP1 PE=4 SV=1	1	11	11	11	9	10	10	10	11	11	9	10	10	7	9	9	9	10	10	10	11	11	9	10	10	7	9	9	9	10	10	10	11	11	9	10	10	7	9	9	67.4	67.4	67.4	20.971	187	0	66.8
F1RPD2	F1RPD2	>tr|F1RPD2|F1RPD2_PIG Uncharacterized protein OS=Sus scrofa GN=LOC100620271 PE=3 SV=2	1	14	14	9	9	12	11	12	11	12	10	11	11	9	11	11	9	12	11	12	11	12	10	11	11	9	11	11	7	9	8	9	8	8	6	8	9	6	7	7	52.9	52.9	29	48.82	459	0	31.6
P00503	P00503	>sp|P00503|AATC_PIG Aspartate aminotransferase, cytoplasmic OS=Sus scrofa GN=GOT1 PE=1 SV=3	1	17	17	17	14	14	15	14	16	14	17	14	15	14	15	17	14	14	15	14	16	14	17	14	15	14	15	17	14	14	15	14	16	14	17	14	15	14	15	17	66.6	66.6	66.6	46.474	413	0	52.5
Q8MJ76;K7GNM1;CON__Q3SZ57;Q8MIL1	Q8MJ76	>sp|Q8MJ76|FETA_PIG Alpha-fetoprotein OS=Sus scrofa GN=AFP PE=2 SV=1	4	23	23	23	0	0	22	0	21	21	23	0	0	0	22	21	0	0	22	0	21	21	23	0	0	0	22	21	0	0	22	0	21	21	23	0	0	0	22	21	61.5	61.5	61.5	68.624	610	0	0
F1RGJ3	F1RGJ3	>tr|F1RGJ3|F1RGJ3_PIG Stress-70 protein, mitochondrial OS=Sus scrofa GN=HSPA9 PE=2 SV=2	1	20	20	20	15	15	20	15	20	19	19	13	14	10	18	18	15	15	20	15	20	19	19	13	14	10	18	18	15	15	20	15	20	19	19	13	14	10	18	18	34.6	34.6	34.6	73.65	679	0	28
I3LE39;F2Z5L0;I3LL41;I3LEB6	I3LE39;F2Z5L0;I3LL41;I3LEB6	>tr|I3LE39|I3LE39_PIG Histone H2B (Fragment) OS=Sus scrofa GN=HIST1H2BB PE=3 SV=1;>tr|F2Z5L0|F2Z5L0_PIG Histone H2B OS=Sus scrofa GN=LOC100524253 PE=3 SV=1;>tr|I3LL41|I3LL41_PIG Histone H2B (Fragment) OS=Sus scrofa GN=HIST3H2BB PE=3 SV=1;>tr|I3LEB6|I3LEB6_	4	3	3	2	3	3	3	3	3	3	3	3	3	3	3	2	3	3	3	3	3	3	3	3	3	3	3	2	2	2	2	2	2	2	2	2	2	2	2	1	19.8	19.8	7.9	14.01	126	0	19.8
Q29554;B2ZF49	Q29554;B2ZF49	>sp|Q29554|ECHA_PIG Trifunctional enzyme subunit alpha, mitochondrial OS=Sus scrofa GN=HADHA PE=1 SV=1;>tr|B2ZF49|B2ZF49_PIG Hydroxyacyl-coenzyme A dehydrogenase/3-ketoacyl-coenzyme A thiolase/enoyl-coenzyme A hydratase alpha subunit OS=Sus scrofa GN=HADHA	2	22	22	22	15	14	17	14	18	14	18	13	16	15	15	16	15	14	17	14	18	14	18	13	16	15	15	16	15	14	17	14	18	14	18	13	16	15	15	16	39.3	39.3	39.3	83.106	763	0	29
F2Z5G3;Q29376;B4DCU2;O46391;Q9TSA7	F2Z5G3;Q29376;B4DCU2;O46391	>tr|F2Z5G3|F2Z5G3_PIG Uncharacterized protein OS=Sus scrofa GN=LOC100522926 PE=4 SV=1;>tr|Q29376|Q29376_PIG Calmodulin (Fragment) OS=Sus scrofa PE=2 SV=1;>tr|B4DCU2|B4DCU2_PIG Calmodulin 1 (Fragment) OS=Sus scrofa GN=CALM1 PE=4 SV=1;>tr|O46391|O46391_PIG C	5	8	8	8	8	8	7	7	7	7	8	7	7	7	8	7	8	8	7	7	7	7	8	7	7	7	8	7	8	8	7	7	7	7	8	7	7	7	8	7	80.5	80.5	80.5	16.837	149	0	80.5
F1SQ09;CON__Q05443	F1SQ09	>tr|F1SQ09|F1SQ09_PIG Uncharacterized protein OS=Sus scrofa GN=LUM PE=4 SV=1	2	10	10	10	10	10	9	9	10	10	9	8	7	7	7	6	10	10	9	9	10	10	9	8	7	7	7	6	10	10	9	9	10	10	9	8	7	7	7	6	35.2	35.2	35.2	38.779	341	0	35.2
Q9MZ15	Q9MZ15	>sp|Q9MZ15|VDAC2_PIG Voltage-dependent anion-selective channel protein 2 OS=Sus scrofa GN=VDAC2 PE=2 SV=1	1	10	10	1	9	10	8	8	10	10	10	7	7	6	10	8	9	10	8	8	10	10	10	7	7	6	10	8	1	1	0	1	1	1	1	1	1	1	1	0	42.2	42.2	2.7	31.592	294	0	34.7
Q7YSF4;I3LB76;B3VCE8;B3VFA9	Q7YSF4;I3LB76;B3VCE8;B3VFA9	>tr|Q7YSF4|Q7YSF4_PIG Troponin I OS=Sus scrofa GN=TNNI1 PE=2 SV=1;>tr|I3LB76|I3LB76_PIG Uncharacterized protein OS=Sus scrofa GN=TNNI1 PE=4 SV=1;>tr|B3VCE8|B3VCE8_PIG Troponin I OS=Sus scrofa GN=TnI-S4 PE=2 SV=1;>tr|B3VFA9|B3VFA9_PIG Troponin I skeletal sl	4	8	8	8	8	7	6	6	7	4	6	5	5	3	6	5	8	7	6	6	7	4	6	5	5	3	6	5	8	7	6	6	7	4	6	5	5	3	6	5	34.2	34.2	34.2	21.616	187	0	34.2
Q8SPS7;B3GQZ2;K7GKE7;B0F9U1;K7GNL0;K7GPG2;K7GNG8	Q8SPS7;B3GQZ2;K7GKE7;B0F9U1	>sp|Q8SPS7|HPT_PIG Haptoglobin OS=Sus scrofa GN=HP PE=1 SV=1;>tr|B3GQZ2|B3GQZ2_PIG Haptoglobin OS=Sus scrofa GN=hp PE=2 SV=1;>tr|K7GKE7|K7GKE7_PIG Haptoglobin OS=Sus scrofa GN=HP PE=3 SV=1;>tr|B0F9U1|B0F9U1_PIG Alpha 1 S haptoglobin (Fragment) OS=Sus scrof	7	11	11	11	11	9	2	10	1	8	8	5	5	4	7	7	11	9	2	10	1	8	8	5	5	4	7	7	11	9	2	10	1	8	8	5	5	4	7	7	30.8	30.8	30.8	38.481	347	0	30.8
I3LQ84;Q1T7A6;Q1T7A7	I3LQ84	>tr|I3LQ84|I3LQ84_PIG Uncharacterized protein OS=Sus scrofa PE=4 SV=1	3	20	20	20	18	20	18	18	18	17	14	13	10	11	16	12	18	20	18	18	18	17	14	13	10	11	16	12	18	20	18	18	18	17	14	13	10	11	16	12	26.4	26.4	26.4	106.46	989	0	23.2
K9IVR7	K9IVR7	>tr|K9IVR7|K9IVR7_PIG WD repeat-containing protein 1 OS=Sus scrofa GN=WDR1 PE=2 SV=1	1	10	10	10	8	8	9	7	9	9	10	8	8	9	9	10	8	8	9	7	9	9	10	8	8	9	9	10	8	8	9	7	9	9	10	8	8	9	9	10	30	30	30	66.187	606	0	23.6
R4H1Z8;O97788;A0SXV5;A0SXU8;B7SAE2;O97675;Q0ZHI1	R4H1Z8;O97788;A0SXV5	>tr|R4H1Z8|R4H1Z8_PIG Adipocyte fatty acid-binding protein OS=Sus scrofa GN=A-FABP PE=2 SV=1;>sp|O97788|FABP4_PIG Fatty acid-binding protein, adipocyte OS=Sus scrofa GN=FABP4 PE=1 SV=3;>tr|A0SXV5|A0SXV5_PIG Fatty acid binding protein 4 (Fragment) OS=Sus sc	7	9	9	8	9	5	6	5	5	7	3	4	4	5	6	3	9	5	6	5	5	7	3	4	4	5	6	3	8	4	5	4	4	6	2	3	3	4	6	3	54.5	54.5	54.5	14.676	132	0	54.5
B9W5V0;F1STN7;F1STM4;F1STL7	B9W5V0	>tr|B9W5V0|B9W5V0_PIG Elongation factor 1-alpha OS=Sus scrofa GN=EEF1A2 PE=3 SV=1	4	14	7	7	10	12	12	12	12	11	12	12	8	10	12	10	4	6	6	5	7	6	6	6	5	5	6	5	4	6	6	5	7	6	6	6	5	5	6	5	51.4	35.6	35.6	50.47	463	0	29.6
L8B0U3;L8AXM9;L8B139	L8B0U3;L8AXM9;L8B139	>tr|L8B0U3|L8B0U3_PIG IgG heavy chain OS=Sus scrofa GN=IGHG PE=2 SV=1;>tr|L8AXM9|L8AXM9_PIG IgG heavy chain OS=Sus scrofa GN=IGHG PE=2 SV=1;>tr|L8B139|L8B139_PIG IgG heavy chain OS=Sus scrofa GN=IGHG PE=2 SV=1	3	12	7	0	11	8	3	9	7	7	10	4	7	5	12	11	6	4	1	5	3	3	5	1	3	2	7	7	0	0	0	0	0	0	0	0	0	0	0	0	44.1	28.8	0	51.125	469	0	39.9
F1SIH8	F1SIH8	>tr|F1SIH8|F1SIH8_PIG Uncharacterized protein OS=Sus scrofa GN=LOC100516776 PE=4 SV=2	1	20	20	1	15	19	20	18	20	20	20	15	18	15	20	20	15	19	20	18	20	20	20	15	18	15	20	20	0	1	1	1	1	1	1	0	1	0	1	1	37.9	37.9	1.9	89.43	808	0	27.7
F1SLZ3	F1SLZ3	>tr|F1SLZ3|F1SLZ3_PIG Uncharacterized protein (Fragment) OS=Sus scrofa GN=LOC100520244 PE=4 SV=1	1	7	6	6	6	6	7	6	6	6	7	5	6	4	6	5	5	5	6	5	5	5	6	4	5	3	5	4	5	5	6	5	5	5	6	4	5	3	5	4	60.3	51.7	51.7	16.905	151	0	42.4
P62895;CON__P62894;I3LVP1;I3LCB9	P62895;CON__P62894;I3LVP1	>sp|P62895|CYC_PIG Cytochrome c OS=Sus scrofa GN=CYCS PE=1 SV=2;>P62894 SWISS-PROT:P62894 Cytochrome c - Bos taurus (Bovine).;>tr|I3LVP1|I3LVP1_PIG Uncharacterized protein OS=Sus scrofa GN=LOC100626234 PE=3 SV=1	4	10	10	10	6	9	9	7	8	8	9	9	10	9	9	8	6	9	9	7	8	8	9	9	10	9	9	8	6	9	9	7	8	8	9	9	10	9	9	8	63.8	63.8	63.8	11.703	105	0	57.1
Q9TV36	Q9TV36	>sp|Q9TV36|FBN1_PIG Fibrillin-1 OS=Sus scrofa GN=FBN1 PE=2 SV=1	1	31	31	4	24	23	28	21	29	29	30	11	11	16	29	25	24	23	28	21	29	29	30	11	11	16	29	25	3	2	3	3	4	3	4	0	2	1	3	2	16.9	16.9	2.1	312.7	2871	0	13
F1S285	F1S285	>tr|F1S285|F1S285_PIG Uncharacterized protein OS=Sus scrofa GN=COL14A1 PE=4 SV=2	1	37	37	2	35	32	31	27	31	33	27	19	9	16	27	23	35	32	31	27	31	33	27	19	9	16	27	23	2	2	0	2	1	1	0	0	0	0	1	0	28.8	28.8	1.6	192.82	1790	0	28.2
F1SMZ7;I3L9N6;G9F6X6;Q5UES3	F1SMZ7;I3L9N6;G9F6X6	>tr|F1SMZ7|F1SMZ7_PIG Uncharacterized protein OS=Sus scrofa GN=HSPD1 PE=3 SV=2;>tr|I3L9N6|I3L9N6_PIG Uncharacterized protein OS=Sus scrofa GN=HSPD1 PE=3 SV=1;>tr|G9F6X6|G9F6X6_PIG Mitochondrial heat shock 60 kDa protein 1 OS=Sus scrofa PE=2 SV=1	4	16	16	16	14	14	15	15	15	16	15	16	11	11	15	13	14	14	15	15	15	16	15	16	11	11	15	13	14	14	15	15	15	16	15	16	11	11	15	13	36.3	36.3	36.3	61.132	575	0	34.6
I3LER5;Q95283	I3LER5;Q95283	>tr|I3LER5|I3LER5_PIG Cytochrome c oxidase subunit 4 isoform 1, mitochondrial OS=Sus scrofa GN=COX4I1 PE=4 SV=1;>sp|Q95283|COX41_PIG Cytochrome c oxidase subunit 4 isoform 1, mitochondrial (Fragment) OS=Sus scrofa GN=COX4I1 PE=3 SV=1	2	8	8	8	5	8	8	7	8	7	6	6	6	8	7	6	5	8	8	7	8	7	6	6	6	8	7	6	5	8	8	7	8	7	6	6	6	8	7	6	39.6	39.6	39.6	19.64	169	0	26.6
P67937;D0G7F7;P79309	P67937;D0G7F7	>sp|P67937|TPM4_PIG Tropomyosin alpha-4 chain OS=Sus scrofa GN=TPM4 PE=2 SV=3;>tr|D0G7F7|D0G7F7_PIG Tropomyosin 4 OS=Sus scrofa GN=TPM4 PE=2 SV=1	3	19	8	7	16	17	17	17	15	15	16	14	15	15	16	13	7	7	7	7	7	5	7	4	5	5	7	6	6	6	6	6	6	4	6	4	4	4	6	5	54.8	30.2	30.2	28.521	248	0	48.4
I3LK59	I3LK59	>tr|I3LK59|I3LK59_PIG Enolase OS=Sus scrofa GN=ENO1 PE=3 SV=1	1	14	8	6	13	12	13	13	12	13	13	12	12	12	13	13	8	7	8	8	7	8	8	6	6	6	8	8	6	6	6	6	6	6	6	4	5	4	6	6	46.3	25.4	16.7	38.082	354	0	44.4
F2Z576;Q29569;F1RPL2	F2Z576;Q29569;F1RPL2	>tr|F2Z576|F2Z576_PIG Histone H3 OS=Sus scrofa GN=LOC100525821 PE=2 SV=1;>tr|Q29569|Q29569_PIG Histone H3 (Fragment) OS=Sus scrofa PE=2 SV=1;>tr|F1RPL2|F1RPL2_PIG Uncharacterized protein OS=Sus scrofa GN=HIST1H3E PE=4 SV=1	3	3	3	1	3	3	3	3	3	3	3	3	3	3	3	3	3	3	3	3	3	3	3	3	3	3	3	3	1	1	1	1	1	1	1	1	1	1	1	1	35.3	35.3	23.5	15.404	136	0	35.3
P00336;I3LL80;F1SR05;A7E1T1;A7E1T2;A7E1S7;Q29320;F1SFX0;Q9TSX5	P00336;I3LL80;F1SR05;A7E1T1;A7E1T2	>sp|P00336|LDHB_PIG L-lactate dehydrogenase B chain OS=Sus scrofa GN=LDHB PE=1 SV=3;>tr|I3LL80|I3LL80_PIG L-lactate dehydrogenase OS=Sus scrofa GN=LOC407246 PE=3 SV=1;>tr|F1SR05|F1SR05_PIG L-lactate dehydrogenase OS=Sus scrofa GN=LDHB PE=3 SV=2;>tr|A7E1T1|	9	13	7	7	11	11	12	10	11	11	13	11	11	8	12	12	6	7	7	7	6	6	7	7	7	4	6	6	6	7	7	7	6	6	7	7	7	4	6	6	46.1	24.3	24.3	36.612	334	0	35.9
Q29105;Q29104;P16960;F1RI43;Q6LAA3;P79271;Q6LCX4;Q29103	Q29105;Q29104;P16960;F1RI43	>tr|Q29105|Q29105_PIG Ryanodine receptor OS=Sus scrofa GN=RYR1 PE=2 SV=1;>tr|Q29104|Q29104_PIG Ryanodine receptor OS=Sus scrofa GN=RYR1 PE=2 SV=1;>sp|P16960|RYR1_PIG Ryanodine receptor 1 OS=Sus scrofa GN=RYR1 PE=2 SV=2;>tr|F1RI43|F1RI43_PIG Ryanodine recep	8	59	59	59	23	44	42	43	44	37	50	44	46	49	46	47	23	44	42	43	44	37	50	44	46	49	46	47	23	44	42	43	44	37	50	44	46	49	46	47	19.6	19.6	19.6	565.15	5035	0	7.3
Q0QF01;I3LS54;Q29272;Q00P23	Q0QF01;I3LS54	>sp|Q0QF01|DHSA_PIG Succinate dehydrogenase [ubiquinone] flavoprotein subunit, mitochondrial OS=Sus scrofa GN=SDHA PE=1 SV=2;>tr|I3LS54|I3LS54_PIG Succinate dehydrogenase [ubiquinone] flavoprotein subunit, mitochondrial OS=Sus scrofa GN=SDHA PE=4 SV=1	4	17	17	17	12	12	14	13	14	15	16	12	10	11	16	14	12	12	14	13	14	15	16	12	10	11	16	14	12	12	14	13	14	15	16	12	10	11	16	14	38.7	38.7	38.7	72.831	664	0	27.1
Q6S4N2;A5A8V6;I3L7U0;P34930;Q9BDE8	Q6S4N2;A5A8V6;I3L7U0;P34930	>sp|Q6S4N2|HS71B_PIG Heat shock 70 kDa protein 1B OS=Sus scrofa GN=HSPA1B PE=2 SV=1;>tr|A5A8V6|A5A8V6_PIG Heat shock 70kDa protein 1A OS=Sus scrofa GN=HSPA1A PE=3 SV=1;>tr|I3L7U0|I3L7U0_PIG Uncharacterized protein (Fragment) OS=Sus scrofa GN=HSP70.2 PE=3 S	5	15	14	7	11	13	15	11	13	13	15	14	14	11	15	15	10	12	14	10	12	12	14	13	13	10	14	14	4	5	7	4	6	6	7	6	6	3	7	7	35.1	33.1	20.4	70.097	641	0	27
K9IW69;I3LKC9	K9IW69	>tr|K9IW69|K9IW69_PIG Sarcoplasmic/endoplasmic reticulum calcium ATPase 3 isoform a OS=Sus scrofa GN=ATP2A3_tv1 PE=2 SV=1	2	12	3	3	9	11	10	11	10	9	11	11	12	10	11	10	1	2	2	2	2	2	2	3	3	2	2	2	1	2	2	2	2	2	2	3	3	2	2	2	13.3	4.4	4.4	109.33	999	0	9.4
I3LCN1	I3LCN1	>tr|I3LCN1|I3LCN1_PIG Uncharacterized protein OS=Sus scrofa GN=ENO2 PE=3 SV=1	1	5	1	1	5	5	5	5	5	5	5	5	5	5	5	4	1	1	1	1	1	1	1	1	1	1	1	1	1	1	1	1	1	1	1	1	1	1	1	1	16.6	2.1	2.1	47.125	434	0.0065076	16.6
F1RR78;Q75PS2;A4K549	F1RR78	>tr|F1RR78|F1RR78_PIG Uncharacterized protein OS=Sus scrofa GN=LOC100049693 PE=4 SV=2	3	52	52	52	41	39	48	39	46	39	46	14	8	16	45	41	41	39	48	39	46	39	46	14	8	16	45	41	41	39	48	39	46	39	46	14	8	16	45	41	31.4	31.4	31.4	282.1	2452	0	23.9
Q9XSD9;F1SQ10	Q9XSD9;F1SQ10	>sp|Q9XSD9|PGS2_PIG Decorin OS=Sus scrofa GN=DCN PE=2 SV=1;>tr|F1SQ10|F1SQ10_PIG Decorin OS=Sus scrofa GN=DCN PE=4 SV=1	2	9	9	9	9	9	9	8	9	8	9	8	8	8	8	5	9	9	9	8	9	8	9	8	8	8	8	5	9	9	9	8	9	8	9	8	8	8	8	5	28.6	28.6	28.6	39.899	360	0	28.6
F1RS36;P34935;Q7M2S5	F1RS36	>tr|F1RS36|F1RS36_PIG 78 kDa glucose-regulated protein OS=Sus scrofa GN=HSPA5 PE=3 SV=2	3	16	16	15	14	15	13	15	12	12	14	9	7	9	15	15	14	15	13	15	12	12	14	9	7	9	15	15	13	14	12	14	11	11	13	8	7	8	14	14	31.5	31.5	31.5	70.251	634	0	27.1
P80276;I3LRN9;P82125	P80276	>sp|P80276|ALDR_PIG Aldose reductase OS=Sus scrofa GN=AKR1B1 PE=1 SV=2	3	9	9	9	9	8	8	9	8	7	8	5	6	7	8	7	9	8	8	9	8	7	8	5	6	7	8	7	9	8	8	9	8	7	8	5	6	7	8	7	53.2	53.2	53.2	35.868	316	0	53.2
F1SJ34	F1SJ34	>tr|F1SJ34|F1SJ34_PIG Uncharacterized protein OS=Sus scrofa GN=COX5A PE=4 SV=1	1	7	7	7	6	6	6	6	7	6	6	5	5	5	6	4	6	6	6	6	7	6	6	5	5	5	6	4	6	6	6	6	7	6	6	5	5	5	6	4	52	52	52	16.748	152	0	51.3
F2Z4Z1	F2Z4Z1	>tr|F2Z4Z1|F2Z4Z1_PIG Uncharacterized protein OS=Sus scrofa GN=YWHAG PE=3 SV=1	1	13	13	11	9	8	11	7	10	10	12	10	10	8	11	11	9	8	11	7	10	10	12	10	10	8	11	11	8	6	10	5	8	8	10	8	8	6	9	10	60.3	60.3	56.7	28.302	247	0	44.9
F1SAW8;O18934	F1SAW8	>tr|F1SAW8|F1SAW8_PIG Calsequestrin (Fragment) OS=Sus scrofa GN=CASQ2 PE=3 SV=2	2	10	10	10	8	8	9	7	8	8	9	4	5	5	7	8	8	8	9	7	8	8	9	4	5	5	7	8	8	8	9	7	8	8	9	4	5	5	7	8	45.7	45.7	45.7	43.213	372	0	35.2
F1RM62;I3LIP0;Q5IZU9	F1RM62	>tr|F1RM62|F1RM62_PIG Uncharacterized protein OS=Sus scrofa GN=HSPB6 PE=3 SV=1	3	8	8	8	8	8	8	8	8	8	8	8	7	7	8	8	8	8	8	8	8	8	8	8	7	7	8	8	8	8	8	8	8	8	8	8	7	7	8	8	67.5	67.5	67.5	17.431	163	0	67.5
F1SHD7	F1SHD7	>tr|F1SHD7|F1SHD7_PIG Uncharacterized protein (Fragment) OS=Sus scrofa GN=NDUFS1 PE=4 SV=2	1	23	23	23	14	13	17	17	19	17	17	14	15	12	19	18	14	13	17	17	19	17	17	14	15	12	19	18	14	13	17	17	19	17	17	14	15	12	19	18	46.1	46.1	46.1	81.089	742	0	25.2
Q75ZZ6	Q75ZZ6	>sp|Q75ZZ6|TNNT1_PIG Troponin T, slow skeletal muscle OS=Sus scrofa GN=TNNT1 PE=2 SV=3	1	8	7	6	5	8	8	8	7	8	8	8	7	5	8	8	4	7	7	7	6	7	7	7	6	4	7	7	3	6	6	6	5	6	6	6	5	3	6	6	32.8	28.6	28.6	31.243	262	0	22.1
I3LAQ0	I3LAQ0	>tr|I3LAQ0|I3LAQ0_PIG Uncharacterized protein OS=Sus scrofa GN=IGKC PE=4 SV=1	1	8	8	7	8	6	0	8	2	6	8	3	2	2	8	7	8	6	0	8	2	6	8	3	2	2	8	7	7	5	0	7	2	5	7	2	2	1	7	6	41.7	41.7	36.2	26.098	240	0	41.7
F1SCD0;Q9GMA8;F1SCC9;Q9GMA6	F1SCD0;Q9GMA8	>tr|F1SCD0|F1SCD0_PIG Uncharacterized protein OS=Sus scrofa GN=SERPINA3-3 PE=3 SV=1;>tr|Q9GMA8|Q9GMA8_PIG Alpha-1-antichymotrypsin 3 (Fragment) OS=Sus scrofa GN=SERPINA3-3 PE=2 SV=1	4	10	10	8	9	6	8	9	7	6	6	6	6	4	8	9	9	6	8	9	7	6	6	6	6	4	8	9	7	5	7	7	6	6	6	5	5	3	7	8	27.7	27.7	23.6	46.64	423	0	23.6
Q2EN81	Q2EN81	>sp|Q2EN81|ATPO_PIG ATP synthase subunit O, mitochondrial OS=Sus scrofa GN=ATP5O PE=1 SV=1	1	8	8	8	6	7	8	8	7	8	8	7	5	7	7	7	6	7	8	8	7	8	8	7	5	7	7	7	6	7	8	8	7	8	8	7	5	7	7	7	50.7	50.7	50.7	23.369	213	0	40.8
F1SS24;Q5MBI0;Q5MG87;Q5RLI3;Q863H9	F1SS24	>tr|F1SS24|F1SS24_PIG Uncharacterized protein OS=Sus scrofa GN=FN1 PE=4 SV=1	5	43	43	43	39	39	22	42	24	20	28	7	6	8	26	20	39	39	22	42	24	20	28	7	6	8	26	20	39	39	22	42	24	20	28	7	6	8	26	20	26.9	26.9	26.9	272.27	2478	0	23.7
F1RI39;Q5MCI8	F1RI39	>tr|F1RI39|F1RI39_PIG Uncharacterized protein OS=Sus scrofa GN=LOC100517284 PE=4 SV=2	2	28	15	10	25	25	26	23	26	23	24	17	17	16	26	23	13	13	14	12	14	11	12	6	6	5	14	11	9	9	9	8	9	8	8	3	4	3	10	8	38.8	25.2	18.1	101.84	880	0	35.3
F1RQU2;Q9GLE9;Q29284	F1RQU2	>tr|F1RQU2|F1RQU2_PIG Uncharacterized protein OS=Sus scrofa GN=HSPCB PE=3 SV=1	3	23	14	12	16	21	21	20	19	19	20	16	15	13	22	20	9	12	14	12	11	13	11	8	7	7	14	13	7	10	12	10	9	11	10	8	7	7	12	12	36.5	26.2	24.3	83.252	724	0	26.9
F1RLH7;A1XQT1;Q7M358;F1REZ9	F1RLH7;A1XQT1	>tr|F1RLH7|F1RLH7_PIG Uncharacterized protein OS=Sus scrofa GN=COX6B PE=4 SV=2;>tr|A1XQT1|A1XQT1_PIG COX6B OS=Sus scrofa GN=COX6B PE=4 SV=1	4	7	7	7	5	5	6	5	6	5	6	5	6	6	6	5	5	5	6	5	6	5	6	5	6	6	6	5	5	5	6	5	6	5	6	5	6	6	6	5	67.4	67.4	67.4	10.156	86	0	50
F1SDN2;Q9TUF6	F1SDN2;Q9TUF6	>tr|F1SDN2|F1SDN2_PIG Uncharacterized protein OS=Sus scrofa GN=HADHB PE=3 SV=2;>tr|Q9TUF6|Q9TUF6_PIG Long-chain 3-ketoacyl-CoA thiolase OS=Sus scrofa GN=LCTHIO PE=2 SV=1	2	15	15	15	9	10	13	12	14	13	13	12	11	11	13	13	9	10	13	12	14	13	13	12	11	11	13	13	9	10	13	12	14	13	13	12	11	11	13	13	42.7	42.7	42.7	51.25	475	0	25.1
P00889;F1SLZ4;I3LBB3;Q0QEK1;I3L6H2	P00889;F1SLZ4;I3LBB3;Q0QEK1	>sp|P00889|CISY_PIG Citrate synthase, mitochondrial OS=Sus scrofa GN=CS PE=1 SV=2;>tr|F1SLZ4|F1SLZ4_PIG Citrate synthase (Fragment) OS=Sus scrofa GN=LOC100738034 PE=3 SV=2;>tr|I3LBB3|I3LBB3_PIG Citrate synthase OS=Sus scrofa GN=CS PE=3 SV=1;>tr|Q0QEK1|Q0QE	5	13	13	13	9	10	10	10	13	12	13	11	10	8	13	12	9	10	10	10	13	12	13	11	10	8	13	12	9	10	10	10	13	12	13	11	10	8	13	12	34.5	34.5	34.5	51.629	464	0	24.6
B5SYT7;A6NA29;B2CR56;B5SYT8;Q9TUK2;A9NJG7;I3LCG9	B5SYT7;A6NA29;B2CR56	>tr|B5SYT7|B5SYT7_PIG Adenosine monophosphate deaminase 1 isoform M OS=Sus scrofa GN=AMPD1 PE=2 SV=1;>tr|A6NA29|A6NA29_PIG Adenosine monophosphate deaminase 1 OS=Sus scrofa PE=2 SV=2;>tr|B2CR56|B2CR56_PIG Adenosine monophosphate deaminase 1 OS=Sus scrofa G	7	23	23	23	2	12	7	9	4	3	4	21	21	23	9	14	2	12	7	9	4	3	4	21	21	23	9	14	2	12	7	9	4	3	4	21	21	23	9	14	40.7	40.7	40.7	86.502	747	0	3.7
Q5EFJ2;Q29069;Q56P21;Q56P22;A1XQT8;Q9TUJ9	Q5EFJ2;Q29069;Q56P21;Q56P22	>tr|Q5EFJ2|Q5EFJ2_PIG Alkali myosin light chain 3 A2 catalytic OS=Sus scrofa GN=MLC3F PE=2 SV=1;>tr|Q29069|Q29069_PIG Myosin light chain OS=Sus scrofa PE=2 SV=2;>tr|Q56P21|Q56P21_PIG Ca2+-binding protein-like protein OS=Sus scrofa GN=MYL1 PE=4 SV=1;>tr|Q56	6	16	1	1	16	15	15	16	15	14	16	15	15	16	15	15	1	1	1	1	1	1	1	1	1	1	1	1	1	1	1	1	1	1	1	1	1	1	1	1	92.7	7.3	7.3	16.658	150	0	92.7
M3UZ37;F1RX74;Q9TUP1;F1SA35	M3UZ37;F1RX74	>tr|M3UZ37|M3UZ37_PIG Heterogeneous nuclear ribonucleoprotein A2/B1 OS=Sus scrofa GN=HNRNPA2B1 PE=2 SV=1;>tr|F1RX74|F1RX74_PIG Uncharacterized protein (Fragment) OS=Sus scrofa GN=HNRNPA2B1 PE=4 SV=1	4	12	12	12	11	12	12	11	11	10	12	9	6	5	12	10	11	12	12	11	11	10	12	9	6	5	12	10	11	12	12	11	11	10	12	9	6	5	12	10	41.6	41.6	41.6	36.006	341	0	37
P20305;CON__Q3SX14	P20305;CON__Q3SX14	>sp|P20305|GELS_PIG Gelsolin (Fragment) OS=Sus scrofa GN=GSN PE=1 SV=1;>Q3SX14 TREMBL:Q3SX14 (Bos taurus) Similar to Gelsolin	2	18	18	18	18	16	13	16	12	13	13	10	7	7	15	12	18	16	13	16	12	13	13	10	7	7	15	12	18	16	13	16	12	13	13	10	7	7	15	12	31.3	31.3	31.3	84.774	772	0	31.3
P26234;I3LQG7	P26234	>sp|P26234|VINC_PIG Vinculin OS=Sus scrofa GN=VCL PE=1 SV=4	2	26	26	26	24	23	22	23	20	22	21	16	17	14	24	20	24	23	22	23	20	22	21	16	17	14	24	20	24	23	22	23	20	22	21	16	17	14	24	20	34.4	34.4	34.4	123.94	1135	0	31.3
F1SUE4	F1SUE4	>tr|F1SUE4|F1SUE4_PIG Uncharacterized protein OS=Sus scrofa GN=ASPN PE=4 SV=1	1	8	8	8	8	8	6	8	8	8	8	7	4	7	8	7	8	8	6	8	8	8	8	7	4	7	8	7	8	8	6	8	8	8	8	7	4	7	8	7	29.2	29.2	29.2	42.446	370	0	29.2
F1RSZ3;Q6B339;D0G0B4;Q6RVD5;F1RJV7	F1RSZ3;Q6B339	>tr|F1RSZ3|F1RSZ3_PIG Uncharacterized protein OS=Sus scrofa GN=ACSL1 PE=4 SV=2;>tr|Q6B339|Q6B339_PIG Acyl coenzyme A synthetase long-chain 1 (Fragment) OS=Sus scrofa PE=2 SV=1	5	22	22	22	10	12	21	12	21	19	20	15	18	12	19	16	10	12	21	12	21	19	20	15	18	12	19	16	10	12	21	12	21	19	20	15	18	12	19	16	34.2	34.2	34.2	78.032	699	0	16.9
B6A7R0;A4K548;Q2XVP3;A7E1S4;A7E1S5;Q29220;A7E1S6;Q29196;I3LPZ8	B6A7R0	>tr|B6A7R0|B6A7R0_PIG Tubulin alpha 3 OS=Sus scrofa PE=2 SV=1	9	16	4	0	14	15	14	15	15	15	16	11	10	7	16	13	4	4	4	4	4	4	4	4	3	1	4	4	0	0	0	0	0	0	0	0	0	0	0	0	49.7	12.9	0	50.165	451	0	42.4
F1SAE9;Q95LE2	F1SAE9	>tr|F1SAE9|F1SAE9_PIG Uncharacterized protein (Fragment) OS=Sus scrofa GN=LAMB1 PE=4 SV=2	2	28	28	28	21	14	24	15	25	23	24	8	14	15	25	24	21	14	24	15	25	23	24	8	14	15	25	24	21	14	24	15	25	23	24	8	14	15	25	24	25.2	25.2	25.2	198.55	1799	0	18.8
F1RVM1;I3LUC7	F1RVM1;I3LUC7	>tr|F1RVM1|F1RVM1_PIG Uncharacterized protein OS=Sus scrofa GN=LOC100518202 PE=4 SV=1;>tr|I3LUC7|I3LUC7_PIG Uncharacterized protein OS=Sus scrofa GN=LOC100517662 PE=4 SV=1	2	11	11	11	7	10	10	9	10	9	11	10	8	7	11	9	7	10	10	9	10	9	11	10	8	7	11	9	7	10	10	9	10	9	11	10	8	7	11	9	77.2	77.2	77.2	25.824	224	0	47.3
F1S156	F1S156	>tr|F1S156|F1S156_PIG Uncharacterized protein OS=Sus scrofa GN=SYNPO2 PE=4 SV=2	1	16	16	16	15	15	12	14	13	15	14	15	13	13	13	12	15	15	12	14	13	15	14	15	13	13	13	12	15	15	12	14	13	15	14	15	13	13	13	12	26.9	26.9	26.9	115.63	1080	0	25.9
I3LQS0	I3LQS0	>tr|I3LQS0|I3LQS0_PIG Uncharacterized protein OS=Sus scrofa GN=HNRNPK PE=4 SV=1	1	10	10	10	10	10	8	10	10	9	10	7	6	7	9	9	10	10	8	10	10	9	10	7	6	7	9	9	10	10	8	10	10	9	10	7	6	7	9	9	36.5	36.5	36.5	49.257	444	0	36.5
I3LLE3;F1ST43	I3LLE3;F1ST43	>tr|I3LLE3|I3LLE3_PIG Uncharacterized protein (Fragment) OS=Sus scrofa GN=LOC100520636 PE=3 SV=1;>tr|F1ST43|F1ST43_PIG Uncharacterized protein (Fragment) OS=Sus scrofa GN=LOC100622764 PE=3 SV=2	2	16	16	16	11	13	14	13	14	15	15	14	12	6	15	14	11	13	14	13	14	15	15	14	12	6	15	14	11	13	14	13	14	15	15	14	12	6	15	14	35	35	35	75.407	701	0	21.3
L8B0W0;L8B0Y6	L8B0W0;L8B0Y6	>tr|L8B0W0|L8B0W0_PIG IgG heavy chain OS=Sus scrofa GN=IGHG PE=2 SV=1;>tr|L8B0Y6|L8B0Y6_PIG IgG heavy chain OS=Sus scrofa GN=IGHG PE=2 SV=1	2	14	7	3	10	7	1	9	3	9	12	5	6	5	13	12	3	2	0	3	1	4	6	3	2	2	6	7	1	0	0	1	0	1	3	0	0	0	3	3	48.9	31.1	14.6	50.695	460	0	29.1
I3LLS0	I3LLS0	>tr|I3LLS0|I3LLS0_PIG Uncharacterized protein (Fragment) OS=Sus scrofa PE=4 SV=1	1	7	7	6	5	6	2	6	4	2	4	6	7	5	4	4	5	6	2	6	4	2	4	6	7	5	4	4	4	5	1	5	3	1	3	5	6	4	3	3	32.6	32.6	32.6	24.39	221	0	23.1
F1SU03	F1SU03	>tr|F1SU03|F1SU03_PIG Uncharacterized protein OS=Sus scrofa GN=HSPG2 PE=4 SV=2	1	21	21	21	19	17	17	14	18	20	18	8	10	13	19	14	19	17	17	14	18	20	18	8	10	13	19	14	19	17	17	14	18	20	18	8	10	13	19	14	19.9	19.9	19.9	195.01	1848	0	18.1
Q6IM70;Q6IG15	Q6IM70;Q6IG15	>tr|Q6IM70|Q6IM70_PIG Reticulon OS=Sus scrofa GN=RTN4 PE=2 SV=1;>tr|Q6IG15|Q6IG15_PIG Reticulon (Fragment) OS=Sus scrofa GN=RTN4 PE=4 SV=1	2	4	4	4	3	4	4	4	4	4	4	4	4	4	4	4	3	4	4	4	4	4	4	4	4	4	4	4	3	4	4	4	4	4	4	4	4	4	4	4	19.1	19.1	19.1	22.425	199	0	18.1
F1RS37;CON__Q2KJC7	F1RS37;CON__Q2KJC7	>tr|F1RS37|F1RS37_PIG Uncharacterized protein OS=Sus scrofa GN=POSTN PE=4 SV=1;>Q2KJC7 TREMBL:Q2KJC7;Q8HZM3 (Bos taurus) Periostin, osteoblast specific factor	2	20	20	1	19	16	19	14	19	18	18	2	0	8	19	16	19	16	19	14	19	18	18	2	0	8	19	16	1	0	0	0	0	0	0	0	0	0	0	0	31.5	31.5	1	93.178	836	0	31.3
Q0R678;F1RII4;A0RZB0	Q0R678;F1RII4	>tr|Q0R678|Q0R678_PIG DJ-1 protein OS=Sus scrofa GN=PARK7 PE=2 SV=1;>tr|F1RII4|F1RII4_PIG Uncharacterized protein OS=Sus scrofa GN=PARK7 PE=4 SV=1	3	9	9	9	9	9	8	8	8	8	8	7	8	8	8	7	9	9	8	8	8	8	8	7	8	8	8	7	9	9	8	8	8	8	8	7	8	8	8	7	70.4	70.4	70.4	19.936	189	0	70.4
K7GMH0	K7GMH0	>tr|K7GMH0|K7GMH0_PIG Uncharacterized protein (Fragment) OS=Sus scrofa GN=MYH6 PE=4 SV=1	1	87	10	10	62	76	81	74	79	80	77	79	76	69	80	79	1	2	6	1	7	6	7	6	6	3	9	9	1	2	6	1	7	6	7	6	6	3	9	9	59.6	11.6	11.6	131.41	1130	0	45.1
I3L6Q5	I3L6Q5	>tr|I3L6Q5|I3L6Q5_PIG Uncharacterized protein OS=Sus scrofa GN=HIST1H1B PE=3 SV=1	1	5	5	5	5	5	5	5	5	5	5	3	2	4	5	5	5	5	5	5	5	5	5	3	2	4	5	5	5	5	5	5	5	5	5	3	2	4	5	5	24.6	24.6	24.6	20.343	203	0	24.6
I3L9T6	I3L9T6	>tr|I3L9T6|I3L9T6_PIG Uncharacterized protein OS=Sus scrofa GN=LOC100739576 PE=4 SV=1	1	9	9	9	7	7	8	6	8	7	8	7	4	5	8	6	7	7	8	6	8	7	8	7	4	5	8	6	7	7	8	6	8	7	8	7	4	5	8	6	46.3	46.3	46.3	24.516	216	0	43.1
F1RKU0;P56471	F1RKU0	>tr|F1RKU0|F1RKU0_PIG Isocitrate dehydrogenase [NAD] subunit alpha, mitochondrial OS=Sus scrofa GN=IDH3A PE=3 SV=1	2	11	11	11	9	10	9	11	11	10	10	10	9	10	11	10	9	10	9	11	11	10	10	10	9	10	11	10	9	10	9	11	11	10	10	10	9	10	11	10	39.3	39.3	39.3	39.631	366	0	32
F1SJR2	F1SJR2	>tr|F1SJR2|F1SJR2_PIG Uncharacterized protein OS=Sus scrofa GN=XIRP1 PE=4 SV=2	1	35	35	2	19	27	29	26	27	32	22	13	11	3	25	15	19	27	29	26	27	32	22	13	11	3	25	15	2	2	1	2	1	1	1	0	0	0	1	0	34	34	1.8	198.84	1839	0	16.7
F1RYZ0;Q29315;F1RNZ2	F1RYZ0	>tr|F1RYZ0|F1RYZ0_PIG 60S acidic ribosomal protein P2 OS=Sus scrofa GN=RPLP2 PE=3 SV=1	3	7	7	7	6	6	7	7	6	6	7	4	4	6	7	7	6	6	7	7	6	6	7	4	4	6	7	7	6	6	7	7	6	6	7	4	4	6	7	7	73.9	73.9	73.9	11.693	115	0	71.3
I3VKE6	I3VKE6	>tr|I3VKE6|I3VKE6_PIG Ceruloplasmin OS=Sus scrofa PE=2 SV=1	1	16	16	0	15	10	4	12	4	9	8	6	8	3	8	12	15	10	4	12	4	9	8	6	8	3	8	12	0	0	0	0	0	0	0	0	0	0	0	0	19.2	19.2	0	125.54	1100	0	17.4
O02772;H6UI30;E0AD19;Q68S99;C0LSI8;B5TK30;Q9TUP6;Q3IA98;I3LTW5;F1STV2	O02772;H6UI30;E0AD19;Q68S99;C0LSI8	>sp|O02772|FABPH_PIG Fatty acid-binding protein, heart OS=Sus scrofa GN=FABP3 PE=2 SV=3;>tr|H6UI30|H6UI30_PIG Heart fatty acid-binding protein OS=Sus scrofa GN=H-FABP PE=2 SV=1;>tr|E0AD19|E0AD19_PIG Heart fatty acid-binding protein OS=Sus scrofa GN=FABP3 P	10	5	5	5	5	5	5	4	5	5	5	4	3	2	4	4	5	5	5	4	5	5	5	4	3	2	4	4	5	5	5	4	5	5	5	4	3	2	4	4	34.6	34.6	34.6	14.749	133	0	34.6
Q9MZ16	Q9MZ16	>sp|Q9MZ16|VDAC1_PIG Voltage-dependent anion-selective channel protein 1 OS=Sus scrofa GN=VDAC1 PE=2 SV=3	1	8	8	8	7	6	5	7	8	6	7	5	6	5	8	5	7	6	5	7	8	6	7	5	6	5	8	5	7	6	5	7	8	6	7	5	6	5	8	5	34.3	34.3	34.3	30.726	283	0	27.6
F1SE26;Q29380;I6XPV3;I3LM14;F1SE27	F1SE26;Q29380;I6XPV3;I3LM14	>tr|F1SE26|F1SE26_PIG Uncharacterized protein OS=Sus scrofa GN=VDAC1P5 PE=4 SV=2;>sp|Q29380|VDAC3_PIG Voltage-dependent anion-selective channel protein 3 OS=Sus scrofa GN=VDAC3 PE=2 SV=2;>tr|I6XPV3|I6XPV3_PIG Voltage-dependent anion channel 3 (Fragment) OS	5	8	8	8	5	8	7	8	8	8	7	5	4	4	8	6	5	8	7	8	8	8	7	5	4	4	8	6	5	8	7	8	8	8	7	5	4	4	8	6	32.2	32.2	32.2	30.603	283	0	16.6
F1S980	F1S980	>tr|F1S980|F1S980_PIG Uncharacterized protein OS=Sus scrofa GN=BTBD10 PE=4 SV=2	1	1	1	1	0	1	1	1	1	0	1	0	1	0	0	1	0	1	1	1	1	0	1	0	1	0	0	1	0	1	1	1	1	0	1	0	1	0	0	1	1.9	1.9	1.9	54.441	483	0.0030326	0
F1SSH8;K9IVI1;F1SDW6	F1SSH8;K9IVI1	>tr|F1SSH8|F1SSH8_PIG Uncharacterized protein OS=Sus scrofa GN=LOC100515636 PE=4 SV=2;>tr|K9IVI1|K9IVI1_PIG 2-oxoglutarate dehydrogenase, mitochondrial OS=Sus scrofa GN=OGDH PE=2 SV=1	3	24	24	24	11	16	22	17	20	20	19	20	17	15	22	20	11	16	22	17	20	20	19	20	17	15	22	20	11	16	22	17	20	20	19	20	17	15	22	20	36.9	36.9	36.9	115.53	1022	0	12.6
P63246;I3LI24	P63246;I3LI24	>sp|P63246|GBLP_PIG Guanine nucleotide-binding protein subunit beta-2-like 1 OS=Sus scrofa GN=GNB2L1 PE=2 SV=3;>tr|I3LI24|I3LI24_PIG Guanine nucleotide-binding protein subunit beta-2-like 1 OS=Sus scrofa GN=GNB2L1 PE=4 SV=1	2	11	11	11	7	10	10	9	11	11	9	6	6	5	10	7	7	10	10	9	11	11	9	6	6	5	10	7	7	10	10	9	11	11	9	6	6	5	10	7	51.4	51.4	51.4	35.076	317	0	28.7
G9F6X8	G9F6X8	>tr|G9F6X8|G9F6X8_PIG Prolyl 4-hydroxylase beta polypeptide OS=Sus scrofa PE=2 SV=1	1	19	19	19	14	14	14	14	15	13	15	15	14	12	16	12	14	14	14	14	15	13	15	15	14	12	16	12	14	14	14	14	15	13	15	15	14	12	16	12	50	50	50	56.398	508	0	26.6
I3L9U0	I3L9U0	>tr|I3L9U0|I3L9U0_PIG Uncharacterized protein (Fragment) OS=Sus scrofa GN=MYL5 PE=4 SV=1	1	1	1	1	1	1	1	1	1	1	1	1	1	1	1	1	1	1	1	1	1	1	1	1	1	1	1	1	1	1	1	1	1	1	1	1	1	1	1	1	5.8	5.8	5.8	19.574	173	0	5.8
K9IVP5;F1SKJ1;G9FSR3;Q95272;I3LRK1	K9IVP5;F1SKJ1	>tr|K9IVP5|K9IVP5_PIG N-myosin-9 OS=Sus scrofa GN=MYH9 PE=2 SV=1;>tr|F1SKJ1|F1SKJ1_PIG Uncharacterized protein OS=Sus scrofa GN=MYH9 PE=4 SV=2	5	37	36	31	32	33	31	33	31	27	29	9	18	9	30	31	31	32	30	32	30	26	28	9	18	8	29	30	26	27	26	27	25	22	23	5	13	4	24	27	25.6	25.2	22.2	226.45	1960	0	21.5
F1SQT3;C8C420	F1SQT3;C8C420	>tr|F1SQT3|F1SQT3_PIG Uncharacterized protein (Fragment) OS=Sus scrofa GN=SLC25A3 PE=3 SV=1;>tr|C8C420|C8C420_PIG Solute carrier family 25 member 3 OS=Sus scrofa GN=SLC25A3 PE=2 SV=1	2	5	5	5	3	4	4	4	3	4	5	3	4	4	5	4	3	4	4	4	3	4	5	3	4	4	5	4	3	4	4	4	3	4	5	3	4	4	5	4	17.5	17.5	17.5	39.809	360	0	10.8
Q767L7	Q767L7	>sp|Q767L7|TBB5_PIG Tubulin beta chain OS=Sus scrofa GN=TUBB PE=2 SV=1	1	21	5	4	16	20	18	19	19	18	19	14	15	16	20	18	5	5	5	5	5	5	5	4	4	4	5	4	4	4	4	4	4	4	4	3	3	3	4	3	73.9	19.4	16	49.67	444	0	60.1
I3LHD8	I3LHD8	>tr|I3LHD8|I3LHD8_PIG Uncharacterized protein OS=Sus scrofa GN=LOC100512614 PE=4 SV=1	1	1	1	1	1	1	1	1	1	1	1	1	1	1	1	1	1	1	1	1	1	1	1	1	1	1	1	1	1	1	1	1	1	1	1	1	1	1	1	1	3.8	3.8	3.8	41.651	372	0.0044248	3.8
K7ZRK0;I3LFH1	K7ZRK0;I3LFH1	>tr|K7ZRK0|K7ZRK0_PIG IgA heavy chian constant region (Fragment) OS=Sus scrofa GN=IGHA PE=4 SV=1;>tr|I3LFH1|I3LFH1_PIG Uncharacterized protein (Fragment) OS=Sus scrofa PE=4 SV=1	2	13	13	13	9	5	0	6	0	3	11	0	1	0	12	12	9	5	0	6	0	3	11	0	1	0	12	12	9	5	0	6	0	3	11	0	1	0	12	12	56	56	56	36.614	341	0	40.2
L8B0W4	L8B0W4	>tr|L8B0W4|L8B0W4_PIG IgG heavy chain OS=Sus scrofa GN=IGHG PE=2 SV=1	1	15	4	0	13	12	0	12	2	9	13	3	6	5	15	12	4	3	0	3	1	3	4	2	1	2	4	3	0	0	0	0	0	0	0	0	0	0	0	0	42.4	14.3	0	52.812	481	0	38.3
Q6UAQ9;F1SJX1	Q6UAQ9;F1SJX1	>tr|Q6UAQ9|Q6UAQ9_PIG Electron transfer flavoprotein alpha subunit (Fragment) OS=Sus scrofa GN=ETFA PE=2 SV=1;>tr|F1SJX1|F1SJX1_PIG Uncharacterized protein OS=Sus scrofa GN=ETFA PE=4 SV=1	2	10	10	10	9	9	10	9	10	10	10	6	9	9	10	9	9	9	10	9	10	10	10	6	9	9	10	9	9	9	10	9	10	10	10	6	9	9	10	9	50.3	50.3	50.3	32.884	314	0	48.1
Q9N251	Q9N251	>tr|Q9N251|Q9N251_PIG Titin (Fragment) OS=Sus scrofa GN=TTN PE=4 SV=1	1	6	6	6	4	5	5	5	4	6	4	4	4	4	5	4	4	5	5	5	4	6	4	4	4	4	5	4	4	5	5	5	4	6	4	4	4	4	5	4	49.1	49.1	49.1	17.309	159	0	30.2
P29804;I3LCI2;K7GMN8;K7GLA7	P29804;I3LCI2;K7GMN8;K7GLA7	>sp|P29804|ODPA_PIG Pyruvate dehydrogenase E1 component subunit alpha, somatic form, mitochondrial (Fragment) OS=Sus scrofa GN=PDHA1 PE=1 SV=1;>tr|I3LCI2|I3LCI2_PIG Pyruvate dehydrogenase E1 component subunit alpha, somatic form, mitochondrial OS=Sus scrof	4	15	15	15	10	10	11	8	13	14	12	10	10	10	13	12	10	10	11	8	13	14	12	10	10	10	13	12	10	10	11	8	13	14	12	10	10	10	13	12	50.4	50.4	50.4	43.121	389	0	38.6
F1SGH5;Q9GKJ2	F1SGH5	>tr|F1SGH5|F1SGH5_PIG Uncharacterized protein OS=Sus scrofa GN=PDHB PE=4 SV=1	2	13	13	13	9	9	13	9	12	12	10	9	9	6	11	11	9	9	13	9	12	12	10	9	9	6	11	11	9	9	13	9	12	12	10	9	9	6	11	11	50.3	50.3	50.3	39.272	360	0	35.3
P09623;F1SAF0;D0G6S3	P09623;F1SAF0	>sp|P09623|DLDH_PIG Dihydrolipoyl dehydrogenase, mitochondrial OS=Sus scrofa GN=DLD PE=1 SV=1;>tr|F1SAF0|F1SAF0_PIG Dihydrolipoyl dehydrogenase OS=Sus scrofa GN=DLD PE=2 SV=1	3	10	10	10	6	8	10	7	10	9	9	10	10	8	10	8	6	8	10	7	10	9	9	10	10	8	10	8	6	8	10	7	10	9	9	10	10	8	10	8	29.7	29.7	29.7	54.185	509	0	13.9
E7EI20	E7EI20	>tr|E7EI20|E7EI20_PIG Rho GDP dissociation inhibitor alpha OS=Sus scrofa GN=ARHGDIA PE=2 SV=1	1	7	7	7	6	7	6	7	6	7	7	5	6	6	7	7	6	7	6	7	6	7	7	5	6	6	7	7	6	7	6	7	6	7	7	5	6	6	7	7	58.3	58.3	58.3	23.394	204	0	51.5
F2Z5M3	F2Z5M3	>tr|F2Z5M3|F2Z5M3_PIG Uncharacterized protein OS=Sus scrofa GN=EIF5AL1 PE=4 SV=1	1	8	8	8	7	8	7	7	7	7	7	4	6	7	8	8	7	8	7	7	7	7	7	4	6	7	8	8	7	8	7	7	7	7	7	4	6	7	8	8	46.1	46.1	46.1	16.832	154	0	46.1
Q4GWZ2;F1SJR1;Q29231;I3LC48	Q4GWZ2;F1SJR1	>sp|Q4GWZ2|RSSA_PIG 40S ribosomal protein SA OS=Sus scrofa GN=RPSA PE=1 SV=3;>tr|F1SJR1|F1SJR1_PIG Uncharacterized protein (Fragment) OS=Sus scrofa PE=3 SV=1	4	9	9	9	7	7	7	6	7	7	8	5	7	6	9	8	7	7	7	6	7	7	8	5	7	6	9	8	7	7	7	6	7	7	8	5	7	6	9	8	41	41	41	32.928	295	0	37.3
F1RIP1;E0X6R2;Q4VK70;Q0Q4G6;Q4VK66;Q4VK65;Q71MA0;Q8HYV0;Q4VK67;Q70PH0	F1RIP1;E0X6R2	>tr|F1RIP1|F1RIP1_PIG Uncharacterized protein OS=Sus scrofa GN=GYS1 PE=4 SV=1;>tr|E0X6R2|E0X6R2_PIG Glycogen synthase 1 OS=Sus scrofa GN=GYS1 PE=2 SV=1	10	17	17	17	8	15	13	12	12	14	16	17	13	14	14	15	8	15	13	12	12	14	16	17	13	14	14	15	8	15	13	12	12	14	16	17	13	14	14	15	34.2	34.2	34.2	83.775	737	0	17.4
F1RWW4	F1RWW4	>tr|F1RWW4|F1RWW4_PIG Uncharacterized protein OS=Sus scrofa GN=PDLIM5 PE=4 SV=2	1	5	4	4	4	4	5	4	5	5	5	4	4	4	4	4	3	3	4	3	4	4	4	3	3	3	3	3	3	3	4	3	4	4	4	3	3	3	3	3	13.3	11.3	11.3	58.335	540	0	13.1
Q29221;A9XFX7;A0PFK6	Q29221;A9XFX7;A0PFK6	>sp|Q29221|CAZA2_PIG F-actin-capping protein subunit alpha-2 OS=Sus scrofa GN=CAPZA2 PE=2 SV=3;>tr|A9XFX7|A9XFX7_PIG F-actin capping protein alpha 2 subunit OS=Sus scrofa GN=Capza PE=2 SV=1;>tr|A0PFK6|A0PFK6_PIG F-actin capping protein subunit alpha 2 OS=S	3	9	9	8	6	8	7	8	8	6	8	7	9	8	8	7	6	8	7	8	8	6	8	7	9	8	8	7	5	7	6	7	7	5	7	6	8	7	7	6	44.4	44.4	40.9	32.981	286	0	32.9
F1S3U9	F1S3U9	>tr|F1S3U9|F1S3U9_PIG Uncharacterized protein OS=Sus scrofa GN=PRDX1 PE=4 SV=2	1	7	7	6	7	6	5	6	7	5	5	4	3	4	6	6	7	6	5	6	7	5	5	4	3	4	6	6	6	5	4	5	6	4	4	3	2	3	5	5	43.1	43.1	39.1	21.966	197	0	43.1
Q29387;F1RPW9	Q29387;F1RPW9	>sp|Q29387|EF1G_PIG Elongation factor 1-gamma (Fragment) OS=Sus scrofa GN=EEF1G PE=2 SV=2;>tr|F1RPW9|F1RPW9_PIG Elongation factor 1-gamma OS=Sus scrofa GN=EEF1G PE=4 SV=1	2	13	13	13	9	11	10	10	9	12	12	10	11	9	12	11	9	11	10	10	9	12	12	10	11	9	12	11	9	11	10	10	9	12	12	10	11	9	12	11	38.9	38.9	38.9	49.624	432	0	27.5
F2Z5C1;Q7M3A8	F2Z5C1	>tr|F2Z5C1|F2Z5C1_PIG Annexin OS=Sus scrofa GN=ANXA5 PE=3 SV=2	2	14	14	14	14	13	13	14	11	9	10	10	10	8	12	12	14	13	13	14	11	9	10	10	10	8	12	12	14	13	13	14	11	9	10	10	10	8	12	12	58.2	58.2	58.2	33.156	294	0	58.2
K7GQ48;F1SLX2;K9J6H8;K7GMU4;Q6R6N0	K7GQ48;F1SLX2;K9J6H8	>tr|K7GQ48|K7GQ48_PIG Uncharacterized protein OS=Sus scrofa GN=A2M PE=4 SV=1;>tr|F1SLX2|F1SLX2_PIG Uncharacterized protein OS=Sus scrofa GN=A2M PE=4 SV=2;>tr|K9J6H8|K9J6H8_PIG Alpha-2-macroglobulin OS=Sus scrofa GN=A2M PE=2 SV=1	5	27	27	27	26	24	12	26	5	22	20	14	19	11	15	18	26	24	12	26	5	22	20	14	19	11	15	18	26	24	12	26	5	22	20	14	19	11	15	18	27.4	27.4	27.4	154.58	1394	0	26.7
I3LKP0	I3LKP0	>tr|I3LKP0|I3LKP0_PIG Uncharacterized protein (Fragment) OS=Sus scrofa GN=SYNM PE=3 SV=1	1	19	19	19	16	15	17	14	17	15	16	13	14	15	18	17	16	15	17	14	17	15	16	13	14	15	18	17	16	15	17	14	17	15	16	13	14	15	18	17	18.3	18.3	18.3	154.29	1394	0	15.3
F1RFY1;CON__P02584	F1RFY1;CON__P02584	>tr|F1RFY1|F1RFY1_PIG Profilin OS=Sus scrofa GN=PFN1 PE=3 SV=1;>P02584 SWISS-PROT:P02584 (Bos taurus) Profilin-1	2	7	7	7	7	6	5	5	6	5	5	4	3	4	6	5	7	6	5	5	6	5	5	4	3	4	6	5	7	6	5	5	6	5	5	4	3	4	6	5	65	65	65	15.043	140	0	65
I3LAR5	I3LAR5	>tr|I3LAR5|I3LAR5_PIG Uncharacterized protein OS=Sus scrofa GN=NACA PE=4 SV=1	1	11	11	11	10	10	10	10	11	11	9	6	6	6	11	10	10	10	10	10	11	11	9	6	6	6	11	10	10	10	10	10	11	11	9	6	6	6	11	10	27.3	27.3	27.3	70.869	717	0	23.3
K9IW80;I3LTC0;F1SMG3;I3LAP8	K9IW80	>tr|K9IW80|K9IW80_PIG Nicotinamide nucleotide transhydrogenase OS=Sus scrofa GN=NNT PE=2 SV=1	4	11	11	11	4	8	9	6	10	10	10	10	9	7	9	9	4	8	9	6	10	10	10	10	9	7	9	9	4	8	9	6	10	10	10	10	9	7	9	9	16.2	16.2	16.2	113.88	1086	0	6.8
L8B180;L8B0Z4;K7ZLA6;L8B0U7	L8B180;L8B0Z4	>tr|L8B180|L8B180_PIG IgG heavy chain OS=Sus scrofa GN=IGHG PE=2 SV=1;>tr|L8B0Z4|L8B0Z4_PIG IgG heavy chain (Fragment) OS=Sus scrofa GN=IGHG PE=2 SV=1	4	13	2	1	13	12	2	12	5	9	11	4	8	6	13	10	2	2	0	2	2	2	2	2	2	2	2	1	1	1	0	1	1	1	1	1	1	1	1	0	32.3	6.2	3.2	50.817	464	0	32.3
F1RFI1	F1RFI1	>tr|F1RFI1|F1RFI1_PIG Elongation factor Tu OS=Sus scrofa GN=TUFM PE=3 SV=1	1	12	12	12	9	10	11	10	12	11	12	9	9	6	10	10	9	10	11	10	12	11	12	9	9	6	10	10	9	10	11	10	12	11	12	9	9	6	10	10	36.9	36.9	36.9	49.451	452	0	28.1
D2JYW4;D2JYW3;A9XFX6;A0PFK7;A0PFK4	D2JYW4;D2JYW3;A9XFX6;A0PFK7;A0PFK4	>tr|D2JYW4|D2JYW4_PIG F-actin capping protein beta subunit variant II OS=Sus scrofa GN=CAPZB PE=2 SV=1;>tr|D2JYW3|D2JYW3_PIG F-actin capping protein beta subunit variant I OS=Sus scrofa GN=CAPZB PE=2 SV=1;>tr|A9XFX6|A9XFX6_PIG F-actin capping protein beta	5	11	11	11	10	11	9	11	9	10	10	10	10	11	9	10	10	11	9	11	9	10	10	10	10	11	9	10	10	11	9	11	9	10	10	10	10	11	9	10	53.4	53.4	53.4	31.307	277	0	53.4
D2WKD8;F1RGF9;D2WKD7;I3L8L8;I3LN55	D2WKD8;F1RGF9;D2WKD7	>sp|D2WKD8|AT1A2_PIG Sodium/potassium-transporting ATPase subunit alpha-2 OS=Sus scrofa GN=ATP1A2 PE=1 SV=1;>tr|F1RGF9|F1RGF9_PIG Uncharacterized protein (Fragment) OS=Sus scrofa GN=ATP1A3 PE=3 SV=2;>tr|D2WKD7|D2WKD7_PIG Na+/K+ transporting alpha 3 polypep	5	16	16	9	5	12	15	11	12	13	15	8	7	5	15	13	5	12	15	11	12	13	15	8	7	5	15	13	0	5	8	6	7	8	9	3	2	1	8	8	20.3	20.3	10.3	112.21	1020	0	6.9
P79319;Q5S3G4	P79319;Q5S3G4	>tr|P79319|P79319_PIG Cytochrome C oxidase polypeptide VB (Fragment) OS=Sus scrofa PE=2 SV=1;>sp|Q5S3G4|COX5B_PIG Cytochrome c oxidase subunit 5B, mitochondrial OS=Sus scrofa GN=COX5B PE=2 SV=1	2	6	6	6	4	4	5	4	5	4	4	4	4	3	5	5	4	4	5	4	5	4	4	4	4	3	5	5	4	4	5	4	5	4	4	4	4	3	5	5	68	68	68	8.3314	75	0	41.3
F1S418	F1S418	>tr|F1S418|F1S418_PIG Uncharacterized protein OS=Sus scrofa GN=PRDX3 PE=4 SV=1	1	6	6	6	4	5	5	5	5	4	4	4	4	2	3	4	4	5	5	5	5	4	4	4	4	2	3	4	4	5	5	5	5	4	4	4	4	2	3	4	36.4	36.4	36.4	28.471	261	0	18
P12026;Q9GJX2	P12026;Q9GJX2	>sp|P12026|ACBP_PIG Acyl-CoA-binding protein OS=Sus scrofa GN=DBI PE=1 SV=2;>tr|Q9GJX2|Q9GJX2_PIG Diazepam binding inhibitor (Fragment) OS=Sus scrofa GN=DBI PE=2 SV=1	2	4	4	4	3	3	3	4	3	3	2	3	2	1	4	2	3	3	3	4	3	3	2	3	2	1	4	2	3	3	3	4	3	3	2	3	2	1	4	2	58.6	58.6	58.6	9.8962	87	0	40.2
I3LTV6	I3LTV6	>tr|I3LTV6|I3LTV6_PIG Cytochrome c oxidase subunit 6A, mitochondrial OS=Sus scrofa GN=COX6A2 PE=3 SV=1	1	3	3	3	1	2	3	2	3	2	3	3	3	3	3	2	1	2	3	2	3	2	3	3	3	3	3	2	1	2	3	2	3	2	3	3	3	3	3	2	29.9	29.9	29.9	10.857	97	0	11.3
F2Z584;F2Z581;F2Z580;F2Z579;F2Z578;I3LAQ1	F2Z584;F2Z581;F2Z580;F2Z579;F2Z578;I3LAQ1	>tr|F2Z584|F2Z584_PIG Histone H2B OS=Sus scrofa GN=HIST1H2BD PE=3 SV=1;>tr|F2Z581|F2Z581_PIG Histone H2B OS=Sus scrofa GN=HIST1H2BH PE=3 SV=1;>tr|F2Z580|F2Z580_PIG Histone H2B OS=Sus scrofa GN=HIST1H2BG PE=3 SV=1;>tr|F2Z579|F2Z579_PIG Histone H2B OS=Sus sc	6	3	2	2	3	2	2	2	2	2	3	2	1	2	3	2	2	1	1	1	1	1	2	1	0	1	2	1	2	1	1	1	1	1	2	1	0	1	2	1	19.8	7.9	7.9	13.936	126	0	19.8
I3LEC2;Q29181	I3LEC2	>tr|I3LEC2|I3LEC2_PIG Uncharacterized protein OS=Sus scrofa GN=PCBP1 PE=4 SV=1	2	8	8	6	6	7	7	7	7	6	7	5	6	6	6	8	6	7	7	7	7	6	7	5	6	6	6	8	4	5	5	5	5	4	5	3	4	4	4	6	42.4	42.4	33.7	37.501	356	0	27.2
F1RK10;O97580	F1RK10;O97580	>tr|F1RK10|F1RK10_PIG Succinyl-CoA ligase [ADP-forming] subunit beta, mitochondrial OS=Sus scrofa GN=SUCLA2 PE=3 SV=2;>sp|O97580|SUCB1_PIG Succinyl-CoA ligase [ADP-forming] subunit beta, mitochondrial (Fragment) OS=Sus scrofa GN=SUCLA2 PE=2 SV=1	2	8	8	7	6	5	5	6	6	5	6	6	6	6	6	6	6	5	5	6	6	5	6	6	6	6	6	6	5	4	4	5	5	4	5	5	5	5	5	5	21	21	19.4	50.304	463	0	14.7
K7GP55;F1S2B6;Q9GKQ6;K7GNH7;Q8MK41	K7GP55;F1S2B6;Q9GKQ6;K7GNH7	>tr|K7GP55|K7GP55_PIG Biglycan OS=Sus scrofa GN=BGN PE=4 SV=1;>tr|F1S2B6|F1S2B6_PIG Biglycan (Fragment) OS=Sus scrofa GN=BGN PE=4 SV=1;>sp|Q9GKQ6|PGS1_PIG Biglycan (Fragments) OS=Sus scrofa GN=BGN PE=2 SV=2;>tr|K7GNH7|K7GNH7_PIG Biglycan OS=Sus scrofa GN=B	5	12	12	12	12	10	6	9	9	7	9	7	1	6	7	6	12	10	6	9	9	7	9	7	1	6	7	6	12	10	6	9	9	7	9	7	1	6	7	6	46.3	46.3	46.3	41.475	369	0	46.3
F1SJB5;P19619;K7GLE1	F1SJB5;P19619;K7GLE1	>tr|F1SJB5|F1SJB5_PIG Annexin OS=Sus scrofa GN=ANXA1 PE=3 SV=2;>sp|P19619|ANXA1_PIG Annexin A1 OS=Sus scrofa GN=ANXA1 PE=1 SV=3;>tr|K7GLE1|K7GLE1_PIG Annexin OS=Sus scrofa GN=ANXA1 PE=3 SV=1	3	12	12	12	12	12	9	12	11	9	12	7	4	7	11	8	12	12	9	12	11	9	12	7	4	7	11	8	12	12	9	12	11	9	12	7	4	7	11	8	43.9	43.9	43.9	38.73	346	0	43.9
I3LPP1	I3LPP1	>tr|I3LPP1|I3LPP1_PIG Fumarate hydratase, mitochondrial OS=Sus scrofa GN=FH PE=3 SV=1	1	8	8	2	4	8	7	8	8	8	7	7	8	7	7	7	4	8	7	8	8	8	7	7	8	7	7	7	1	2	2	2	2	2	2	2	2	2	2	2	28.5	28.5	7.7	50.014	466	0	13.9
K7ZJP7;K7ZRJ8	K7ZJP7	>tr|K7ZJP7|K7ZJP7_PIG IgM heavy chain constant region (Fragment) OS=Sus scrofa GN=IGHM PE=4 SV=1	2	11	11	11	11	10	0	11	0	2	10	10	6	5	10	9	11	10	0	11	0	2	10	10	6	5	10	9	11	10	0	11	0	2	10	10	6	5	10	9	39.8	39.8	39.8	49.282	455	0	39.8
I3LP02	I3LP02	>tr|I3LP02|I3LP02_PIG Uncharacterized protein OS=Sus scrofa GN=ACAT1 PE=3 SV=1	1	11	11	11	7	9	11	8	10	10	10	6	7	7	10	9	7	9	11	8	10	10	10	6	7	7	10	9	7	9	11	8	10	10	10	6	7	7	10	9	33.4	33.4	33.4	45.586	428	0	25.5
I3LLI8;K7GP62	I3LLI8	>tr|I3LLI8|I3LLI8_PIG Uncharacterized protein (Fragment) OS=Sus scrofa PE=4 SV=1	2	6	6	6	4	5	6	6	5	5	6	4	4	6	4	6	4	5	6	6	5	5	6	4	4	6	4	6	4	5	6	6	5	5	6	4	4	6	4	6	34.9	34.9	34.9	26.671	232	0	22.4
F1S4J7;F1S4K0;O77657;P00636	F1S4J7	>tr|F1S4J7|F1S4J7_PIG Uncharacterized protein OS=Sus scrofa GN=FBP2 PE=3 SV=2	4	10	10	10	6	9	4	7	4	3	7	10	7	10	5	6	6	9	4	7	4	3	7	10	7	10	5	6	6	9	4	7	4	3	7	10	7	10	5	6	52	52	52	32.595	302	0	25.8
F1SU55	F1SU55	>tr|F1SU55|F1SU55_PIG Uncharacterized protein OS=Sus scrofa GN=SYNPO2L PE=4 SV=2	1	15	15	15	12	11	11	11	12	12	12	12	11	10	13	12	12	11	11	11	12	12	12	12	11	10	13	12	12	11	11	11	12	12	12	12	11	10	13	12	30	30	30	102.42	978	0	24
F1RX35;O02688;Q6R6M8;B0F9U2	F1RX35	>tr|F1RX35|F1RX35_PIG Uncharacterized protein OS=Sus scrofa GN=LOC100627396 PE=4 SV=2	4	12	12	12	10	11	11	11	4	10	11	8	8	7	11	11	10	11	11	11	4	10	11	8	8	7	11	11	10	11	11	11	4	10	11	8	8	7	11	11	41.1	41.1	41.1	49.618	438	0	33.6
F1RMN7;P50828	F1RMN7;P50828	>tr|F1RMN7|F1RMN7_PIG Hemopexin OS=Sus scrofa GN=HPX PE=4 SV=2;>sp|P50828|HEMO_PIG Hemopexin OS=Sus scrofa GN=HPX PE=1 SV=1	2	8	8	8	8	7	0	8	1	5	3	4	5	4	4	0	8	7	0	8	1	5	3	4	5	4	4	0	8	7	0	8	1	5	3	4	5	4	4	0	30.5	30.5	30.5	51.291	459	0	30.5
I1SNT9;G9B792;F1S8Y0	I1SNT9;G9B792;F1S8Y0	>tr|I1SNT9|I1SNT9_PIG Ankyrin-repeat domain 2 protein OS=Sus scrofa GN=ANKRD2 PE=2 SV=1;>tr|G9B792|G9B792_PIG Ankyrin repeat domain-containing protein 2 OS=Sus scrofa GN=ANKRD2 PE=2 SV=1;>tr|F1S8Y0|F1S8Y0_PIG Uncharacterized protein (Fragment) OS=Sus scrof	3	9	9	9	7	8	8	8	9	9	9	6	5	1	8	9	7	8	8	8	9	9	9	6	5	1	8	9	7	8	8	8	9	9	9	6	5	1	8	9	37.2	37.2	37.2	36.674	328	0	25
P82460;H6TBN0;A5J2A9;A5J2A8	P82460;H6TBN0;A5J2A9	>sp|P82460|THIO_PIG Thioredoxin OS=Sus scrofa GN=TXN PE=1 SV=3;>tr|H6TBN0|H6TBN0_PIG Thioredoxin OS=Sus scrofa GN=TRX1 PE=3 SV=1;>tr|A5J2A9|A5J2A9_PIG Thioredoxin (Fragment) OS=Sus scrofa GN=TRX PE=4 SV=1	4	4	4	4	4	4	4	4	4	4	4	4	3	4	4	2	4	4	4	4	4	4	4	4	3	4	4	2	4	4	4	4	4	4	4	4	3	4	4	2	42.9	42.9	42.9	11.828	105	0	42.9
F1S1V8	F1S1V8	>tr|F1S1V8|F1S1V8_PIG Uncharacterized protein OS=Sus scrofa GN=LOC100156983 PE=4 SV=2	1	8	8	8	6	7	6	8	7	5	5	5	3	5	7	5	6	7	6	8	7	5	5	5	3	5	7	5	6	7	6	8	7	5	5	5	3	5	7	5	17.6	17.6	17.6	61.088	544	0	13.6
Q0MUU2	Q0MUU2	>sp|Q0MUU2|SMPX_PIG Small muscular protein OS=Sus scrofa GN=SMPX PE=2 SV=1	1	5	5	5	5	5	5	5	5	5	5	3	4	4	5	4	5	5	5	5	5	5	5	3	4	4	5	4	5	5	5	5	5	5	5	3	4	4	5	4	73.3	73.3	73.3	9.3457	86	0	73.3
Q001C6;I3LFI3;D4PEM8	Q001C6;I3LFI3;D4PEM8	>tr|Q001C6|Q001C6_PIG NDRG2 OS=Sus scrofa PE=2 SV=1;>tr|I3LFI3|I3LFI3_PIG Uncharacterized protein OS=Sus scrofa GN=NDRG2 PE=4 SV=1;>tr|D4PEM8|D4PEM8_PIG N-Myc downstream regulated gene 2 OS=Sus scrofa GN=NDRG2 PE=2 SV=1	3	7	7	7	2	5	6	3	7	7	6	4	5	4	6	6	2	5	6	3	7	7	6	4	5	4	6	6	2	5	6	3	7	7	6	4	5	4	6	6	42.3	42.3	42.3	39.162	357	0	13.2
F1RFX9;O97522;Q95278	F1RFX9	>tr|F1RFX9|F1RFX9_PIG Uncharacterized protein OS=Sus scrofa GN=OMC PE=3 SV=1	3	8	8	8	6	8	8	8	8	8	7	6	6	5	8	8	6	8	8	8	8	8	7	6	6	5	8	8	6	8	8	8	8	8	7	6	6	5	8	8	31.3	31.3	31.3	33.304	307	0	25.1
I3L953	I3L953	>tr|I3L953|I3L953_PIG Uncharacterized protein (Fragment) OS=Sus scrofa GN=OBSCN PE=4 SV=1	1	12	12	12	7	10	11	10	12	10	10	10	10	9	12	11	7	10	11	10	12	10	10	10	10	9	12	11	7	10	11	10	12	10	10	10	10	9	12	11	20.1	20.1	20.1	98.062	894	0	10.5
F2Z5F5	F2Z5F5	>tr|F2Z5F5|F2Z5F5_PIG 40S ribosomal protein S8 (Fragment) OS=Sus scrofa GN=RPS8 PE=3 SV=2	1	6	6	6	5	4	5	5	6	6	5	5	6	5	4	6	5	4	5	5	6	6	5	5	6	5	4	6	5	4	5	5	6	6	5	5	6	5	4	6	39.4	39.4	39.4	24.173	208	0	32.7
F1RVN1	F1RVN1	>tr|F1RVN1|F1RVN1_PIG Uncharacterized protein OS=Sus scrofa GN=NDUFV1 PE=4 SV=1	1	13	13	13	9	12	13	11	10	12	13	10	10	8	11	12	9	12	13	11	10	12	13	10	10	8	11	12	9	12	13	11	10	12	13	10	10	8	11	12	37.3	37.3	37.3	50.569	464	0	24.6
Q2EN74;Q19KE2;Q4U4U2	Q2EN74;Q19KE2	>tr|Q2EN74|Q2EN74_PIG Epidermal fatty acid-binding protein OS=Sus scrofa GN=FABP5 PE=2 SV=1;>tr|Q19KE2|Q19KE2_PIG Fatty acid binding protein 5 (Fragment) OS=Sus scrofa GN=FABP5 PE=2 SV=1	3	7	7	7	5	4	6	6	6	6	7	4	4	4	4	7	5	4	6	6	6	6	7	4	4	4	4	7	5	4	6	6	6	6	7	4	4	4	4	7	57.8	57.8	57.8	15.209	135	0	53.3
Q95274;B3XXC3;K7GL17;I3LIY7;B7TJ02	Q95274;B3XXC3;K7GL17;I3LIY7;B7TJ02	>sp|Q95274|TYB4_PIG Thymosin beta-4 OS=Sus scrofa GN=TMSB4 PE=3 SV=3;>tr|B3XXC3|B3XXC3_PIG Thymosin beta-4 OS=Sus scrofa GN=TMSB4X PE=4 SV=1;>tr|K7GL17|K7GL17_PIG Uncharacterized protein OS=Sus scrofa GN=TMSB4X PE=4 SV=1;>tr|I3LIY7|I3LIY7_PIG Uncharacteriz	5	4	4	4	4	4	3	4	2	3	2	1	2	2	2	2	4	4	3	4	2	3	2	1	2	2	2	2	4	4	3	4	2	3	2	1	2	2	2	2	75	75	75	5.0526	44	0	75
P13618;I3L6G6	P13618;I3L6G6	>sp|P13618|ATP5J_PIG ATP synthase-coupling factor 6, mitochondrial OS=Sus scrofa GN=ATP5J PE=1 SV=1;>tr|I3L6G6|I3L6G6_PIG ATP synthase-coupling factor 6, mitochondrial OS=Sus scrofa GN=LOC100622245 PE=3 SV=1	2	5	5	5	3	5	4	3	5	5	5	5	4	4	4	5	3	5	4	3	5	5	5	5	4	4	4	5	3	5	4	3	5	5	5	5	4	4	4	5	63.2	63.2	63.2	8.9299	76	0	61.8
F1SBN7	F1SBN7	>tr|F1SBN7|F1SBN7_PIG Uncharacterized protein OS=Sus scrofa GN=ATP5F1 PE=4 SV=1	1	6	6	6	4	6	5	6	6	5	5	4	5	3	5	4	4	6	5	6	6	5	5	4	5	3	5	4	4	6	5	6	6	5	5	4	5	3	5	4	22.7	22.7	22.7	28.626	256	0	19.5
F1SIC0;I3LVD1	F1SIC0;I3LVD1	>tr|F1SIC0|F1SIC0_PIG Uncharacterized protein OS=Sus scrofa GN=PACSIN3 PE=4 SV=1;>tr|I3LVD1|I3LVD1_PIG Uncharacterized protein OS=Sus scrofa GN=LOC100626596 PE=4 SV=1	2	12	12	12	10	11	12	11	11	10	9	6	7	6	11	9	10	11	12	11	11	10	9	6	7	6	11	9	10	11	12	11	11	10	9	6	7	6	11	9	40.3	40.3	40.3	48.75	424	0	32.1
F1SDX9;P52552	F1SDX9;P52552	>tr|F1SDX9|F1SDX9_PIG Peroxiredoxin-2 OS=Sus scrofa GN=PRDX2 PE=4 SV=2;>sp|P52552|PRDX2_PIG Peroxiredoxin-2 (Fragment) OS=Sus scrofa GN=PRDX2 PE=2 SV=1	2	7	7	7	6	6	7	4	5	6	6	4	3	3	3	4	6	6	7	4	5	6	6	4	3	3	3	4	6	6	7	4	5	6	6	4	3	3	3	4	53	53	53	21.88	198	0	40.4
Q5PXT2;F1SFK9	Q5PXT2;F1SFK9	>sp|Q5PXT2|LMCD1_PIG LIM and cysteine-rich domains protein 1 OS=Sus scrofa GN=LMCD1 PE=2 SV=1;>tr|F1SFK9|F1SFK9_PIG LIM and cysteine-rich domains protein 1 OS=Sus scrofa GN=LMCD1 PE=4 SV=2	2	10	10	10	8	10	9	9	10	10	9	10	9	6	10	9	8	10	9	9	10	10	9	10	9	6	10	9	8	10	9	9	10	10	9	10	9	6	10	9	38.6	38.6	38.6	40.659	363	0	31.1
I3LCI0;I3LBE4	I3LCI0;I3LBE4	>tr|I3LCI0|I3LCI0_PIG Uncharacterized protein OS=Sus scrofa GN=LOC100525869 PE=4 SV=1;>tr|I3LBE4|I3LBE4_PIG Uncharacterized protein OS=Sus scrofa GN=LOC100511690 PE=4 SV=1	2	4	4	4	2	3	3	3	4	3	3	3	3	3	4	2	2	3	3	3	4	3	3	3	3	3	4	2	2	3	3	3	4	3	3	3	3	3	4	2	21.5	21.5	21.5	32.768	302	0	9.3
F1RUK8;Q6Q7J2;Q6EEJ3;P79315	F1RUK8;Q6Q7J2	>tr|F1RUK8|F1RUK8_PIG Rab GDP dissociation inhibitor beta OS=Sus scrofa GN=GDI2 PE=4 SV=1;>sp|Q6Q7J2|GDIB_PIG Rab GDP dissociation inhibitor beta OS=Sus scrofa GN=GDI2 PE=2 SV=1	4	16	16	12	13	11	11	11	13	11	14	12	9	11	12	10	13	11	11	11	13	11	14	12	9	11	12	10	10	8	9	9	10	9	11	9	7	9	9	8	50.3	50.3	39.8	50.326	445	0	44
F2Z5U0;P63053;A4US66;A7U5U2;P0CG68	F2Z5U0;P63053;A4US66;A7U5U2;P0CG68	>tr|F2Z5U0|F2Z5U0_PIG Uncharacterized protein OS=Sus scrofa GN=RPS27A PE=4 SV=1;>sp|P63053|RL40_PIG Ubiquitin-60S ribosomal protein L40 OS=Sus scrofa GN=UBA52 PE=1 SV=2;>tr|A4US66|A4US66_PIG Ubiquitin B OS=Sus scrofa GN=UBB PE=4 SV=1;>tr|A7U5U2|A7U5U2_PIG	5	4	4	4	4	4	4	4	3	3	3	2	2	3	3	4	4	4	4	4	3	3	3	2	2	3	3	4	4	4	4	4	3	3	3	2	2	3	3	4	36.5	36.5	36.5	17.965	156	0	36.5
I3LVI8;Q29375	I3LVI8;Q29375	>tr|I3LVI8|I3LVI8_PIG 60S ribosomal protein L7a OS=Sus scrofa GN=RPL7A PE=4 SV=1;>sp|Q29375|RL7A_PIG 60S ribosomal protein L7a (Fragment) OS=Sus scrofa GN=RPL7A PE=2 SV=1	2	9	9	9	7	9	8	9	8	8	9	4	4	6	9	8	7	9	8	9	8	8	9	4	4	6	9	8	7	9	8	9	8	8	9	4	4	6	9	8	24.8	24.8	24.8	30.1	266	0	24.1
F1SJJ5;A0SNV0	F1SJJ5	>tr|F1SJJ5|F1SJJ5_PIG 60S ribosomal protein L4 OS=Sus scrofa GN=RPL4 PE=4 SV=2	2	11	11	11	8	11	11	11	10	11	11	8	7	7	11	10	8	11	11	11	10	11	11	8	7	7	11	10	8	11	11	11	10	11	11	8	7	7	11	10	31.5	31.5	31.5	47.918	426	0	23.9
E1CAJ5	E1CAJ5	>tr|E1CAJ5|E1CAJ5_PIG Glucose regulated protein 58 OS=Sus scrofa GN=grp-58 PE=2 SV=1	1	15	15	15	15	11	10	14	13	13	13	10	7	6	12	11	15	11	10	14	13	13	13	10	7	6	12	11	15	11	10	14	13	13	13	10	7	6	12	11	35.4	35.4	35.4	56.858	505	0	35.4
F1SFA7;I3L781;Q1T7B0	F1SFA7	>tr|F1SFA7|F1SFA7_PIG Uncharacterized protein OS=Sus scrofa GN=COL1A2 PE=4 SV=1	3	7	7	7	6	5	4	4	5	3	5	0	0	4	5	5	6	5	4	4	5	3	5	0	0	4	5	5	6	5	4	4	5	3	5	0	0	4	5	5	8.5	8.5	8.5	129.16	1366	0	7.4
F2Z558;A0SNV3;Q00P21	F2Z558;A0SNV3	>tr|F2Z558|F2Z558_PIG Uncharacterized protein (Fragment) OS=Sus scrofa GN=YWHAZ PE=3 SV=2;>tr|A0SNV3|A0SNV3_PIG Tyrosine 3-monooxygenase/tryptophan 5-monooxygenase activation protein zeta polypeptide (Fragment) OS=Sus scrofa PE=2 SV=1	3	9	8	1	7	7	9	7	8	8	8	6	7	6	9	9	7	6	8	6	7	7	7	5	6	5	8	8	1	0	1	0	0	0	1	0	0	0	1	1	39.5	39.5	11.7	28.078	248	0	33.9
I3L7T8;F1SMF9	I3L7T8;F1SMF9	>tr|I3L7T8|I3L7T8_PIG Uncharacterized protein OS=Sus scrofa PE=4 SV=1;>tr|F1SMF9|F1SMF9_PIG Uncharacterized protein OS=Sus scrofa GN=ATP5H PE=4 SV=1	2	5	5	5	4	4	5	3	5	5	5	4	3	4	5	4	4	4	5	3	5	5	5	4	3	4	5	4	4	4	5	3	5	5	5	4	3	4	5	4	50.5	50.5	50.5	10.737	97	0	50.5
A4Z6H0;I3L878	A4Z6H0	>sp|A4Z6H0|PURA1_PIG Adenylosuccinate synthetase isozyme 1 OS=Sus scrofa GN=ADSSL1 PE=2 SV=1	2	9	9	9	6	9	5	9	7	7	8	9	9	9	7	7	6	9	5	9	7	7	8	9	9	9	7	7	6	9	5	9	7	7	8	9	9	9	7	7	24.9	24.9	24.9	50.098	457	0	16.8
F1RFN9;C0LZL1;C0LZL0;I3LKF3	F1RFN9;C0LZL1;C0LZL0;I3LKF3	>tr|F1RFN9|F1RFN9_PIG Fascin OS=Sus scrofa GN=FSCN1 PE=3 SV=2;>tr|C0LZL1|C0LZL1_PIG Fascin OS=Sus scrofa GN=FSCN1 PE=3 SV=1;>tr|C0LZL0|C0LZL0_PIG Fascin OS=Sus scrofa GN=FSCN1 PE=2 SV=1;>tr|I3LKF3|I3LKF3_PIG Fascin OS=Sus scrofa GN=LOC100625519 PE=3 SV=1	4	14	14	14	11	11	13	11	11	11	10	6	6	6	11	12	11	11	13	11	11	11	10	6	6	6	11	12	11	11	13	11	11	11	10	6	6	6	11	12	38.3	38.3	38.3	54.64	493	0	29.4
F1RNZ1	F1RNZ1	>tr|F1RNZ1|F1RNZ1_PIG Cytochrome b-c1 complex subunit Rieske, mitochondrial OS=Sus scrofa GN=UQCRFS1 PE=3 SV=1	1	7	7	7	4	5	7	3	5	5	5	5	7	4	7	7	4	5	7	3	5	5	5	5	7	4	7	7	4	5	7	3	5	5	5	5	7	4	7	7	36.9	36.9	36.9	29.453	274	0	24.5
F1SQ46;I3LQF8	F1SQ46;I3LQF8	>tr|F1SQ46|F1SQ46_PIG Uncharacterized protein OS=Sus scrofa GN=YBX3 PE=4 SV=2;>tr|I3LQF8|I3LQF8_PIG Uncharacterized protein OS=Sus scrofa GN=YBX3 PE=4 SV=1	2	7	7	4	5	5	6	6	7	6	6	5	2	2	6	6	5	5	6	6	7	6	6	5	2	2	6	6	3	3	4	4	4	3	4	3	2	1	3	3	33.3	33.3	28.2	32.694	312	0	25.3
M3VK21;I3L8T2;F1S086;I3L614	M3VK21;I3L8T2;F1S086	>tr|M3VK21|M3VK21_PIG Solute carrier family 25 (Aspartate/glutamate carrier), member 12 OS=Sus scrofa GN=SLC25A12 PE=2 SV=1;>tr|I3L8T2|I3L8T2_PIG Uncharacterized protein (Fragment) OS=Sus scrofa GN=SLC25A12 PE=3 SV=1;>tr|F1S086|F1S086_PIG Uncharacterized p	4	17	17	15	3	11	12	8	15	15	15	14	12	5	16	13	3	11	12	8	15	15	15	14	12	5	16	13	3	9	10	6	14	13	13	12	10	4	14	11	36.3	36.3	33.2	74.768	677	0	5.8
Q0Z8U2;F1SUM7	Q0Z8U2;F1SUM7	>sp|Q0Z8U2|RS3_PIG 40S ribosomal protein S3 OS=Sus scrofa GN=RPS3 PE=2 SV=1;>tr|F1SUM7|F1SUM7_PIG 40S ribosomal protein S3 (Fragment) OS=Sus scrofa GN=RPS3 PE=3 SV=2	2	11	11	11	7	7	10	8	9	10	10	4	5	5	11	8	7	7	10	8	9	10	10	4	5	5	11	8	7	7	10	8	9	10	10	4	5	5	11	8	53.5	53.5	53.5	26.688	243	0	33.7
I3LHF0	I3LHF0	>tr|I3LHF0|I3LHF0_PIG Uncharacterized protein OS=Sus scrofa PE=4 SV=1	1	4	4	1	4	4	3	4	3	3	4	3	3	3	3	2	4	4	3	4	3	3	4	3	3	3	3	2	1	1	0	1	0	0	1	0	0	0	0	0	38.8	38.8	6.1	15.882	147	0	38.8
I3LS72	I3LS72	>tr|I3LS72|I3LS72_PIG Uncharacterized protein OS=Sus scrofa GN=COL6A1 PE=4 SV=1	1	5	5	5	4	5	4	5	4	4	5	4	5	3	4	4	4	5	4	5	4	4	5	4	5	3	4	4	4	5	4	5	4	4	5	4	5	3	4	4	16.6	16.6	16.6	44.982	435	0	14.5
Q19PY1	Q19PY1	>tr|Q19PY1|Q19PY1_PIG Phosphorylase (Fragment) OS=Sus scrofa GN=PYGM PE=2 SV=1	1	50	1	1	41	45	40	44	40	37	45	46	49	47	41	43	0	1	1	1	1	1	1	1	1	1	1	1	0	1	1	1	1	1	1	1	1	1	1	1	67	1.9	1.9	84.035	731	0	59.1
F1S0P0;A1XQT2	F1S0P0;A1XQT2	>tr|F1S0P0|F1S0P0_PIG Cytochrome c oxidase subunit 6C OS=Sus scrofa GN=COX6C PE=4 SV=1;>sp|A1XQT2|COX6C_PIG Cytochrome c oxidase subunit 6C OS=Sus scrofa GN=COX6C PE=3 SV=1	2	3	3	3	3	3	3	3	3	3	3	2	3	2	3	2	3	3	3	3	3	3	3	2	3	2	3	2	3	3	3	3	3	3	3	2	3	2	3	2	41.3	41.3	41.3	8.602	75	0	41.3
F1RF28;I3L8H4;CON__ENSEMBL:ENSBTAP00000006074;F1S902;Q866A6;F1RGS0	F1RF28	>tr|F1RF28|F1RF28_PIG Uncharacterized protein OS=Sus scrofa GN=THBS4 PE=4 SV=2	6	16	16	12	16	15	9	16	9	7	9	3	2	1	7	8	16	15	9	16	9	7	9	3	2	1	7	8	12	11	6	12	6	4	6	2	2	1	5	5	26.2	26.2	20.6	103.73	944	0	26.2
I3LSM7	I3LSM7	>tr|I3LSM7|I3LSM7_PIG Uncharacterized protein (Fragment) OS=Sus scrofa GN=IMMT PE=4 SV=1	1	11	11	11	2	10	10	9	10	9	11	9	9	6	11	9	2	10	10	9	10	9	11	9	9	6	11	9	2	10	10	9	10	9	11	9	9	6	11	9	24.3	24.3	24.3	81.411	734	0	3.1
Q6QAS5;I3LFQ4	Q6QAS5;I3LFQ4	>tr|Q6QAS5|Q6QAS5_PIG 60S ribosomal protein L12 (Fragment) OS=Sus scrofa GN=RPL12 PE=2 SV=1;>tr|I3LFQ4|I3LFQ4_PIG Uncharacterized protein OS=Sus scrofa PE=3 SV=1	2	4	4	4	4	4	4	4	4	4	4	4	4	1	4	4	4	4	4	4	4	4	4	4	4	1	4	4	4	4	4	4	4	4	4	4	4	1	4	4	34.6	34.6	34.6	20.81	191	0	34.6
F1S8L9	F1S8L9	>tr|F1S8L9|F1S8L9_PIG Uncharacterized protein OS=Sus scrofa GN=HNRNPU PE=4 SV=2	1	9	9	9	8	8	8	9	9	9	9	4	3	3	9	8	8	8	8	9	9	9	9	4	3	3	9	8	8	8	8	9	9	9	9	4	3	3	9	8	15.2	15.2	15.2	86.837	789	0	11.2
F1RX37;I3L651;CON__P02676	F1RX37;I3L651	>tr|F1RX37|F1RX37_PIG Fibrinogen beta chain OS=Sus scrofa GN=FGB PE=4 SV=2;>tr|I3L651|I3L651_PIG Uncharacterized protein OS=Sus scrofa PE=4 SV=1	3	12	12	12	10	9	8	8	6	9	9	5	6	2	10	8	10	9	8	8	6	9	9	5	6	2	10	8	10	9	8	8	6	9	9	5	6	2	10	8	35.6	35.6	35.6	56.458	495	0	30.7
O97771	O97771	>tr|O97771|O97771_PIG Titin (Fragment) OS=Sus scrofa PE=2 SV=1	1	4	4	4	4	4	4	4	4	4	4	4	4	4	4	4	4	4	4	4	4	4	4	4	4	4	4	4	4	4	4	4	4	4	4	4	4	4	4	4	25.4	25.4	25.4	24.456	228	0	25.4
P28491	P28491	>sp|P28491|CALR_PIG Calreticulin OS=Sus scrofa GN=CALR PE=1 SV=3	1	11	11	11	8	9	8	10	9	8	7	4	4	4	9	7	8	9	8	10	9	8	7	4	4	4	9	7	8	9	8	10	9	8	7	4	4	4	9	7	43.2	43.2	43.2	48.287	417	0	29.7
P10775;I3L6M8	P10775	>sp|P10775|RINI_PIG Ribonuclease inhibitor OS=Sus scrofa GN=RNH1 PE=1 SV=1	2	17	17	17	15	12	15	15	14	13	12	9	10	9	15	14	15	12	15	15	14	13	12	9	10	9	15	14	15	12	15	15	14	13	12	9	10	9	15	14	62.9	62.9	62.9	49.023	456	0	57
P80895;J9JIK8	P80895;J9JIK8	>sp|P80895|PIMT_PIG Protein-L-isoaspartate(D-aspartate) O-methyltransferase OS=Sus scrofa GN=PCMT1 PE=1 SV=3;>tr|J9JIK8|J9JIK8_PIG Protein-L-isoaspartate O-methyltransferase (Fragment) OS=Sus scrofa GN=PCMT1 PE=3 SV=1	2	6	6	6	4	5	5	4	6	5	5	4	6	5	6	5	4	5	5	4	6	5	5	4	6	5	6	5	4	5	5	4	6	5	5	4	6	5	6	5	45.8	45.8	45.8	24.646	227	0	26.9
Q1AG08;F1S157;Q1AG07	Q1AG08	>tr|Q1AG08|Q1AG08_PIG Calsarcin 1 OS=Sus scrofa PE=2 SV=1	3	10	10	10	9	8	10	9	9	8	10	6	8	1	8	8	9	8	10	9	9	8	10	6	8	1	8	8	9	8	10	9	9	8	10	6	8	1	8	8	44.3	44.3	44.3	29.937	264	0	43.6
Q95339;F1REX4	Q95339;F1REX4	>sp|Q95339|ATPK_PIG ATP synthase subunit f, mitochondrial OS=Sus scrofa GN=ATP5J2 PE=3 SV=4;>tr|F1REX4|F1REX4_PIG ATP synthase subunit f, mitochondrial (Fragment) OS=Sus scrofa GN=ATP5J2 PE=4 SV=1	2	3	3	3	2	3	3	2	3	3	3	3	3	2	3	2	2	3	3	2	3	3	3	3	3	2	3	2	2	3	3	2	3	3	3	3	3	2	3	2	37.5	37.5	37.5	10.311	88	0	22.7
Q5GN48;I3LG08;K7GQR5;I3LPH8;F1SPU7;F1SPU5;F1SPU4;I3LT47	Q5GN48	>sp|Q5GN48|DMD_PIG Dystrophin OS=Sus scrofa GN=DMD PE=1 SV=1	8	42	42	42	0	0	0	0	1	0	38	21	21	27	37	35	0	0	0	0	1	0	38	21	21	27	37	35	0	0	0	0	1	0	38	21	21	27	37	35	18.8	18.8	18.8	424.85	3674	0	0
F1SDX6	F1SDX6	>tr|F1SDX6|F1SDX6_PIG Uncharacterized protein OS=Sus scrofa GN=TGM2 PE=3 SV=1	1	16	16	16	12	16	14	16	14	13	12	4	1	4	15	12	12	16	14	16	14	13	12	4	1	4	15	12	12	16	14	16	14	13	12	4	1	4	15	12	32	32	32	77.223	687	0	24
F1RFQ7;Q8MJ37	F1RFQ7;Q8MJ37	>tr|F1RFQ7|F1RFQ7_PIG GTP-binding nuclear protein Ran OS=Sus scrofa GN=RAN PE=2 SV=2;>tr|Q8MJ37|Q8MJ37_PIG Ran (Fragment) OS=Sus scrofa PE=2 SV=1	2	4	4	4	3	2	4	3	4	4	3	3	4	3	4	3	3	2	4	3	4	4	3	3	4	3	4	3	3	2	4	3	4	4	3	3	4	3	4	3	22.2	22.2	22.2	24.423	216	0	17.6
F1SA60	F1SA60	>tr|F1SA60|F1SA60_PIG Uncharacterized protein (Fragment) OS=Sus scrofa GN=SPTB PE=4 SV=1	1	36	36	34	6	22	28	18	28	29	33	6	5	10	32	27	6	22	28	18	28	29	33	6	5	10	32	27	6	21	27	18	27	29	32	6	5	10	31	26	23.3	23.3	22.4	270.34	2344	0	4.1
I3LJX2	I3LJX2	>tr|I3LJX2|I3LJX2_PIG Uncharacterized protein OS=Sus scrofa PE=4 SV=1	1	2	2	2	2	2	2	1	2	2	2	2	1	2	2	2	2	2	2	1	2	2	2	2	1	2	2	2	2	2	2	1	2	2	2	2	1	2	2	2	14.9	14.9	14.9	20.284	221	0	14.9
C0MHR2;K7GQL8;F6PV15;I3LGD4;K7GKY1;Q29199	C0MHR2;K7GQL8;F6PV15	>tr|C0MHR2|C0MHR2_PIG Clathrin heavy chain OS=Sus scrofa GN=CLTC PE=2 SV=1;>tr|K7GQL8|K7GQL8_PIG Uncharacterized protein (Fragment) OS=Sus scrofa GN=CLTC PE=4 SV=1;>tr|F6PV15|F6PV15_PIG Uncharacterized protein (Fragment) OS=Sus scrofa GN=CLTC PE=4 SV=1	6	21	21	21	14	18	18	18	19	16	21	11	8	7	19	16	14	18	18	18	19	16	21	11	8	7	19	16	14	18	18	18	19	16	21	11	8	7	19	16	18.9	18.9	18.9	191.61	1675	0	12.1
P79274	P79274	>sp|P79274|ACADL_PIG Long-chain specific acyl-CoA dehydrogenase, mitochondrial OS=Sus scrofa GN=ACADL PE=2 SV=1	1	11	11	11	5	4	9	6	10	10	8	7	7	2	9	8	5	4	9	6	10	10	8	7	7	2	9	8	5	4	9	6	10	10	8	7	7	2	9	8	29.1	29.1	29.1	47.956	430	0	15.6
Q8SPJ9	Q8SPJ9	>sp|Q8SPJ9|CX7A1_PIG Cytochrome c oxidase subunit 7A1, mitochondrial OS=Sus scrofa GN=COX7A1 PE=3 SV=1	1	2	2	2	1	2	2	2	2	2	2	2	2	2	2	2	1	2	2	2	2	2	2	2	2	2	2	2	1	2	2	2	2	2	2	2	2	2	2	2	28.8	28.8	28.8	9.0144	80	0	16.2
P80031;M3V836;F1RVN0;F1RVM6;I3L7B9	P80031;M3V836;F1RVN0	>sp|P80031|GSTP1_PIG Glutathione S-transferase P OS=Sus scrofa GN=GSTP1 PE=1 SV=2;>tr|M3V836|M3V836_PIG Glutathione S-transferase pi 1 OS=Sus scrofa GN=GSTP1 PE=2 SV=1;>tr|F1RVN0|F1RVN0_PIG Uncharacterized protein (Fragment) OS=Sus scrofa GN=LOC100739163 P	5	5	5	5	5	5	4	5	4	4	5	4	4	5	5	5	5	5	4	5	4	4	5	4	4	5	5	5	5	5	4	5	4	4	5	4	4	5	5	5	37.7	37.7	37.7	23.497	207	0	37.7
F1SA70	F1SA70	>tr|F1SA70|F1SA70_PIG Uncharacterized protein OS=Sus scrofa GN=HSPA2 PE=3 SV=1	1	13	7	7	12	10	8	11	10	8	8	7	6	7	10	10	7	4	2	5	4	2	2	1	1	1	4	4	7	4	2	5	4	2	2	1	1	1	4	4	23.7	15.9	15.9	69.822	636	0	23.4
I3LLD5;A6M928	I3LLD5;A6M928	>tr|I3LLD5|I3LLD5_PIG Uncharacterized protein (Fragment) OS=Sus scrofa GN=EIF4A1 PE=4 SV=1;>tr|A6M928|A6M928_PIG Eukaryotic translation initiation factor 4A isoform 1 OS=Sus scrofa GN=EIF4A1 PE=2 SV=1	2	8	8	4	5	7	8	7	7	6	8	4	4	4	8	6	5	7	8	7	7	6	8	4	4	4	8	6	1	3	4	3	3	2	4	0	0	0	4	3	28.4	28.4	15.2	45.423	401	0	16
Q2EN76;A4UXY9;F6PVJ7;A5X5D1	Q2EN76;A4UXY9;F6PVJ7	>sp|Q2EN76|NDKB_PIG Nucleoside diphosphate kinase B OS=Sus scrofa GN=NME2 PE=2 SV=1;>tr|A4UXY9|A4UXY9_PIG Nucleoside diphosphate kinase OS=Sus scrofa PE=2 SV=1;>tr|F6PVJ7|F6PVJ7_PIG Nucleoside diphosphate kinase OS=Sus scrofa GN=NME1 PE=3 SV=1	4	6	6	6	5	5	6	5	6	5	6	4	4	5	6	5	5	5	6	5	6	5	6	4	4	5	6	5	5	5	6	5	6	5	6	4	4	5	6	5	48	48	48	17.176	152	0	35.5
P41367	P41367	>sp|P41367|ACADM_PIG Medium-chain specific acyl-CoA dehydrogenase, mitochondrial OS=Sus scrofa GN=ACADM PE=1 SV=3	1	10	10	10	5	7	9	6	9	8	9	7	6	6	9	7	5	7	9	6	9	8	9	7	6	6	9	7	5	7	9	6	9	8	9	7	6	6	9	7	34.2	34.2	34.2	46.485	421	0	14.3
Q007T0;I3LDC1	Q007T0;I3LDC1	>sp|Q007T0|DHSB_PIG Succinate dehydrogenase [ubiquinone] iron-sulfur subunit, mitochondrial OS=Sus scrofa GN=SDHB PE=1 SV=1;>tr|I3LDC1|I3LDC1_PIG Succinate dehydrogenase [ubiquinone] iron-sulfur subunit, mitochondrial OS=Sus scrofa GN=SDHB PE=4 SV=1	2	4	4	4	4	4	4	4	4	4	4	4	3	4	4	4	4	4	4	4	4	4	4	4	3	4	4	4	4	4	4	4	4	4	4	4	3	4	4	4	16.1	16.1	16.1	31.585	280	0	16.1
F2Z594;A7E1T5;P12682	F2Z594;A7E1T5;P12682	>tr|F2Z594|F2Z594_PIG High mobility group protein B1 OS=Sus scrofa GN=HMGB1 PE=4 SV=1;>tr|A7E1T5|A7E1T5_PIG Putative uncharacterized protein (Fragment) OS=Sus scrofa PE=2 SV=1;>sp|P12682|HMGB1_PIG High mobility group protein B1 OS=Sus scrofa GN=HMGB1 PE=2	3	7	7	5	6	7	6	6	7	6	7	2	0	0	6	5	6	7	6	6	7	6	7	2	0	0	6	5	4	5	5	4	5	5	5	2	0	0	5	5	32.1	32.1	22.3	24.908	215	0	32.1
O19069;F1SNZ7;F1SNZ6	O19069;F1SNZ7;F1SNZ6	>sp|O19069|SUCA_PIG Succinyl-CoA ligase [ADP/GDP-forming] subunit alpha, mitochondrial OS=Sus scrofa GN=SUCLG1 PE=1 SV=2;>tr|F1SNZ7|F1SNZ7_PIG Succinyl-CoA ligase [ADP/GDP-forming] subunit alpha, mitochondrial OS=Sus scrofa GN=SUCLG1 PE=3 SV=1;>tr|F1SNZ6|F	3	2	2	2	2	2	2	2	2	2	2	2	2	2	1	2	2	2	2	2	2	2	2	2	2	2	1	2	2	2	2	2	2	2	2	2	2	2	1	2	11.6	11.6	11.6	36.116	346	0	11.6
K7GRY0;F1RWX8;Q9N1Y0	K7GRY0;F1RWX8	>tr|K7GRY0|K7GRY0_PIG Uncharacterized protein OS=Sus scrofa GN=UBA1 PE=3 SV=1;>tr|F1RWX8|F1RWX8_PIG Uncharacterized protein OS=Sus scrofa GN=UBA1 PE=3 SV=2	3	15	15	15	12	12	14	11	13	14	14	9	10	5	13	13	12	12	14	11	13	14	14	9	10	5	13	13	12	12	14	11	13	14	14	9	10	5	13	13	27.7	27.7	27.7	107.49	970	0	20.7
F1S5Z8	F1S5Z8	>tr|F1S5Z8|F1S5Z8_PIG Uncharacterized protein OS=Sus scrofa GN=SYPL2 PE=4 SV=1	1	4	4	4	3	4	4	2	4	3	4	4	4	4	4	4	3	4	4	2	4	3	4	4	4	4	4	4	3	4	4	2	4	3	4	4	4	4	4	4	25.4	25.4	25.4	29.291	264	0	14.4
Q9MYT8	Q9MYT8	>sp|Q9MYT8|ATP5I_PIG ATP synthase subunit e, mitochondrial OS=Sus scrofa GN=ATP5I PE=3 SV=4	1	2	2	2	2	2	2	2	2	1	2	2	2	2	2	2	2	2	2	2	2	1	2	2	2	2	2	2	2	2	2	2	2	1	2	2	2	2	2	2	32.4	32.4	32.4	8.2314	71	0	32.4
F1SAK6	F1SAK6	>tr|F1SAK6|F1SAK6_PIG Uncharacterized protein OS=Sus scrofa GN=ATP5L PE=4 SV=1	1	3	3	3	2	2	3	3	3	2	3	2	3	2	3	3	2	2	3	3	3	2	3	2	3	2	3	3	2	2	3	3	3	2	3	2	3	2	3	3	41.7	41.7	41.7	11.331	103	0	33
P79303	P79303	>sp|P79303|UGPA_PIG UTP--glucose-1-phosphate uridylyltransferase OS=Sus scrofa GN=UGP2 PE=2 SV=3	1	9	9	3	6	5	8	6	8	7	9	7	6	4	7	9	6	5	8	6	8	7	9	7	6	4	7	9	1	2	3	2	3	2	3	3	2	1	2	3	25.4	25.4	8.7	56.841	508	0	15.9
F1SLR1	F1SLR1	>tr|F1SLR1|F1SLR1_PIG Uncharacterized protein OS=Sus scrofa GN=NDUFA8 PE=4 SV=2	1	6	6	6	5	6	6	5	6	6	6	5	6	6	6	5	5	6	6	5	6	6	6	5	6	6	6	5	5	6	6	5	6	6	6	5	6	6	6	5	37.2	37.2	37.2	20.03	172	0	32.6
L8B0W9;K7ZPU9	L8B0W9;K7ZPU9	>tr|L8B0W9|L8B0W9_PIG IgG heavy chain OS=Sus scrofa GN=IGHG PE=2 SV=1;>tr|K7ZPU9|K7ZPU9_PIG IgG heavy chian constant region (Fragment) OS=Sus scrofa GN=IGHG6-1 PE=4 SV=1	2	14	2	2	12	9	2	12	3	9	11	5	8	5	13	12	2	1	0	2	0	1	2	1	1	0	2	2	2	1	0	2	0	1	2	1	1	0	2	2	44.7	10	10	51.129	470	0	33.6
Q29214;A5X2G6	Q29214	>sp|Q29214|RLA0_PIG 60S acidic ribosomal protein P0 OS=Sus scrofa GN=RPLP0 PE=2 SV=2	2	7	7	7	5	5	5	5	5	5	4	4	6	3	7	7	5	5	5	5	5	5	4	4	6	3	7	7	5	5	5	5	5	5	4	4	6	3	7	7	33	33	33	34.358	318	0	28
F1S415;F2VR62	F1S415	>tr|F1S415|F1S415_PIG Uncharacterized protein OS=Sus scrofa GN=BAG3 PE=4 SV=1	2	12	12	12	9	10	9	9	10	10	8	8	4	3	8	8	9	10	9	9	10	10	8	8	4	3	8	8	9	10	9	9	10	10	8	8	4	3	8	8	37.8	37.8	37.8	61.477	574	0	24.6
F1SDQ5	F1SDQ5	>tr|F1SDQ5|F1SDQ5_PIG Uncharacterized protein OS=Sus scrofa GN=EMILIN1 PE=4 SV=1	1	3	3	3	2	2	3	2	3	3	3	0	0	1	2	3	2	2	3	2	3	3	3	0	0	1	2	3	2	2	3	2	3	3	3	0	0	1	2	3	5.1	5.1	5.1	106.56	1018	0	3.6
C3RZA5;C3RZA0	C3RZA5	>tr|C3RZA5|C3RZA5_PIG SET and MYND domain-containing 1 OS=Sus scrofa GN=SMYD1 PE=2 SV=1	2	8	8	2	3	6	6	6	5	6	7	5	7	6	6	7	3	6	6	6	5	6	7	5	7	6	6	7	0	2	1	1	1	2	2	2	2	1	1	2	26.3	26.3	8.4	56.595	490	0	8
I3LGN5	I3LGN5	>tr|I3LGN5|I3LGN5_PIG Uncharacterized protein (Fragment) OS=Sus scrofa PE=4 SV=1	1	7	7	7	7	7	5	7	6	7	6	3	3	4	5	7	7	7	5	7	6	7	6	3	3	4	5	7	7	7	5	7	6	7	6	3	3	4	5	7	47	47	47	29.465	268	0	47
Q6UAQ8;K7GSE9	Q6UAQ8;K7GSE9	>sp|Q6UAQ8|ETFB_PIG Electron transfer flavoprotein subunit beta OS=Sus scrofa GN=ETFB PE=2 SV=3;>tr|K7GSE9|K7GSE9_PIG Electron transfer flavoprotein subunit beta OS=Sus scrofa GN=ETFB PE=4 SV=1	2	6	6	6	5	5	4	5	5	4	4	4	4	4	5	4	5	5	4	5	5	4	4	4	4	4	5	4	5	5	4	5	5	4	4	4	4	4	5	4	31	31	31	27.763	255	0	26.7
F2Z554	F2Z554	>tr|F2Z554|F2Z554_PIG Uncharacterized protein OS=Sus scrofa GN=RPL30 PE=3 SV=1	1	4	4	4	4	3	4	3	4	4	4	3	2	1	4	4	4	3	4	3	4	4	4	3	2	1	4	4	4	3	4	3	4	4	4	3	2	1	4	4	51.3	51.3	51.3	12.784	115	0	51.3
P61292;F1SEF7;Q2EHH8	P61292;F1SEF7;Q2EHH8	>sp|P61292|PP1B_PIG Serine/threonine-protein phosphatase PP1-beta catalytic subunit OS=Sus scrofa GN=PPP1CB PE=1 SV=3;>tr|F1SEF7|F1SEF7_PIG Serine/threonine-protein phosphatase (Fragment) OS=Sus scrofa GN=PPP1CB PE=3 SV=1;>tr|Q2EHH8|Q2EHH8_PIG Serine/threo	3	11	11	4	8	10	11	9	10	10	11	6	6	9	10	9	8	10	11	9	10	10	11	6	6	9	10	9	3	4	4	4	4	4	4	2	1	4	3	3	49.2	49.2	19.9	37.186	327	0	33.3
F1SLE7	F1SLE7	>tr|F1SLE7|F1SLE7_PIG Uncharacterized protein OS=Sus scrofa GN=LOC100522732 PE=4 SV=2	1	22	22	22	15	19	19	20	16	14	18	10	9	12	17	15	15	19	19	20	16	14	18	10	9	12	17	15	15	19	19	20	16	14	18	10	9	12	17	15	16.1	16.1	16.1	219.1	1927	0	10.4
F1SIF2	F1SIF2	>tr|F1SIF2|F1SIF2_PIG Uncharacterized protein OS=Sus scrofa GN=NDUFS3 PE=3 SV=1	1	9	9	9	3	7	8	6	9	9	9	8	7	9	9	9	3	7	8	6	9	9	9	8	7	9	9	9	3	7	8	6	9	9	9	8	7	9	9	9	42.4	42.4	42.4	30.201	264	0	15.2
P00348	P00348	>sp|P00348|HCDH_PIG Hydroxyacyl-coenzyme A dehydrogenase, mitochondrial OS=Sus scrofa GN=HADH PE=1 SV=2	1	7	7	7	5	6	6	6	6	6	6	6	6	5	5	6	5	6	6	6	6	6	6	6	6	5	5	6	5	6	6	6	6	6	6	6	6	5	5	6	39.5	39.5	39.5	34.161	314	0	25.5
I3LDC3	I3LDC3	>tr|I3LDC3|I3LDC3_PIG Uncharacterized protein OS=Sus scrofa GN=NDUFB10 PE=4 SV=1	1	8	8	8	7	7	7	8	8	8	8	5	5	4	8	6	7	7	7	8	8	8	8	5	5	4	8	6	7	7	7	8	8	8	8	5	5	4	8	6	53.4	53.4	53.4	20.911	176	0	47.2
O77773;B7TB06;B7TB07	O77773	>tr|O77773|O77773_PIG Uncharacterized protein OS=Sus scrofa GN=CACNA2D1 PE=2 SV=1	3	15	15	15	11	11	15	12	13	13	13	9	10	8	15	12	11	11	15	12	13	13	13	9	10	8	15	12	11	11	15	12	13	13	13	9	10	8	15	12	18.9	18.9	18.9	123.15	1091	0	12.8
Q29201;B6V8C7;K7GLK5;K7GSD9;F1SEG5;F1SP46;K7GKC0	Q29201;B6V8C7;K7GLK5;K7GSD9;F1SEG5	>sp|Q29201|RS16_PIG 40S ribosomal protein S16 OS=Sus scrofa GN=RPS16 PE=2 SV=4;>tr|B6V8C7|B6V8C7_PIG Ribosomal protein S16 OS=Sus scrofa PE=2 SV=1;>tr|K7GLK5|K7GLK5_PIG Uncharacterized protein OS=Sus scrofa PE=3 SV=1;>tr|K7GSD9|K7GSD9_PIG Uncharacterized p	7	8	8	8	5	8	8	8	7	7	8	5	5	4	7	8	5	8	8	8	7	7	8	5	5	4	7	8	5	8	8	8	7	7	8	5	5	4	7	8	43.8	43.8	43.8	16.445	146	0	26.7
A1XQS3	A1XQS3	>tr|A1XQS3|A1XQS3_PIG Mitochondrial NDUFA4 OS=Sus scrofa GN=NDUFA4 PE=4 SV=1	1	3	3	3	2	2	3	2	2	2	2	2	2	2	2	3	2	2	3	2	2	2	2	2	2	2	2	3	2	2	3	2	2	2	2	2	2	2	2	3	28	28	28	9.3107	82	0	26.8
I3LTH8;F1RRY2;I3LUP6	I3LTH8;F1RRY2;I3LUP6	>tr|I3LTH8|I3LTH8_PIG Uncharacterized protein OS=Sus scrofa GN=NPM1 PE=4 SV=1;>tr|F1RRY2|F1RRY2_PIG Uncharacterized protein OS=Sus scrofa GN=NPM1 PE=4 SV=2;>tr|I3LUP6|I3LUP6_PIG Uncharacterized protein OS=Sus scrofa GN=NPM1 PE=4 SV=1	3	4	4	4	3	4	4	4	4	4	4	3	3	2	4	3	3	4	4	4	4	4	4	3	3	2	4	3	3	4	4	4	4	4	4	3	3	2	4	3	19.8	19.8	19.8	31.353	283	0	17
Q1T7A8	Q1T7A8	>tr|Q1T7A8|Q1T7A8_PIG Type VI collagen alpha-1 chain (Fragment) OS=Sus scrofa GN=COL6A1 PE=2 SV=1	1	1	1	1	1	1	1	1	0	1	1	1	1	1	1	1	1	1	1	1	0	1	1	1	1	1	1	1	1	1	1	1	0	1	1	1	1	1	1	1	13.7	13.7	13.7	12.723	117	0	13.7
F1RKK1;I3LJJ0	F1RKK1;I3LJJ0	>tr|F1RKK1|F1RKK1_PIG Uncharacterized protein (Fragment) OS=Sus scrofa PE=4 SV=2;>tr|I3LJJ0|I3LJJ0_PIG Uncharacterized protein (Fragment) OS=Sus scrofa PE=4 SV=1	2	9	9	9	3	1	9	2	8	7	6	1	1	0	9	5	3	1	9	2	8	7	6	1	1	0	9	5	3	1	9	2	8	7	6	1	1	0	9	5	5.3	5.3	5.3	264.63	2432	0	1.4
F1S3W0	F1S3W0	>tr|F1S3W0|F1S3W0_PIG Cytochrome b-c1 complex subunit 6 OS=Sus scrofa GN=UQCRH PE=3 SV=1	1	3	3	3	2	2	2	2	2	1	1	2	2	2	3	3	2	2	2	2	2	1	1	2	2	2	3	3	2	2	2	2	2	1	1	2	2	2	3	3	58.2	58.2	58.2	10.671	91	0	29.7
P10668;K7GRM2;K7GQY9;K7GK75	P10668	>sp|P10668|COF1_PIG Cofilin-1 OS=Sus scrofa GN=CFL1 PE=1 SV=3	4	8	7	7	5	6	7	7	6	6	8	3	3	1	8	7	4	5	6	6	5	5	7	2	2	0	7	6	4	5	6	6	5	5	7	2	2	0	7	6	56.6	50	50	18.518	166	0	39.2
I3LVA1	I3LVA1	>tr|I3LVA1|I3LVA1_PIG Uncharacterized protein OS=Sus scrofa GN=HERC6 PE=4 SV=1	1	1	1	1	1	1	1	1	1	1	1	0	1	1	1	1	1	1	1	1	1	1	1	0	1	1	1	1	1	1	1	1	1	1	1	0	1	1	1	1	3.3	3.3	3.3	42.753	369	0.0098315	3.3
F1S7K4	F1S7K4	>tr|F1S7K4|F1S7K4_PIG Uncharacterized protein OS=Sus scrofa GN=PLIN4 PE=4 SV=2	1	11	11	11	10	5	3	6	8	3	6	5	3	3	6	5	10	5	3	6	8	3	6	5	3	3	6	5	10	5	3	6	8	3	6	5	3	3	6	5	27.9	27.9	27.9	141.04	1425	0	26.7
F1S8Q4	F1S8Q4	>tr|F1S8Q4|F1S8Q4_PIG Uncharacterized protein OS=Sus scrofa GN=ADCK3 PE=4 SV=2	1	8	8	8	2	4	6	3	7	6	6	6	6	3	5	8	2	4	6	3	7	6	6	6	6	3	5	8	2	4	6	3	7	6	6	6	6	3	5	8	21.6	21.6	21.6	72.388	652	0	3.1
Q95N04;F1SMB2	Q95N04;F1SMB2	>tr|Q95N04|Q95N04_PIG Dihydrolipoamide acetyltransferase OS=Sus scrofa PE=2 SV=1;>tr|F1SMB2|F1SMB2_PIG Dihydrolipoyllysine-residue acetyltransferase OS=Sus scrofa GN=DLAT PE=2 SV=2	2	7	7	7	5	5	5	6	7	7	7	7	6	5	7	7	5	5	5	6	7	7	7	7	6	5	7	7	5	5	5	6	7	7	7	7	6	5	7	7	15.6	15.6	15.6	69.034	647	0	10.8
F1SUM3;Q9TTA0	F1SUM3	>tr|F1SUM3|F1SUM3_PIG Uncharacterized protein (Fragment) OS=Sus scrofa GN=SERPINH1 PE=3 SV=1	2	8	8	8	6	7	6	7	5	8	7	5	4	4	6	6	6	7	6	7	5	8	7	5	4	4	6	6	6	7	6	7	5	8	7	5	4	4	6	6	43.8	43.8	43.8	24.408	210	0	34.8
I3LN42;Q66RQ0;C7C1K0;CON__Q3MHN5;CON__ENSEMBL:ENSBTAP00000018229	I3LN42;Q66RQ0	>tr|I3LN42|I3LN42_PIG Uncharacterized protein (Fragment) OS=Sus scrofa GN=GC PE=4 SV=1;>tr|Q66RQ0|Q66RQ0_PIG Vitamin D-binding protein (Fragment) OS=Sus scrofa PE=2 SV=1	5	10	10	10	8	10	8	9	6	9	10	10	9	7	10	9	8	10	8	9	6	9	10	10	9	7	10	9	8	10	8	9	6	9	10	10	9	7	10	9	36.3	36.3	36.3	53.468	476	0	29
Q1AG05;I3LFE7	Q1AG05	>tr|Q1AG05|Q1AG05_PIG Calsarcin 3 OS=Sus scrofa PE=2 SV=1	2	9	9	9	6	8	5	5	7	7	7	8	8	9	6	8	6	8	5	5	7	7	7	8	8	9	6	8	6	8	5	5	7	7	7	8	8	9	6	8	55.5	55.5	55.5	26.469	245	0	37.6
P50447;F1SCF0	P50447;F1SCF0	>sp|P50447|A1AT_PIG Alpha-1-antitrypsin OS=Sus scrofa GN=SERPINA1 PE=2 SV=1;>tr|F1SCF0|F1SCF0_PIG Alpha-1-antitrypsin OS=Sus scrofa GN=SERPINA1 PE=3 SV=1	2	8	8	8	3	3	8	4	7	5	4	1	1	2	6	7	3	3	8	4	7	5	4	1	1	2	6	7	3	3	8	4	7	5	4	1	1	2	6	7	23	23	23	47.194	421	0	9.5
P62272;F1S4M2	P62272	>sp|P62272|RS18_PIG 40S ribosomal protein S18 OS=Sus scrofa GN=RPS18 PE=2 SV=3	2	7	7	7	6	7	6	7	6	4	6	5	6	6	7	5	6	7	6	7	6	4	6	5	6	6	7	5	6	7	6	7	6	4	6	5	6	6	7	5	37.5	37.5	37.5	17.718	152	0	29.6
K7GNZ3	K7GNZ3	>tr|K7GNZ3|K7GNZ3_PIG Uncharacterized protein OS=Sus scrofa GN=NACA PE=4 SV=1	1	5	5	5	4	5	5	5	5	5	5	3	4	4	5	5	4	5	5	5	5	5	5	3	4	4	5	5	4	5	5	5	5	5	5	3	4	4	5	5	32.6	32.6	32.6	23.384	215	0	26
P60662	P60662	>sp|P60662|MYL6_PIG Myosin light polypeptide 6 OS=Sus scrofa GN=MYL6 PE=1 SV=2	1	6	6	6	6	6	5	6	5	5	5	5	4	5	5	4	6	6	5	6	5	5	5	5	4	5	5	4	6	6	5	6	5	5	5	5	4	5	5	4	50.3	50.3	50.3	16.93	151	0	50.3
F1RKM0	F1RKM0	>tr|F1RKM0|F1RKM0_PIG Uncharacterized protein OS=Sus scrofa GN=LMNB1 PE=3 SV=2	1	12	12	12	11	11	10	10	12	9	11	3	2	2	12	9	11	11	10	10	12	9	11	3	2	2	12	9	11	11	10	10	12	9	11	3	2	2	12	9	30.5	30.5	30.5	66.485	586	0	26.5
F1SIT7;F1RN65	F1SIT7	>tr|F1SIT7|F1SIT7_PIG Uncharacterized protein OS=Sus scrofa GN=LOC100523874 PE=3 SV=1	2	4	4	4	3	2	3	2	3	3	3	2	2	2	4	4	3	2	3	2	3	3	3	2	2	2	4	4	3	2	3	2	3	3	3	2	2	2	4	4	79.8	79.8	79.8	11.528	114	0	79.8
K9IWG6	K9IWG6	>tr|K9IWG6|K9IWG6_PIG Spectrin beta chain, brain 1 (Fragment) OS=Sus scrofa GN=SPTBN1 PE=2 SV=1	1	26	24	24	16	17	20	15	19	17	19	7	7	5	20	17	16	16	19	15	18	17	18	7	7	5	19	16	16	16	19	15	18	17	18	7	7	5	19	16	17.7	16.8	16.8	268.7	2315	0	10.2
F1RUI1;K7GP28;K7GLL2;K7GND4;K7GNR6;K7GPJ0;K7GRM6;K7GQI9;K7GMY3;K7GL03	F1RUI1;K7GP28;K7GLL2;K7GND4;K7GNR6	>tr|F1RUI1|F1RUI1_PIG Uncharacterized protein OS=Sus scrofa GN=HSD17B10 PE=3 SV=1;>tr|K7GP28|K7GP28_PIG Uncharacterized protein OS=Sus scrofa GN=HSD17B10 PE=3 SV=1;>tr|K7GLL2|K7GLL2_PIG Uncharacterized protein OS=Sus scrofa GN=HSD17B10 PE=3 SV=1;>tr|K7GND4	10	9	9	9	5	7	9	6	9	8	9	6	7	7	9	9	5	7	9	6	9	8	9	6	7	7	9	9	5	7	9	6	9	8	9	6	7	7	9	9	60.9	60.9	60.9	27.159	261	0	37.5
F1S166;A9X3M3;D5FFT2	F1S166;A9X3M3	>tr|F1S166|F1S166_PIG Uncharacterized protein OS=Sus scrofa GN=UNC45B PE=4 SV=2;>tr|A9X3M3|A9X3M3_PIG CMYA4 OS=Sus scrofa PE=2 SV=1	3	15	15	15	9	14	12	12	11	11	13	7	9	6	14	11	9	14	12	12	11	11	13	7	9	6	14	11	9	14	12	12	11	11	13	7	9	6	14	11	21.7	21.7	21.7	103.52	929	0	12.5
F1RQ91;Q6LEP1	F1RQ91;Q6LEP1	>tr|F1RQ91|F1RQ91_PIG Uncharacterized protein OS=Sus scrofa GN=RPS4 PE=3 SV=2;>tr|Q6LEP1|Q6LEP1_PIG Ribosomal protein S4 (Fragment) OS=Sus scrofa GN=Rps4 PE=2 SV=1	2	11	11	11	7	7	7	9	8	8	11	6	5	5	11	9	7	7	7	9	8	8	11	6	5	5	11	9	7	7	7	9	8	8	11	6	5	5	11	9	42.2	42.2	42.2	29.597	263	0	33.5
F1SRB9	F1SRB9	>tr|F1SRB9|F1SRB9_PIG Uncharacterized protein OS=Sus scrofa GN=ST13 PE=4 SV=1	1	5	5	5	4	4	4	4	3	4	3	4	4	3	4	4	4	4	4	4	3	4	3	4	4	3	4	4	4	4	4	4	3	4	3	4	4	3	4	4	17.9	17.9	17.9	41.433	369	0	13.3
F2Z5Q6;Q29198;A1XQU8	F2Z5Q6;Q29198	>tr|F2Z5Q6|F2Z5Q6_PIG 40S ribosomal protein S6 (Fragment) OS=Sus scrofa GN=RPS6 PE=3 SV=2;>tr|Q29198|Q29198_PIG Ribosomal protein S6 (Fragment) OS=Sus scrofa PE=2 SV=1	3	4	4	4	4	4	4	3	4	4	4	2	3	1	3	3	4	4	4	3	4	4	4	2	3	1	3	3	4	4	4	3	4	4	4	2	3	1	3	3	19	19	19	28.421	247	0	19
F1RX36;I3LQR9	F1RX36;I3LQR9	>tr|F1RX36|F1RX36_PIG Fibrinogen alpha chain OS=Sus scrofa GN=FGA PE=4 SV=2;>tr|I3LQR9|I3LQR9_PIG Fibrinogen alpha chain OS=Sus scrofa GN=FGA PE=4 SV=1	2	8	8	5	8	6	6	7	6	7	6	4	5	4	7	7	8	6	6	7	6	7	6	4	5	4	7	7	5	3	4	4	3	4	4	2	3	3	4	4	36.8	36.8	23.2	32.147	280	0	36.8
F1SSY3	F1SSY3	>tr|F1SSY3|F1SSY3_PIG Tropomodulin 4 OS=Sus scrofa GN=TMOD4 PE=2 SV=1	1	7	6	6	4	7	7	6	4	5	6	6	7	7	6	6	3	6	6	5	4	4	5	5	6	6	5	5	3	6	6	5	4	4	5	5	6	6	5	5	32.5	29.3	29.3	39.291	345	0	16.2
Q29582	Q29582	>tr|Q29582|Q29582_PIG Pyruvate kinase M2 (Fragment) OS=Sus scrofa PE=2 SV=1	1	1	1	1	1	1	0	1	0	1	1	1	1	1	1	1	1	1	0	1	0	1	1	1	1	1	1	1	1	1	0	1	0	1	1	1	1	1	1	1	28.7	28.7	28.7	11.478	108	0	28.7
F1SAC1;I3LAI1;Q6EEH7	F1SAC1;I3LAI1	>tr|F1SAC1|F1SAC1_PIG Uncharacterized protein OS=Sus scrofa GN=ECHS1 PE=3 SV=2;>tr|I3LAI1|I3LAI1_PIG Uncharacterized protein (Fragment) OS=Sus scrofa PE=4 SV=1	3	6	6	6	4	3	5	4	5	5	6	5	4	5	5	6	4	3	5	4	5	5	6	5	4	5	5	6	4	3	5	4	5	5	6	5	4	5	5	6	33.2	33.2	33.2	31.065	289	0	24.2
Q9TSX9	Q9TSX9	>sp|Q9TSX9|PRDX6_PIG Peroxiredoxin-6 OS=Sus scrofa GN=PRDX6 PE=2 SV=3	1	7	7	7	5	6	5	7	5	6	5	6	5	4	5	6	5	6	5	7	5	6	5	6	5	4	5	6	5	6	5	7	5	6	5	6	5	4	5	6	42.9	42.9	42.9	25.037	224	0	32.1
Q29092;F1SRK6	Q29092;F1SRK6	>sp|Q29092|ENPL_PIG Endoplasmin OS=Sus scrofa GN=HSP90B1 PE=2 SV=3;>tr|F1SRK6|F1SRK6_PIG Endoplasmin OS=Sus scrofa GN=HSP90B1 PE=3 SV=2	2	12	10	10	10	11	10	11	10	10	10	5	5	1	10	10	8	9	8	9	8	8	9	5	5	1	8	9	8	9	8	9	8	8	9	5	5	1	8	9	20.1	18.4	18.4	92.47	804	0	16.9
E7EBY5	E7EBY5	>tr|E7EBY5|E7EBY5_PIG MACRO domain containing protein 1 OS=Sus scrofa GN=MACROD1 PE=2 SV=1	1	4	4	4	2	4	4	4	4	4	4	4	4	4	3	4	2	4	4	4	4	4	4	4	4	4	3	4	2	4	4	4	4	4	4	4	4	4	3	4	23.7	23.7	23.7	35.17	325	0	15.7
Q1G1L1;Q1G1K9;F1S897;Q1G1L0;Q1G1K7;I3L8X0;P56472	Q1G1L1;Q1G1K9;F1S897;Q1G1L0;Q1G1K7;I3L8X0	>tr|Q1G1L1|Q1G1L1_PIG Mitochondrial NAD+isocitrate dehydrogenase 3 beta variant 1 OS=Sus scrofa GN=IDH3B PE=3 SV=1;>tr|Q1G1K9|Q1G1K9_PIG Mitochondrial NAD+isocitrate dehydrogenase 3 beta variant 1 OS=Sus scrofa GN=IDH3B PE=2 SV=1;>tr|F1S897|F1S897_PIG Isoc	7	7	7	7	1	4	4	4	6	7	7	6	6	3	7	7	1	4	4	4	6	7	7	6	6	3	7	7	1	4	4	4	6	7	7	6	6	3	7	7	31.9	31.9	31.9	42.074	383	0	4.2
F1SGS9;O62839	F1SGS9;O62839	>tr|F1SGS9|F1SGS9_PIG Catalase OS=Sus scrofa GN=CAT PE=3 SV=1;>sp|O62839|CATA_PIG Catalase OS=Sus scrofa GN=CAT PE=1 SV=4	2	13	13	13	13	9	6	10	5	6	8	3	3	4	11	9	13	9	6	10	5	6	8	3	3	4	11	9	13	9	6	10	5	6	8	3	3	4	11	9	34.7	34.7	34.7	59.929	527	0	34.7
I3LJ05	I3LJ05	>tr|I3LJ05|I3LJ05_PIG Uncharacterized protein OS=Sus scrofa GN=C21orf33 PE=4 SV=1	1	5	5	5	3	3	5	3	5	5	5	4	3	2	4	5	3	3	5	3	5	5	5	4	3	2	4	5	3	3	5	3	5	5	5	4	3	2	4	5	26.5	26.5	26.5	28.931	275	0	21.1
F1SED0	F1SED0	>tr|F1SED0|F1SED0_PIG Uncharacterized protein (Fragment) OS=Sus scrofa GN=ACADSB PE=3 SV=2	1	11	11	11	9	9	11	8	10	9	9	4	5	5	10	9	9	9	11	8	10	9	9	4	5	5	10	9	9	9	11	8	10	9	9	4	5	5	10	9	42.4	42.4	42.4	47.605	432	0	33.6
Q3Y5G4;F1S5J3;Q1HL05	Q3Y5G4;F1S5J3	>tr|Q3Y5G4|Q3Y5G4_PIG Nebulin-related anchoring protein OS=Sus scrofa GN=NRAP PE=2 SV=2;>tr|F1S5J3|F1S5J3_PIG Uncharacterized protein (Fragment) OS=Sus scrofa GN=NRAP PE=4 SV=2	3	22	21	21	9	14	14	13	16	20	16	3	6	2	13	13	8	13	14	12	15	20	15	3	6	2	13	13	8	13	14	12	15	20	15	3	6	2	13	13	18.3	17.8	17.8	192.33	1691	0	6.6
P46405	P46405	>sp|P46405|RS12_PIG 40S ribosomal protein S12 OS=Sus scrofa GN=RPS12 PE=2 SV=2	1	5	5	5	4	5	4	5	5	4	5	3	3	2	5	4	4	5	4	5	5	4	5	3	3	2	5	4	4	5	4	5	5	4	5	3	3	2	5	4	50	50	50	14.515	132	0	42.4
Q2EN79	Q2EN79	>tr|Q2EN79|Q2EN79_PIG Ubiquinol-cytochrome c reductase complex OS=Sus scrofa GN=UQCR10 PE=4 SV=1	1	1	1	1	1	1	1	1	1	1	1	1	1	1	1	1	1	1	1	1	1	1	1	1	1	1	1	1	1	1	1	1	1	1	1	1	1	1	1	1	26.6	26.6	26.6	7.4004	64	0	26.6
F2Z5B4	F2Z5B4	>tr|F2Z5B4|F2Z5B4_PIG Uncharacterized protein OS=Sus scrofa GN=HNRNPA3 PE=4 SV=1	1	10	10	10	7	7	9	7	9	9	8	2	2	4	9	8	7	7	9	7	9	9	8	2	2	4	9	8	7	7	9	7	9	9	8	2	2	4	9	8	28.8	28.8	28.8	39.652	379	0	24.3
I3LNG8	I3LNG8	>tr|I3LNG8|I3LNG8_PIG Uncharacterized protein OS=Sus scrofa GN=STIP1 PE=4 SV=1	1	6	6	6	3	6	5	5	5	5	5	4	4	4	5	5	3	6	5	5	5	5	5	4	4	4	5	5	3	6	5	5	5	5	5	4	4	4	5	5	18.6	18.6	18.6	47.879	415	0	7.7
F1SL07	F1SL07	>tr|F1SL07|F1SL07_PIG Uncharacterized protein OS=Sus scrofa GN=LOC100524622 PE=4 SV=2	1	8	8	8	4	8	5	8	8	8	8	5	5	6	8	6	4	8	5	8	8	8	8	5	5	6	8	6	4	8	5	8	8	8	8	5	5	6	8	6	25.2	25.2	25.2	42.543	377	0	13.8
I3LB92	I3LB92	>tr|I3LB92|I3LB92_PIG Uncharacterized protein (Fragment) OS=Sus scrofa GN=MYOM3 PE=4 SV=1	1	9	9	9	7	9	7	8	8	7	7	5	6	0	9	6	7	9	7	8	8	7	7	5	6	0	9	6	7	9	7	8	8	7	7	5	6	0	9	6	45.7	45.7	45.7	29.972	276	0	30.4
F1S5J1;I3LIC2	F1S5J1;I3LIC2	>tr|F1S5J1|F1S5J1_PIG Uncharacterized protein OS=Sus scrofa GN=LRPPRC PE=4 SV=1;>tr|I3LIC2|I3LIC2_PIG Uncharacterized protein OS=Sus scrofa GN=LRPPRC PE=4 SV=1	2	24	24	24	2	8	20	7	22	19	21	4	4	3	21	23	2	8	20	7	22	19	21	4	4	3	21	23	2	8	20	7	22	19	21	4	4	3	21	23	25.7	25.7	25.7	158.7	1393	0	1.5
F1SIS9	F1SIS9	>tr|F1SIS9|F1SIS9_PIG Uncharacterized protein OS=Sus scrofa GN=NDUFA10 PE=4 SV=1	1	8	8	8	4	6	8	6	8	8	8	6	7	6	7	5	4	6	8	6	8	8	8	6	7	6	7	5	4	6	8	6	8	8	8	6	7	6	7	5	27.7	27.7	27.7	40.421	357	0	14.6
P26042;F1RTN3	P26042;F1RTN3	>sp|P26042|MOES_PIG Moesin OS=Sus scrofa GN=MSN PE=2 SV=3;>tr|F1RTN3|F1RTN3_PIG Moesin OS=Sus scrofa GN=MSN PE=4 SV=1	2	11	11	8	11	10	9	10	7	9	9	4	6	3	11	7	11	10	9	10	7	9	9	4	6	3	11	7	8	8	6	7	5	6	6	2	3	2	8	5	24.1	24.1	19.4	67.66	577	0	24.1
F1SSC7	F1SSC7	>tr|F1SSC7|F1SSC7_PIG Uncharacterized protein OS=Sus scrofa GN=MURC PE=4 SV=2	1	4	4	4	3	4	4	3	4	4	4	2	2	2	4	4	3	4	4	3	4	4	4	2	2	2	4	4	3	4	4	3	4	4	4	2	2	2	4	4	39.6	39.6	39.6	16.411	144	0	24.3
K9IWI4;F1SFZ8;I3L8K2	K9IWI4;F1SFZ8	>tr|K9IWI4|K9IWI4_PIG Talin-1 OS=Sus scrofa GN=TLN1 PE=2 SV=1;>tr|F1SFZ8|F1SFZ8_PIG Uncharacterized protein OS=Sus scrofa GN=TLN1 PE=4 SV=2	3	25	25	25	23	20	16	19	10	16	23	4	4	2	18	20	23	20	16	19	10	16	23	4	4	2	18	20	23	20	16	19	10	16	23	4	4	2	18	20	19	19	19	269.83	2541	0	17
F1RQJ4;K9J4P3	F1RQJ4;K9J4P3	>tr|F1RQJ4|F1RQJ4_PIG Uncharacterized protein OS=Sus scrofa GN=LOC100737246 PE=4 SV=2;>tr|K9J4P3|K9J4P3_PIG UDP-glucose glycoprotein glucosyltransferase 1 OS=Sus scrofa GN=UGGT1 PE=2 SV=1	2	2	2	2	1	2	1	1	2	1	1	1	1	1	1	1	1	2	1	1	2	1	1	1	1	1	1	1	1	2	1	1	2	1	1	1	1	1	1	1	1.5	1.5	1.5	170.8	1498	0.0044477	0.7
P61288	P61288	>sp|P61288|TCTP_PIG Translationally-controlled tumor protein OS=Sus scrofa GN=TPT1 PE=2 SV=1	1	3	3	3	2	2	3	3	2	3	3	2	2	2	3	3	2	2	3	3	2	3	3	2	2	2	3	3	2	2	3	3	2	3	3	2	2	2	3	3	22.7	22.7	22.7	19.595	172	0	15.7
O11780	O11780	>sp|O11780|BGH3_PIG Transforming growth factor-beta-induced protein ig-h3 OS=Sus scrofa GN=TGFBI PE=1 SV=1	1	12	12	4	10	11	9	11	6	6	7	5	0	3	10	8	10	11	9	11	6	6	7	5	0	3	10	8	3	4	3	3	2	3	2	1	0	2	4	2	23.7	23.7	7.6	74.461	683	0	19.5
F1SM98;A1XQU0	F1SM98;A1XQU0	>tr|F1SM98|F1SM98_PIG Uncharacterized protein OS=Sus scrofa GN=NDUFV2 PE=4 SV=1;>tr|A1XQU0|A1XQU0_PIG NDUFV2 OS=Sus scrofa GN=NUDFV2 PE=2 SV=1	2	6	6	6	4	6	6	5	6	6	5	2	3	3	5	6	4	6	6	5	6	6	5	2	3	3	5	6	4	6	6	5	6	6	5	2	3	3	5	6	32.5	32.5	32.5	27.406	249	0	21.7
F1S9F3;K7GSE0	F1S9F3;K7GSE0	>tr|F1S9F3|F1S9F3_PIG Uncharacterized protein OS=Sus scrofa GN=LETM1 PE=4 SV=2;>tr|K7GSE0|K7GSE0_PIG Uncharacterized protein (Fragment) OS=Sus scrofa GN=LETM1 PE=4 SV=1	2	3	3	3	1	2	3	2	3	3	3	0	0	0	2	2	1	2	3	2	3	3	3	0	0	0	2	2	1	2	3	2	3	3	3	0	0	0	2	2	8.3	8.3	8.3	80.997	721	0	1.9
Q2VTP6	Q2VTP6	>tr|Q2VTP6|Q2VTP6_PIG Peptidyl-prolyl cis-trans isomerase OS=Sus scrofa GN=FKBP1A PE=4 SV=1	1	5	5	5	4	3	3	2	2	3	4	1	2	1	4	4	4	3	3	2	2	3	4	1	2	1	4	4	4	3	3	2	2	3	4	1	2	1	4	4	73.1	73.1	73.1	11.895	108	0	56.5
Q04967;P34934	Q04967	>sp|Q04967|HSP76_PIG Heat shock 70 kDa protein 6 OS=Sus scrofa GN=HSPA6 PE=2 SV=1	2	7	1	1	6	7	7	6	6	6	6	6	7	7	7	7	1	1	1	1	1	1	0	0	1	1	1	1	1	1	1	1	1	1	0	0	1	1	1	1	14.3	1.7	1.7	71.108	643	0	14
E1CAJ6	E1CAJ6	>tr|E1CAJ6|E1CAJ6_PIG Protein disulfide isomerase P5 OS=Sus scrofa GN=pdi-p5 PE=2 SV=1	1	10	10	10	10	10	9	10	9	8	9	3	3	5	9	9	10	10	9	10	9	8	9	3	3	5	9	9	10	10	9	10	9	8	9	3	3	5	9	9	37.3	37.3	37.3	48.074	440	0	37.3
Q71LE2;K9IWF3;F1RVA0	Q71LE2;K9IWF3;F1RVA0	>sp|Q71LE2|H33_PIG Histone H3.3 OS=Sus scrofa GN=H3F3A PE=2 SV=3;>tr|K9IWF3|K9IWF3_PIG Histone H3 OS=Sus scrofa GN=H3F3B PE=2 SV=1;>tr|F1RVA0|F1RVA0_PIG Histone H3 (Fragment) OS=Sus scrofa GN=H3F3B PE=3 SV=1	3	3	1	1	3	3	3	3	3	3	3	3	3	3	3	3	1	1	1	1	1	1	1	1	1	1	1	1	1	1	1	1	1	1	1	1	1	1	1	1	35.3	23.5	23.5	15.328	136	0	35.3
G9F6X9;I3LJE2;I3LN38;I3LEA3	G9F6X9;I3LJE2	>tr|G9F6X9|G9F6X9_PIG Dihydropyrimidinase-like 2 OS=Sus scrofa PE=2 SV=1;>tr|I3LJE2|I3LJE2_PIG Uncharacterized protein OS=Sus scrofa GN=DPYSL2 PE=4 SV=1	4	11	11	10	7	9	9	10	8	8	8	3	3	1	8	7	7	9	9	10	8	8	8	3	3	1	8	7	6	8	8	9	7	7	7	3	2	1	7	7	31.8	31.8	29	62.322	572	0	19.8
K7GSE5;F1RRP9	K7GSE5;F1RRP9	>tr|K7GSE5|K7GSE5_PIG Uncharacterized protein OS=Sus scrofa GN=NDUFB9 PE=4 SV=1;>tr|F1RRP9|F1RRP9_PIG Uncharacterized protein OS=Sus scrofa GN=NDUFB9 PE=4 SV=2	2	5	5	5	5	5	5	5	5	4	5	3	3	4	3	4	5	5	5	5	5	4	5	3	3	4	3	4	5	5	5	5	5	4	5	3	3	4	3	4	43	43	43	21.827	179	0	43
I3LGC6	I3LGC6	>tr|I3LGC6|I3LGC6_PIG Ubiquitin carboxyl-terminal hydrolase (Fragment) OS=Sus scrofa PE=3 SV=1	1	2	2	2	1	1	1	1	1	2	1	1	1	1	1	1	1	1	1	1	1	2	1	1	1	1	1	1	1	1	1	1	1	2	1	1	1	1	1	1	1.1	1.1	1.1	275.46	2440	0.0097902	0.6
I3LRH2;F1SMV6	I3LRH2;F1SMV6	>tr|I3LRH2|I3LRH2_PIG Uncharacterized protein OS=Sus scrofa GN=LOC100519984 PE=4 SV=1;>tr|F1SMV6|F1SMV6_PIG Uncharacterized protein (Fragment) OS=Sus scrofa GN=LOC100737174 PE=4 SV=1	2	8	8	8	7	8	7	7	8	8	8	0	0	1	7	7	7	8	7	7	8	8	8	0	0	1	7	7	7	8	7	7	8	8	8	0	0	1	7	7	15.9	15.9	15.9	78.227	724	0	15.7
I3L806	I3L806	>tr|I3L806|I3L806_PIG Uncharacterized protein (Fragment) OS=Sus scrofa PE=4 SV=1	1	10	10	10	7	9	10	8	7	8	10	4	5	6	10	9	7	9	10	8	7	8	10	4	5	6	10	9	7	9	10	8	7	8	10	4	5	6	10	9	17.7	17.7	17.7	117.82	1093	0	12.1
F1RW89;P55931	F1RW89;P55931	>tr|F1RW89|F1RW89_PIG Electron transfer flavoprotein-ubiquinone oxidoreductase, mitochondrial OS=Sus scrofa GN=ETFDH PE=4 SV=2;>sp|P55931|ETFD_PIG Electron transfer flavoprotein-ubiquinone oxidoreductase, mitochondrial OS=Sus scrofa GN=ETFDH PE=1 SV=2	2	9	9	9	6	8	9	9	9	9	9	7	7	3	9	9	6	8	9	9	9	9	9	7	7	3	9	9	6	8	9	9	9	9	9	7	7	3	9	9	21.6	21.6	21.6	68.503	616	0	15.1
Q8HY46;Q5US13;D2D0E1;I3LV35;Q9MYX1	Q8HY46;Q5US13;D2D0E1	>sp|Q8HY46|CPT1B_PIG Carnitine O-palmitoyltransferase 1, muscle isoform OS=Sus scrofa GN=CPT1B PE=2 SV=1;>tr|Q5US13|Q5US13_PIG Mitochondrial carnitine palmitoyltransferase I OS=Sus scrofa PE=2 SV=1;>tr|D2D0E1|D2D0E1_PIG Muscle type carnitine palmitoyltrans	5	11	11	11	3	9	9	8	11	11	11	5	10	5	10	10	3	9	9	8	11	11	11	5	10	5	10	10	3	9	9	8	11	11	11	5	10	5	10	10	18.4	18.4	18.4	88.229	772	0	5.2
F1RGG1;Q29308;I3LQK3	F1RGG1;Q29308;I3LQK3	>tr|F1RGG1|F1RGG1_PIG Uncharacterized protein OS=Sus scrofa GN=LOC100518254 PE=4 SV=2;>sp|Q29308|RS19_PIG 40S ribosomal protein S19 (Fragment) OS=Sus scrofa GN=RPS19 PE=2 SV=3;>tr|I3LQK3|I3LQK3_PIG Uncharacterized protein OS=Sus scrofa GN=LOC100623742 PE=4	3	6	6	6	4	3	5	3	5	5	6	5	4	5	4	5	4	3	5	3	5	5	6	5	4	5	4	5	4	3	5	3	5	5	6	5	4	5	4	5	31	31	31	16.06	145	0	22.1
F1SFF3	F1SFF3	>tr|F1SFF3|F1SFF3_PIG Uncharacterized protein (Fragment) OS=Sus scrofa GN=NID2 PE=4 SV=2	1	10	10	10	8	7	8	5	9	8	6	3	0	2	6	7	8	7	8	5	9	8	6	3	0	2	6	7	8	7	8	5	9	8	6	3	0	2	6	7	11.8	11.8	11.8	151.76	1385	0	10.2
F1S2Z4	F1S2Z4	>tr|F1S2Z4|F1S2Z4_PIG Uncharacterized protein OS=Sus scrofa GN=LAMA2 PE=4 SV=2	1	13	13	13	4	4	11	2	10	13	12	4	3	4	11	8	4	4	11	2	10	13	12	4	3	4	11	8	4	4	11	2	10	13	12	4	3	4	11	8	20.6	20.6	20.6	101.66	925	0	6.9
P67985	P67985	>sp|P67985|RL22_PIG 60S ribosomal protein L22 OS=Sus scrofa GN=RPL22 PE=2 SV=2	1	3	3	3	3	3	2	2	3	2	3	3	3	3	3	2	3	3	2	2	3	2	3	3	3	3	3	2	3	3	2	2	3	2	3	3	3	3	3	2	39.1	39.1	39.1	14.759	128	0	39.1
F1RYY6	F1RYY6	>tr|F1RYY6|F1RYY6_PIG Transaldolase (Fragment) OS=Sus scrofa GN=TALDO1 PE=3 SV=2	1	6	6	6	5	4	5	4	4	4	5	3	4	3	4	3	5	4	5	4	4	4	5	3	4	3	4	3	5	4	5	4	4	4	5	3	4	3	4	3	21.7	21.7	21.7	37.216	337	0	20.5
F2Z5V6;F1SM78;Q1HFY1;I3LBF7;P29269;Q6QAQ4	F2Z5V6;F1SM78;Q1HFY1;I3LBF7;P29269;Q6QAQ4	>tr|F2Z5V6|F2Z5V6_PIG Uncharacterized protein OS=Sus scrofa GN=LOC733637 PE=4 SV=1;>tr|F1SM78|F1SM78_PIG Uncharacterized protein OS=Sus scrofa GN=MYL12B PE=4 SV=2;>tr|Q1HFY1|Q1HFY1_PIG Myosin regulatory light chain 2 protein OS=Sus scrofa PE=2 SV=1;>tr|I3L	6	6	6	6	6	4	5	4	5	4	4	4	3	4	4	6	6	4	5	4	5	4	4	4	3	4	4	6	6	4	5	4	5	4	4	4	3	4	4	6	45.3	45.3	45.3	19.865	172	0	45.3
A5A8W4;K7GRK7;I3LLY9;I3LG96;F1RQ84;I3LC83;Q29038;B9TSP4;I3L9K7;F1RQ85	A5A8W4;K7GRK7	>tr|A5A8W4|A5A8W4_PIG Tenascin XB OS=Sus scrofa GN=TNXB PE=4 SV=1;>tr|K7GRK7|K7GRK7_PIG Uncharacterized protein (Fragment) OS=Sus scrofa PE=4 SV=1	10	18	18	18	15	11	13	9	16	16	13	1	0	1	15	14	15	11	13	9	16	16	13	1	0	1	15	14	15	11	13	9	16	16	13	1	0	1	15	14	12	12	12	447.08	4137	0	10.1
I3LD72;I3LTZ1	I3LD72	>tr|I3LD72|I3LD72_PIG Uncharacterized protein OS=Sus scrofa GN=EHD2 PE=4 SV=1	2	16	16	15	13	9	10	8	11	9	12	6	8	5	11	9	13	9	10	8	11	9	12	6	8	5	11	9	12	9	10	8	11	9	12	6	8	5	11	9	38.5	38.5	36.8	61.229	543	0	31.7
Q9N0F1;K9IW73;Q9GLJ4	Q9N0F1;K9IW73	>sp|Q9N0F1|ODO2_PIG Dihydrolipoyllysine-residue succinyltransferase component of 2-oxoglutarate dehydrogenase complex, mitochondrial OS=Sus scrofa GN=DLST PE=1 SV=1;>tr|K9IW73|K9IW73_PIG Dihydrolipoyllysine-residue succinyltransferase OS=Sus scrofa GN=DLST	3	4	4	4	3	3	3	3	4	4	3	3	3	3	3	4	3	3	3	3	4	4	3	3	3	3	3	4	3	3	3	3	4	4	3	3	3	3	3	4	10.8	10.8	10.8	48.976	455	0	9.7
K7GQ41;F1S2A8	K7GQ41;F1S2A8	>tr|K7GQ41|K7GQ41_PIG Uncharacterized protein OS=Sus scrofa GN=BCAP31 PE=4 SV=1;>tr|F1S2A8|F1S2A8_PIG Uncharacterized protein OS=Sus scrofa GN=BCAP31 PE=4 SV=2	2	3	3	3	2	2	3	3	3	2	2	2	2	2	2	2	2	2	3	3	3	2	2	2	2	2	2	2	2	2	3	3	3	2	2	2	2	2	2	2	15.5	15.5	15.5	22.605	200	0.001542	12
Q95ME5;P04178;D9D839;Q712P4	Q95ME5;P04178;D9D839;Q712P4	>tr|Q95ME5|Q95ME5_PIG Superoxide dismutase [Cu-Zn] (Fragment) OS=Sus scrofa GN=SOD1 PE=2 SV=1;>sp|P04178|SODC_PIG Superoxide dismutase [Cu-Zn] OS=Sus scrofa GN=SOD1 PE=1 SV=2;>tr|D9D839|D9D839_PIG Superoxide dismutase [Cu-Zn] OS=Sus scrofa GN=SOD1 PE=2 SV=	4	4	4	4	4	3	3	2	2	2	3	2	2	2	3	1	4	3	3	2	2	2	3	2	2	2	3	1	4	3	3	2	2	2	3	2	2	2	3	1	55.8	55.8	55.8	15.246	147	0	55.8
F2Z5P1;B1PEY3;F1S0Z4	F2Z5P1;B1PEY3;F1S0Z4	>tr|F2Z5P1|F2Z5P1_PIG Histone H2A (Fragment) OS=Sus scrofa GN=H2AFV PE=3 SV=1;>tr|B1PEY3|B1PEY3_PIG Histone H2A OS=Sus scrofa GN=H2A.Z PE=2 SV=1;>tr|F1S0Z4|F1S0Z4_PIG Histone H2A (Fragment) OS=Sus scrofa GN=H2AFZ PE=3 SV=2	3	5	3	3	4	5	5	4	5	5	5	3	3	4	5	5	2	3	3	2	3	3	3	1	1	2	3	3	2	3	3	2	3	3	3	1	1	2	3	3	54.3	41.7	41.7	13.377	127	0	46.5
F2Z5C7;B6V8C8;Q6QAP5;I3LN32	F2Z5C7;B6V8C8;Q6QAP5	>tr|F2Z5C7|F2Z5C7_PIG 40S ribosomal protein S3a OS=Sus scrofa GN=RPS3A PE=3 SV=1;>tr|B6V8C8|B6V8C8_PIG 40S ribosomal protein S3a OS=Sus scrofa GN=RPS3A PE=2 SV=1;>tr|Q6QAP5|Q6QAP5_PIG 40S ribosomal protein S3a (Fragment) OS=Sus scrofa PE=2 SV=1	4	4	4	4	3	3	3	3	3	2	3	0	0	2	3	4	3	3	3	3	3	2	3	0	0	2	3	4	3	3	3	3	3	2	3	0	0	2	3	4	17.8	17.8	17.8	29.945	264	0	12.9
F1RGP8	F1RGP8	>tr|F1RGP8|F1RGP8_PIG Uncharacterized protein (Fragment) OS=Sus scrofa GN=PBXIP1 PE=4 SV=2	1	13	13	13	10	11	12	10	11	9	12	5	6	4	12	11	10	11	12	10	11	9	12	5	6	4	12	11	10	11	12	10	11	9	12	5	6	4	12	11	40.5	40.5	40.5	49.684	437	0	34.6
O46409;F1SJT7	O46409;F1SJT7	>sp|O46409|APOA4_PIG Apolipoprotein A-IV OS=Sus scrofa GN=APOA4 PE=2 SV=1;>tr|F1SJT7|F1SJT7_PIG Apolipoprotein A-IV OS=Sus scrofa GN=APOA4 PE=3 SV=2	2	10	10	10	2	1	2	1	5	10	10	0	0	1	10	10	2	1	2	1	5	10	10	0	0	1	10	10	2	1	2	1	5	10	10	0	0	1	10	10	31.4	31.4	31.4	43.294	382	0	5.8
A1XQU3;F1SJQ6;I3LFN7;I3LIZ8	A1XQU3;F1SJQ6;I3LFN7;I3LIZ8	>sp|A1XQU3|RL14_PIG 60S ribosomal protein L14 OS=Sus scrofa GN=RPL14 PE=2 SV=1;>tr|F1SJQ6|F1SJQ6_PIG 60S ribosomal protein L14 OS=Sus scrofa GN=RPL14 PE=4 SV=1;>tr|I3LFN7|I3LFN7_PIG Uncharacterized protein (Fragment) OS=Sus scrofa GN=LOC100623913 PE=4 SV=1	4	4	4	4	4	4	4	4	4	4	4	3	4	3	4	4	4	4	4	4	4	4	4	3	4	3	4	4	4	4	4	4	4	4	4	3	4	3	4	4	21.1	21.1	21.1	23.33	213	0	21.1
A8YQT9;F1RWI5	A8YQT9;F1RWI5	>tr|A8YQT9|A8YQT9_PIG Ribosomal protein L7 OS=Sus scrofa PE=2 SV=1;>tr|F1RWI5|F1RWI5_PIG Uncharacterized protein OS=Sus scrofa PE=3 SV=2	2	6	6	2	5	5	6	5	6	6	6	4	5	4	5	5	5	5	6	5	6	6	6	4	5	4	5	5	1	1	2	1	2	2	2	1	1	0	1	1	26	26	4.8	29.482	250	0	25.6
F2Z522	F2Z522	>tr|F2Z522|F2Z522_PIG Uncharacterized protein OS=Sus scrofa GN=LOC100514795 PE=3 SV=1	1	4	4	4	3	4	2	3	3	2	4	2	1	1	3	3	3	4	2	3	3	2	4	2	1	1	3	3	3	4	2	3	3	2	4	2	1	1	3	3	15.4	15.4	15.4	17.695	156	0	14.7
F1RQR4;I3L7R0	F1RQR4	>tr|F1RQR4|F1RQR4_PIG Uncharacterized protein (Fragment) OS=Sus scrofa GN=EHD1 PE=4 SV=2	2	8	7	7	5	7	7	5	7	7	6	5	6	4	7	5	4	7	7	5	7	7	6	5	6	4	7	5	4	7	7	5	7	7	6	5	6	4	7	5	23.7	22	22	62.765	558	0	14.5
Q00P29	Q00P29	>tr|Q00P29|Q00P29_PIG Beta actin (Fragment) OS=Sus scrofa GN=ACTB PE=2 SV=1	1	1	1	1	1	1	1	1	1	1	1	1	1	1	1	1	1	1	1	1	1	1	1	1	1	1	1	1	1	1	1	1	1	1	1	1	1	1	1	1	27	27	27	4.3969	37	0	27
J9JIL3;P05027	J9JIL3;P05027	>tr|J9JIL3|J9JIL3_PIG Sodium/potassium-transporting ATPase subunit beta-1 (Fragment) OS=Sus scrofa GN=ATP1B1 PE=3 SV=1;>sp|P05027|AT1B1_PIG Sodium/potassium-transporting ATPase subunit beta-1 OS=Sus scrofa GN=ATP1B1 PE=1 SV=2	2	6	6	6	4	5	6	5	5	5	5	4	4	4	6	5	4	5	6	5	5	5	5	4	4	4	6	5	4	5	6	5	5	5	5	4	4	4	6	5	32.2	32.2	32.2	31.299	270	0	18.1
Q6WSP6;F1SMZ6	Q6WSP6;F1SMZ6	>tr|Q6WSP6|Q6WSP6_PIG Heat shock 10kD protein OS=Sus scrofa PE=3 SV=1;>tr|F1SMZ6|F1SMZ6_PIG Uncharacterized protein OS=Sus scrofa GN=HSPE1 PE=3 SV=1	2	2	2	2	2	2	2	2	2	2	2	2	2	1	2	2	2	2	2	2	2	2	2	2	2	1	2	2	2	2	2	2	2	2	2	2	2	1	2	2	25.5	25.5	25.5	10.932	102	0	25.5
B2CNZ7;A1E295	B2CNZ7;A1E295	>tr|B2CNZ7|B2CNZ7_PIG Cathepsin B OS=Sus scrofa GN=CTSB PE=3 SV=1;>sp|A1E295|CATB_PIG Cathepsin B OS=Sus scrofa GN=CTSB PE=1 SV=1	2	6	6	6	5	6	6	6	5	5	6	3	1	1	6	3	5	6	6	6	5	5	6	3	1	1	6	3	5	6	6	6	5	5	6	3	1	1	6	3	21.2	21.2	21.2	36.87	335	0	15.8
F1SKQ0	F1SKQ0	>tr|F1SKQ0|F1SKQ0_PIG Uncharacterized protein (Fragment) OS=Sus scrofa GN=DDX17 PE=4 SV=2	1	10	10	9	8	7	10	8	9	10	10	3	2	3	10	8	8	7	10	8	9	10	10	3	2	3	10	8	7	7	9	7	8	9	9	3	2	3	9	7	20.1	20.1	18.6	80.945	736	0	17.3
Q2XQY5;F1RGK5;Q6QA25;Q29219;F1RWD5	Q2XQY5;F1RGK5;Q6QA25;Q29219	>tr|Q2XQY5|Q2XQY5_PIG Tropomyosin 3 OS=Sus scrofa GN=tpm3 PE=2 SV=1;>tr|F1RGK5|F1RGK5_PIG Tropomyosin alpha-3 chain OS=Sus scrofa GN=TPM3 PE=3 SV=2;>tr|Q6QA25|Q6QA25_PIG Tropomyosin 3 OS=Sus scrofa GN=TPM3 PE=2 SV=1;>tr|Q29219|Q29219_PIG Tropomysin, cytosk	5	24	5	5	19	22	21	22	18	19	20	17	19	19	19	17	4	5	3	5	2	1	3	0	1	1	2	2	4	5	3	5	2	1	3	0	1	1	2	2	65.7	16.1	16.1	28.921	248	0	56.9
Q9N250	Q9N250	>tr|Q9N250|Q9N250_PIG Titin (Fragment) OS=Sus scrofa GN=TTN PE=4 SV=1	1	3	3	3	3	3	3	3	3	3	3	3	3	3	3	3	3	3	3	3	3	3	3	3	3	3	3	3	3	3	3	3	3	3	3	3	3	3	3	3	24.7	24.7	24.7	17.543	162	0	24.7
A9ED96;F1S420	A9ED96;F1S420	>tr|A9ED96|A9ED96_PIG CArG-binding factor A OS=Sus scrofa GN=CBF-A PE=2 SV=1;>tr|F1S420|F1S420_PIG Uncharacterized protein OS=Sus scrofa PE=4 SV=2	2	4	4	4	4	4	4	4	4	3	4	2	1	1	4	2	4	4	4	4	4	3	4	2	1	1	4	2	4	4	4	4	4	3	4	2	1	1	4	2	14.9	14.9	14.9	31.961	302	0	14.9
I3LJT1	I3LJT1	>tr|I3LJT1|I3LJT1_PIG Uncharacterized protein OS=Sus scrofa PE=4 SV=1	1	4	4	4	4	3	3	2	4	3	4	1	2	2	4	4	4	3	3	2	4	3	4	1	2	2	4	4	4	3	3	2	4	3	4	1	2	2	4	4	16.8	16.8	16.8	41.916	381	0	16.8
F2Z4Y1	F2Z4Y1	>tr|F2Z4Y1|F2Z4Y1_PIG Uncharacterized protein OS=Sus scrofa GN=YWHAH PE=3 SV=1	1	7	6	6	6	5	6	5	7	7	5	3	3	2	7	5	6	4	5	4	6	6	4	2	2	1	6	4	6	4	5	4	6	6	4	2	2	1	6	4	36.2	32.1	32.1	28.211	246	0	32.1
Q95266;I3LNG5;I3LSJ3;I3LF11	Q95266	>sp|Q95266|KCC2D_PIG Calcium/calmodulin-dependent protein kinase type II subunit delta OS=Sus scrofa GN=CAMK2D PE=2 SV=1	4	6	6	4	5	5	4	5	6	5	5	6	6	5	4	5	5	5	4	5	6	5	5	6	6	5	4	5	3	3	2	3	4	4	3	4	4	3	2	3	19.4	19.4	13.2	56.389	499	0	14.4
Q0QEV2;I3LFL4;I3L6F1;Q95342	Q0QEV2;I3LFL4;I3L6F1	>tr|Q0QEV2|Q0QEV2_PIG 60S ribosomal protein L18 (Fragment) OS=Sus scrofa GN=RPL18 PE=2 SV=1;>tr|I3LFL4|I3LFL4_PIG 60S ribosomal protein L18 (Fragment) OS=Sus scrofa GN=RPL18 PE=3 SV=1;>tr|I3L6F1|I3L6F1_PIG 60S ribosomal protein L18 OS=Sus scrofa GN=RPL18 P	4	3	3	3	3	2	2	3	3	3	2	2	1	2	3	2	3	2	2	3	3	3	2	2	1	2	3	2	3	2	2	3	3	3	2	2	1	2	3	2	21.1	21.1	21.1	18.889	166	0	21.1
F1SV27;Q863I3;Q6JLA8	F1SV27;Q863I3;Q6JLA8	>tr|F1SV27|F1SV27_PIG Uncharacterized protein OS=Sus scrofa GN=LOC100512841 PE=4 SV=1;>tr|Q863I3|Q863I3_PIG Four and a half LIM domains 3 OS=Sus scrofa GN=FHL3 PE=2 SV=1;>tr|Q6JLA8|Q6JLA8_PIG Four and a half LIM domains 3 (Fragment) OS=Sus scrofa PE=4 SV=1	3	8	8	8	4	7	7	6	6	7	8	8	8	3	7	8	4	7	7	6	6	7	8	8	8	3	7	8	4	7	7	6	6	7	8	8	8	3	7	8	39.6	39.6	39.6	31.114	280	0	18.9
F1RP17	F1RP17	>tr|F1RP17|F1RP17_PIG T-complex protein 1 subunit gamma OS=Sus scrofa GN=CCT3 PE=3 SV=2	1	10	10	10	5	7	9	8	9	7	9	6	5	4	9	8	5	7	9	8	9	7	9	6	5	4	9	8	5	7	9	8	9	7	9	6	5	4	9	8	29.1	29.1	29.1	61.11	547	0	13
F1SNY2	F1SNY2	>tr|F1SNY2|F1SNY2_PIG 60S ribosomal protein L3 OS=Sus scrofa GN=RPL3 PE=3 SV=2	1	10	10	10	6	6	8	6	7	6	10	2	1	0	10	9	6	6	8	6	7	6	10	2	1	0	10	9	6	6	8	6	7	6	10	2	1	0	10	9	27.3	27.3	27.3	46.122	403	0	15.4
F1RQI1;A1XQV6	F1RQI1;A1XQV6	>tr|F1RQI1|F1RQI1_PIG Uncharacterized protein OS=Sus scrofa GN=COX7A2 PE=4 SV=1;>tr|A1XQV6|A1XQV6_PIG COX7A2 OS=Sus scrofa GN=COX7A2 PE=4 SV=1	2	2	2	2	1	1	2	1	1	2	2	0	0	0	1	2	1	1	2	1	1	2	2	0	0	0	1	2	1	1	2	1	1	2	2	0	0	0	1	2	27.7	27.7	27.7	9.2437	83	0	12
I3LPW0	I3LPW0	>tr|I3LPW0|I3LPW0_PIG Uncharacterized protein OS=Sus scrofa GN=NDUFB4 PE=4 SV=1	1	3	3	3	2	3	3	3	3	3	3	3	3	3	3	2	2	3	3	3	3	3	3	3	3	3	3	2	2	3	3	3	3	3	3	3	3	3	3	2	32.6	32.6	32.6	15.096	129	0	24
F1SSE7	F1SSE7	>tr|F1SSE7|F1SSE7_PIG Uncharacterized protein (Fragment) OS=Sus scrofa GN=COL15A1 PE=4 SV=2	1	5	5	2	5	5	5	3	5	5	4	3	4	3	4	5	5	5	5	3	5	5	4	3	4	3	4	5	2	2	2	0	2	2	2	1	1	1	2	2	28.6	28.6	14.1	21.351	192	0	28.6
P54612;Q2VLK1;P54613;I3L7S2	P54612	>sp|P54612|2AAA_PIG Serine/threonine-protein phosphatase 2A 65 kDa regulatory subunit A alpha isoform OS=Sus scrofa GN=PPP2R1A PE=2 SV=2	4	11	11	11	7	8	10	8	11	10	10	5	7	8	10	9	7	8	10	8	11	10	10	5	7	8	10	9	7	8	10	8	11	10	10	5	7	8	10	9	28	28	28	65.322	589	0	19.2
F1S8Y5	F1S8Y5	>tr|F1S8Y5|F1S8Y5_PIG Uncharacterized protein OS=Sus scrofa GN=PGAM1 PE=3 SV=2	1	9	5	5	8	8	9	9	8	7	8	6	6	6	9	8	5	5	5	5	5	5	5	2	3	2	5	5	5	5	5	5	5	5	5	2	3	2	5	5	35.7	24.8	24.8	29.301	258	0	33.3
F1SV06	F1SV06	>tr|F1SV06|F1SV06_PIG Uncharacterized protein OS=Sus scrofa GN=PABPC4 PE=4 SV=1	1	8	8	4	4	4	8	3	7	6	8	3	3	5	7	8	4	4	8	3	7	6	8	3	3	5	7	8	2	2	4	1	4	3	4	1	2	1	3	4	19.7	19.7	8.2	69.534	631	0	8.4
Q7M364;Q19AZ5;F2Z5E2;Q9GMD6;A7YB36;CON__P41361	Q7M364;Q19AZ5;F2Z5E2	>tr|Q7M364|Q7M364_PIG Antithrombin III OS=Sus scrofa domesticus PE=1 SV=1;>tr|Q19AZ5|Q19AZ5_PIG Antithrombin protein OS=Sus scrofa PE=2 SV=1;>tr|F2Z5E2|F2Z5E2_PIG Uncharacterized protein OS=Sus scrofa GN=SERPINC1 PE=3 SV=1	6	8	8	8	8	3	4	5	6	6	3	3	1	2	5	5	8	3	4	5	6	6	3	3	1	2	5	5	8	3	4	5	6	6	3	3	1	2	5	5	28.1	28.1	28.1	48.936	431	0	28.1
F1RYS9	F1RYS9	>tr|F1RYS9|F1RYS9_PIG Uncharacterized protein OS=Sus scrofa GN=FAM47E-STBD1 PE=4 SV=2	1	6	6	6	3	3	5	4	4	4	4	5	6	6	5	6	3	3	5	4	4	4	4	5	6	6	5	6	3	3	5	4	4	4	4	5	6	6	5	6	28.2	28.2	28.2	37.893	355	0	11.5
D6QST6;Q6XGY2	D6QST6;Q6XGY2	>tr|D6QST6|D6QST6_PIG 2,4-dienoyl-CoA reductase 1 OS=Sus scrofa GN=DECR1 PE=2 SV=1;>tr|Q6XGY2|Q6XGY2_PIG 2,4-dienoyl-CoA reductase (Fragment) OS=Sus scrofa GN=DECR PE=2 SV=1	2	7	7	2	4	5	7	2	7	7	5	4	5	4	7	4	4	5	7	2	7	7	5	4	5	4	7	4	1	1	2	1	2	2	0	0	1	0	2	0	31.7	31.7	10.7	35.43	328	0	18.3
Q28936	Q28936	>tr|Q28936|Q28936_PIG Fibrinogen A-alpha-chain (Fragment) OS=Sus scrofa PE=4 SV=1	1	8	5	5	6	7	6	7	5	8	6	4	6	2	7	8	3	4	4	4	2	5	4	2	4	1	4	5	3	4	4	4	2	5	4	2	4	1	4	5	25.7	17.2	17.2	47.354	448	0	18.8
F1SJC2	F1SJC2	>tr|F1SJC2|F1SJC2_PIG Uncharacterized protein OS=Sus scrofa GN=PPP1R3A PE=4 SV=2	1	9	9	9	4	7	8	6	6	3	9	8	9	9	9	9	4	7	8	6	6	3	9	8	9	9	9	9	4	7	8	6	6	3	9	8	9	9	9	9	15.5	15.5	15.5	124.93	1113	0	6
F2Z5G8	F2Z5G8	>tr|F2Z5G8|F2Z5G8_PIG Uncharacterized protein (Fragment) OS=Sus scrofa GN=RPS25 PE=4 SV=2	1	3	3	3	2	2	2	2	2	2	3	2	3	1	3	2	2	2	2	2	2	2	3	2	3	1	3	2	2	2	2	2	2	2	3	2	3	1	3	2	16	16	16	13.739	125	0	14.4
F1SLF0	F1SLF0	>tr|F1SLF0|F1SLF0_PIG Uncharacterized protein OS=Sus scrofa GN=SPR PE=4 SV=2	1	5	5	5	4	3	5	4	4	4	4	5	4	5	5	5	4	3	5	4	4	4	4	5	4	5	5	5	4	3	5	4	4	4	4	5	4	5	5	5	30.3	30.3	30.3	28.691	267	0	24.7
F1RUJ4	F1RUJ4	>tr|F1RUJ4|F1RUJ4_PIG GMP reductase OS=Sus scrofa GN=GMPR PE=3 SV=1	1	7	7	7	3	6	7	5	6	6	7	6	7	5	7	7	3	6	7	5	6	6	7	6	7	5	7	7	3	6	7	5	6	6	7	6	7	5	7	7	29.6	29.6	29.6	37.422	345	0	14.5
F1SH92;CON__Q3T052	F1SH92	>tr|F1SH92|F1SH92_PIG Inter-alpha-trypsin inhibitor heavy chain H4 OS=Sus scrofa GN=ITIH4 PE=4 SV=2	2	10	10	4	7	6	8	7	7	8	10	0	1	0	8	9	7	6	8	7	7	8	10	0	1	0	8	9	4	4	4	4	4	4	4	0	1	0	4	4	22.1	22.1	8.7	80.407	728	0	15
F1SP32	F1SP32	>tr|F1SP32|F1SP32_PIG Uncharacterized protein OS=Sus scrofa GN=RAD23B PE=4 SV=1	1	6	6	6	4	4	5	4	4	4	4	4	4	3	5	4	4	4	5	4	4	4	4	4	4	3	5	4	4	4	5	4	4	4	4	4	4	3	5	4	32.6	32.6	32.6	43.156	408	0	16.9
F1S530;B0FWK5;Q95276;I3LS96	F1S530;B0FWK5	>tr|F1S530|F1S530_PIG 60S ribosomal protein L5 OS=Sus scrofa GN=RPL5 PE=3 SV=1;>tr|B0FWK5|B0FWK5_PIG Ribosomal protein L5 OS=Sus scrofa GN=RPL5 PE=2 SV=1	4	5	5	5	4	4	3	4	4	5	4	2	2	4	4	4	4	4	3	4	4	5	4	2	2	4	4	4	4	4	3	4	4	5	4	2	2	4	4	4	22.2	22.2	22.2	34.353	297	0	18.2
F1RI15	F1RI15	>tr|F1RI15|F1RI15_PIG Uncharacterized protein OS=Sus scrofa GN=HSPA4 PE=3 SV=1	1	11	11	11	10	10	10	10	10	11	11	7	4	5	11	10	10	10	10	10	10	11	11	7	4	5	11	10	10	10	10	10	10	11	11	7	4	5	11	10	19.6	19.6	19.6	94.495	840	0	18
F1RUQ4	F1RUQ4	>tr|F1RUQ4|F1RUQ4_PIG Uncharacterized protein (Fragment) OS=Sus scrofa GN=LOC100516628 PE=3 SV=2	1	1	1	1	1	1	1	1	1	1	1	1	1	1	1	1	1	1	1	1	1	1	1	1	1	1	1	1	1	1	1	1	1	1	1	1	1	1	1	1	2.1	2.1	2.1	61.459	536	0.0030395	2.1
F1RZW0;I3LDI0	F1RZW0;I3LDI0	>tr|F1RZW0|F1RZW0_PIG Uncharacterized protein (Fragment) OS=Sus scrofa PE=4 SV=2;>tr|I3LDI0|I3LDI0_PIG Uncharacterized protein (Fragment) OS=Sus scrofa PE=4 SV=1	2	7	7	7	7	7	7	6	7	6	7	3	3	4	7	7	7	7	7	6	7	6	7	3	3	4	7	7	7	7	7	6	7	6	7	3	3	4	7	7	15.7	15.7	15.7	83.466	792	0	15.7
M9TGS8;I3LLH8	M9TGS8;I3LLH8	>tr|M9TGS8|M9TGS8_PIG Mitochondrial delta3,delta2-dienoyl-CoA isomerase OS=Sus scrofa GN=Eci1 PE=2 SV=1;>tr|I3LLH8|I3LLH8_PIG Uncharacterized protein OS=Sus scrofa GN=ECI1 PE=3 SV=1	2	5	5	5	2	4	4	4	4	4	4	4	4	5	4	4	2	4	4	4	4	4	4	4	4	5	4	4	2	4	4	4	4	4	4	4	4	5	4	4	24.2	24.2	24.2	33.113	302	0	10.6
[truncated: 984 more rows]
[truncated: 49 more columns]
