# Supplementary material for: Progressive muscle proteome changes in a clinically relevant pig model of Duchenne muscular dystrophy
Source: Sci Rep. 2016 Sep 16;6:33362. doi: 10.1038/srep33362 (PMC5025886; doi:10.1038/srep33362)
Supplement: Supplementary Table 2 [file srep33362-s3.xls]

## Sheet: Manuscript - Titel
Supplementary Table 2: 10 proteins showing no differences in abundance between the four groups.

## Sheet: 10 non affected proteins
Accession	Protein name according to Uniprot	Gene	Protein name according to gene annotation	relative standard deviation [%]	MW [kDa]	Overall intensity	LFQ 880_wt_2d	LFQ 879_wt_2d	LFQ 580_wt_2d	LFQ 544_DMD_2d	LFQ 536_DMD_2d	LFQ 542_DMD_2d	LFQ 742_wt_3Mo	LFQ 744_wt_3Mo	LFQ 775_wt_3Mo	LFQ 537_DMD_3Mo	LFQ 522_DMD_3Mo	LFQ 527_DMD_3Mo
F1S9Q3	Uncharacterized protein	HSPA1B	Heat shock 70 kDa protein 1B	10.5796	71.21	1772300000	125910000	129820000	126840000	116340000	104330000	100190000	114110000	118690000	98875000	115070000	91633000	126100000
F1SFE6	Uncharacterized protein	PSMC6	proteasome (prosome, macropain) 26S subunit, ATPase, 6	11.8092	45.855	30286000	2219100	2021100	2121700	2208900	2465300	1877600	1769300	1505000	2037900	2032400	1904700	1851600
A1EAJ7	Bridging integrator 1	BIN1	myc box-dependent-interacting protein 1 [Sus scrofa]	13.8644	47.89	894060000	50079000	55299000	44997000	62540000	54986000	49354000	71835000	51107000	70104000	60475000	63928000	59114000
Q5G6V9	Cofilin-2 (Cofilin, muscle isoform)	CFL2	cofilin 2 (muscle)	13.8894	18.737	874520000	62770000	68398000	53124000	66135000	63960000	58930000	45604000	42606000	47936000	56161000	60286000	60744000
F1RWJ6	Uncharacterized protein	NPEPPS	hypothetical protein FLJ11822; aminopeptidase puromycin sensitive	14.0698	103.917	57186000	3764900	4297200	3736200	4109400	4007800	4115200	4221700	3126100	3055400	3633700	2544300	3457300
P54612	Serine/threonine-protein phosphatase 2A 65 kDa regulatory subunit A alpha isoform (PP2A subunit A isoform PR65-alpha) (PP2A subunit A isoform R1-alpha)	PPP2R1A	protein phosphatase 2 (formerly 2A), regulatory subunit A, alpha isoform	15.1542	65.323	95541000	7896300	7391600	6687500	7772400	5732300	6608300	6716000	5366900	6085200	5759300	4558600	5750200
F1SDX9	Peroxiredoxin 2 (Peroxiredoxin-2)	PRDX2	peroxiredoxin 2	15.6951	21.88	216330000	15033000	16438000	13735000	14360000	13610000	9277400	17404000	17495000	14339000	11905000	15301000	12657000
K9IVQ6	Plectin (Fragment)	PLEC	similar to Plectin 1 (PLTN) (PCN) (Hemidesmosomal protein 1) (HD1); plectin 1, intermediate filament binding protein 500kDa	15.8763	402.916	1861600000	114880000	110300000	140270000	138680000	131270000	153300000	100250000	114560000	102450000	124920000	87414000	144700000
I3LVJ7	Uncharacterized protein (Fragment)	PSMA7	proteasome (prosome, macropain) subunit, alpha type, 7	16.1969	24.157	44357000	2586200	3228500	3302900	3981300	3365700	2471100	2939900	2687200	2412200	2383900	3284400	2595100
Q9GJT2	S-formylglutathione hydrolase (FGH) (EC 3.1.2.12) (Esterase D)	ESD	esterase D/formylglutathione hydrolase	16.2122	31.482	73908000	5572900	4661900	4201200	4261700	4669800	5207600	5281300	4914800	4577600	4839000	6586400	3234900
