# Supplementary material for: Progressive muscle proteome changes in a clinically relevant pig model of Duchenne muscular dystrophy
Source: Sci Rep. 2016 Sep 16;6:33362. doi: 10.1038/srep33362 (PMC5025886; doi:10.1038/srep33362)
Supplement: Supplementary Table 3 [file srep33362-s4.xls]

## Sheet: Manuscript - Titel
Supplementary Tables 3: List of age-dependent proteome changes in WT muscle and results of the corresponding DAVID analysis

## Sheet: a) WT 3 m vs. 2 d 
Proteins showing differences in abundance between muscles of 3 month and 2 day old WT animals. Positive log2-fold changes means more abundant in the 3 month old group.
Accession	Protein name according to Uniprot	Gene	Log2-fold change	Post-hoc p.adjust young:WT-young:DMD	Name of protein according to gene annotation	No.
B5SYT7	Adenosine monophosphate deaminase 1 isoform M	AMPD1	4.41481	0.00755	adenosine monophosphate deaminase 1 (isoform M)	1
I3LCN1	Uncharacterized protein	ENO2	3.88264	0.01816	enolase 2 (gamma, neuronal)	2
Q5EFJ2	Alkali myosin light chain 3 A2 catalytic	MLC3F	3.62644	0.00046	Alkali myosin light chain 3 A2 catalytic (Ca2+-binding protein-like protein) (MLC3f)	3
P00339	L-lactate dehydrogenase A chain	LDHA	3.59455	1e-05	lactate dehydrogenase A	4
F1RH20	Uncharacterized protein	MYBPC2	3.5509	0.00013	myosin binding protein C, fast type	5
D2XN65	Glycerol-3-phosphate dehydrogenase 1		3.27202	5e-05		6
I3LLS0	Uncharacterized protein (Fragment)		3.24184	7e-05		7
F1RP07	Uncharacterized protein	LOC100521794	3.17632	0.00112	phosphorylase b kinase regulatory subunit beta-like [ Sus scrofa (pig) ]	8
F1S814	Uncharacterized protein	PGM1	3.12928	0	phosphoglucomutase 1	9
F1RQQ8	Phosphorylase	PYGM	2.95791	0.0001	phosphorylase, glycogen, muscle	10
Q5S1S4	Carbonic anhydrase 3	CA3	2.89142	0.00024	carbonic anhydrase III, muscle specific	11
F1S4J7	Uncharacterized protein	FBP2	2.76765	0.00434	fructose-1,6-bisphosphatase 2	12
P08059	Glucose-6-phosphate isomerase	GPI	2.76341	1e-05	glucose phosphate isomerase	13
F1RU49	Uncharacterized protein	LOC100519531	2.61117	1e-05	alpha-actinin-3-like	14
F1RFY2	Beta-enolase	ENO3	2.57531	1e-05	enolase 3 (beta, muscle)	15
B5KJG2	Phosphoglycerate mutase 2	PGAM2	2.56316	0	phosphoglycerate mutase 2 (muscle)	16
Q6UV40	Fructose-bisphosphate aldolase A (Fragment)	ALDOA	2.51349	4e-05	aldolase A, fructose-bisphosphate	17
P00355	Glyceraldehyde-3-phosphate dehydrogenase	GAPDH	2.44095	0	Glyceraldehyde-3-phosphate dehydrogenase (GAPDH) (EC 1.2.1.12)	18
F1RJ25	Fructose-bisphosphate aldolase	ALDOC	2.43029	1e-05	aldolase C, fructose-bisphosphate	19
F1SHL9	Pyruvate kinase (Fragment)	PKM	2.39506	0	Pyruvate kinase (EC 2.7.1.40) (Fragment)	20
Q5XLD3	Creatine kinase M-type	CKM	2.37295	0	creatine kinase, muscle	21
P00571	Adenylate kinase isoenzyme 1	AK1	2.28983	1e-05	adenylate kinase 1	22
Q1HL06	6-phosphofructokinase (Fragment)	PFMK	2.23879	4e-05	Muscle 6-phosphofructokinase (Fragment)	23
D0G7F6	Triosephosphate isomerase	TPI1	2.10434	0	TPI1 pseudogene; triosephosphate isomerase 1	24
Q7SIB7	Phosphoglycerate kinase 1	PGK1	2.05658	0	phosphoglycerate kinase 1	25
A4Z6H0	Adenylosuccinate synthetase isozyme 1	ADSSL1	1.98914	0.00035	Adenylosuccinate synthetase isozyme 1 (AMPSase 1) (AdSS 1) (EC 6.3.4.4) (Adenylosuccinate synthetase, basic isozyme) (Adenylosuccinate synthetase, muscle isozyme) (M-type adenylosuccinate synthetase) (IMP--aspartate ligase 1)	26
Q9TV62	Myosin-4	MYH4	1.92979	0.00024	myosin, heavy chain 4, skeletal muscle	27
K9IW69	Sarcoplasmic/endoplasmic reticulum calcium ATPase 3 isoform a	ATP2A3_tv1	1.81967	0.04161	Calcium-transporting ATPase (EC 3.6.3.8)	28
P02189	Myoglobin	MB	1.7137	0.0247	myoglobin	29
Q1AG05	Calsarcin 3		1.69153	2e-05		30
F2Z5B6	Tropomyosin alpha-1 chain	TPM1	1.68257	1e-05	tropomyosin 1 (alpha)	31
Q4JH15	Troponin I	TNNI2	1.63691	0.00143	troponin I type 2 (skeletal, fast)	32
P68137	Actin, alpha skeletal muscle	ACTA1	1.62293	0.00214	Actin, alpha skeletal muscle (Alpha-actin-1)	33
F1SS66	Uncharacterized protein	MYH13	1.59455	3e-05	myosin, heavy chain 13, skeletal muscle	34
Q4PS85	Myozenin-1	MYOZ1	1.58496	0.00044	myozenin 1	35
O97771	Titin (Fragment)		1.57531	0.0002		36
F1RFH9	Uncharacterized protein	ATP2A1	1.5656	0.00186	ATPase, Ca++ transporting, cardiac muscle, fast twitch 1	37
F1RJW7	Calsequestrin	CASQ1	1.56071	0.00218	calsequestrin 1 (fast-twitch, skeletal muscle)	38
A1XQV5	Fast skeletal muscle troponin C	TNNC2	1.4957	8e-05	troponin C type 2 (fast)	39
F1RVL5	Uncharacterized protein (Fragment)	MYOM2	1.4957	0.00054	myomesin (M-protein) 2, 165kDa	40
I3LIE7	Uncharacterized protein	MYBPH	1.48027	0.00018	myosin binding protein H	41
Q6IM77	Reticulon	RTN2	1.48027	0.00027	reticulon 2	42
F1SHW9	Uncharacterized protein (Fragment)		1.44361	0		43
F1SHX0	Uncharacterized protein (Fragment)	NEB	1.42223	2e-05	nebulin	44
Q5XLD2	Myosin regulatory light chain 2	HUMMLC2B	1.41143	0.00033	Myosin regulatory light chain 2	45
Q29117	Titin (Fragment)		1.40054	0.00069		46
I3LEV7	Uncharacterized protein	SH3BGR	1.38405	7e-05	SH3 domain binding glutamic acid-rich protein	47
F1S557	Uncharacterized protein	AGL	1.31615	0.00982	amylo-1, 6-glucosidase, 4-alpha-glucanotransferase	48
I3L8Q0	Uncharacterized protein		1.31034	0.00095		49
P43368	Calpain-3	CAPN3	1.28096	0.00982	Calpain-3 (EC 3.4.22.54) (Calcium-activated neutral proteinase 3) (CANP 3) (Calpain L3) (Calpain p94) (Muscle-specific calcium-activated neutral protease 3) (New calpain 1) (nCL-1)	50
A1XQT6	MLC1f	MYL1	1.22033	0.00309	myosin, light chain 1, alkali; skeletal, fast	51
B6VNT8	Cardiac muscle alpha actin 1	ACTC1	1.16993	0.00034	actin, alpha, cardiac muscle 1	52
F1SM75	Uncharacterized protein	MYOM1	1.15704	1e-05	myomesin 1, 185kDa	53
F1RUQ4	Uncharacterized protein (Fragment)	LOC100516628	1.15704	0.00218	UDP-glucuronosyltransferase 2B18-like [ Sus scrofa (pig) ]	54
Q75NG6	Troponin T fast skeletal muscle type	tnnt3	1.13093	0.00577	troponin T type 3 (skeletal, fast)	55
I3LDM7	Uncharacterized protein	GLO1	1.13093	0.01792	glyoxalase I	56
F1SSY3	Tropomodulin 4	TMOD4	1.1177	0.00576	tropomodulin 4 (muscle)	57
Q29221	F-actin-capping protein subunit alpha-2	CAPZA2	0.963474	0.00594	capping protein (actin filament) muscle Z-line, alpha 2	58
I3LCX3	Uncharacterized protein	DUSP3	0.925999	0.00851	dual specificity phosphatase 3	59
Q9N251	Titin (Fragment)	TTN	0.887525	0.02467	titin	60
E7EBY5	MACRO domain containing protein 1	MACROD1	0.879706	0.00775	MACRO domain containing 1	61
P80895	Protein-L-isoaspartate(D-aspartate) O-methyltransferase	PCMT1	0.773996	0.01151	protein-L-isoaspartate (D-aspartate) O-methyltransferase	62
F1RWW4	Uncharacterized protein	PDLIM5	0.748461	0.00293	PDZ and LIM domain 5	63
D2JYW4	F-actin capping protein beta subunit variant II	CAPZB	0.704872	0.00422	capping protein (actin filament) muscle Z-line, beta	64
F1SEN8	Uncharacterized protein	LDB3	0.604071	0.00289	LIM domain binding 3	65
F1RUK8	Rab GDP dissociation inhibitor beta	GDI2	-0.599462	0.00437	GDP dissociation inhibitor 2	1
F1SLI3	Microtubule-associated protein	MAP4	-0.599462	0.00615	microtubule-associated protein 4	2
M3VH45	Annexin	ANXA6	-0.599462	0.02053	annexin A6	3
A6YNL5	Calpain 2	Capn2	-0.599462	0.03874	calpain 2, (m/II) large subunit	4
F1SIH8	Uncharacterized protein	LOC100516776	-0.621488	0.01927	transitional endoplasmic reticulum ATPase-like [ Sus scrofa (pig) ]	5
Q6UAQ9	Electron transfer flavoprotein alpha subunit (Fragment)	ETFA	-0.621488	0.02388	electron-transfer-flavoprotein, alpha polypeptide	6
F1SRI8	Uncharacterized protein (Fragment)	MYBPC1	-0.621488	0.03153	myosin binding protein C, slow type	7
P29804	Pyruvate dehydrogenase E1 component subunit alpha, somatic form, mitochondrial (Fragment)	PDHA1	-0.643856	0.0005	pyruvate dehydrogenase (lipoamide) alpha 1	8
F1RPS8	ATP synthase subunit alpha heart isoform, mitochondrial (Fragment)	ATP5A1	-0.643856	0.00333	ATP synthase, H+ transporting, mitochondrial F1 complex, alpha subunit 1, cardiac muscle	9
F1SJ34	Uncharacterized protein	COX5A	-0.643856	0.00885	cytochrome c oxidase subunit Va	10
K9IVR9	Importin subunit beta-1	KPNB1	-0.643856	0.01551	karyopherin (importin) beta 1	11
P23687	Prolyl endopeptidase	PREP	-0.643856	0.03126	prolyl endopeptidase	12
K9IVR7	WD repeat-containing protein 1	WDR1	-0.666576	0.01609	WD repeat domain 1	13
Q007T0	Succinate dehydrogenase [ubiquinone] iron-sulfur subunit, mitochondrial	SDHB	-0.666576	0.0231	succinate dehydrogenase complex, subunit B, iron sulfur (Ip)	14
I3LC07	Uncharacterized protein	RAB18	-0.666576	0.03942	RAB18, member RAS oncogene family	15
F1SFF4	Uncharacterized protein	C14orf166	-0.713119	0.00577	chromosome 14 open reading frame 166	16
F1SUE3	Uncharacterized protein	PPA1	-0.713119	0.01908	pyrophosphatase (inorganic) 1	17
F1SBN7	Uncharacterized protein	ATP5F1	-0.736966	0.00015	ATP synthase, H+ transporting, mitochondrial F0 complex, subunit B1	18
P67937	Tropomyosin alpha-4 chain	TPM4	-0.736966	0.03175	tropomyosin 4	19
F1RLB6	Uncharacterized protein	NAPA	-0.761213	0.00264	N-ethylmaleimide-sensitive factor attachment protein, alpha	20
B0LY42	CD147		-0.761213	0.02433		21
F2Z5U0	Uncharacterized protein	RPS27A	-0.761213	0.02677	ribosomal protein S27a pseudogene 12; ribosomal protein S27a; ribosomal protein S27a pseudogene 11; ribosomal protein S27a pseudogene 16	22
I3LEC2	Uncharacterized protein	PCBP1	-0.785875	0.00377	poly(rC) binding protein 1	23
F1SED0	Uncharacterized protein (Fragment)	ACADSB	-0.785875	0.0044	acyl-Coenzyme A dehydrogenase, short/branched chain	24
P41367	Medium-chain specific acyl-CoA dehydrogenase, mitochondrial	ACADM	-0.785875	0.00928	acyl-Coenzyme A dehydrogenase, C-4 to C-12 straight chain	25
A8D737	T-cadherin		-0.785875	0.0273		26
F1SSH8	Uncharacterized protein	LOC100515636	-0.785875	0.04623	oxoglutarate (alpha-ketoglutarate) dehydrogenase (lipoamide) [ Sus scrofa (pig) ]	27
F1S0D9	Uncharacterized protein	DARS	-0.810966	5e-05	aspartyl-tRNA synthetase	28
F1S9C9	Proteasome subunit beta type	LOC100155139	-0.810966	0.02262	proteasome subunit beta type-5-like [Sus scrofa (pig)]	29
I3LVS7	Uncharacterized protein	RHOA	-0.810966	0.02795	ras homolog gene family, member A	30
I3LUR7	Uncharacterized protein	COL6A3	-0.836501	0.00613	collagen, type VI, alpha 3	31
P79274	Long-chain specific acyl-CoA dehydrogenase, mitochondrial	ACADL	-0.836501	0.00644	acyl-Coenzyme A dehydrogenase, long chain	32
M3VK13	Eukaryotic translation initiation factor 5 tv1	EIF5	-0.836501	0.04352	eukaryotic translation initiation factor 5	33
K7GRY0	Uncharacterized protein	UBA1	-0.862496	0	ubiquitin-like modifier activating enzyme 1	34
I3LVD5	Actin, cytoplasmic 1	ACTB	-0.862496	0.00057	actin, beta	35
P13618	ATP synthase-coupling factor 6, mitochondrial	ATP5J	-0.862496	0.01625	ATP synthase, H+ transporting, mitochondrial F0 complex, subunit F6	36
E1CAJ5	Glucose regulated protein 58	grp-58	-0.862496	0.021	Protein disulfide-isomerase (EC 5.3.4.1)	37
F1RYU9	Uncharacterized protein	USO1	-0.862496	0.03499	USO1 homolog, vesicle docking protein (yeast)	38
I3LS72	Uncharacterized protein	COL6A1	-0.862496	0.04679	collagen, type VI, alpha 1	39
F2Z571	Uncharacterized protein	TUBB4B	-0.888969	0.00128	tubulin, beta 4B class IVb	40
I3LQ84	Uncharacterized protein		-0.888969	0.00136		41
P19620	Annexin A2	ANXA2	-0.888969	0.00204	Annexin A2 (Annexin II) (Annexin-2) (Calpactin I heavy chain) (Calpactin-1 heavy chain) (Chromobindin-8) (Lipocortin II) (Placental anticoagulant protein IV) (PAP-IV) (Protein I) (p36)	42
F2Z5F2	Uncharacterized protein	RAB10	-0.888969	0.00653	RAB10, member RAS oncogene family	43
F2Z5C1	Annexin	ANXA5	-0.888969	0.01407	annexin A5	44
F1STY1	NADH dehydrogenase [ubiquinone] 1 subunit C2	NDUFC2	-0.888969	0.01655	NADH dehydrogenase (ubiquinone) 1, subcomplex unknown, 2, 14.5kDa	45
Q9MZ15	Voltage-dependent anion-selective channel protein 2	VDAC2	-0.888969	0.02313	voltage-dependent anion channel 2	46
F1SIC0	Uncharacterized protein	PACSIN3	-0.915936	0.01313	protein kinase C and casein kinase substrate in neurons 3	47
F1RI15	Uncharacterized protein	HSPA4	-0.943416	0.00149	heat shock 70kDa protein 4	48
F2Z5S8	Uncharacterized protein	TUBA4A	-0.943416	0.00177	tubulin, alpha 4a	49
F1RQR4	Uncharacterized protein (Fragment)	EHD1	-0.943416	0.00197	EH-domain containing 1	50
Q29201	40S ribosomal protein S16	RPS16	-0.943416	0.00464	ribosomal protein S16 pseudogene 1; ribosomal protein S16 pseudogene 10; ribosomal protein S16	51
F1RX68	Serine/threonine-protein phosphatase (Fragment)	PPP2CA	-0.943416	0.01396	protein phosphatase 2 (formerly 2A), catalytic subunit, alpha isoform	52
F1RP17	T-complex protein 1 subunit gamma	CCT3	-0.971431	0.01594	chaperonin containing TCP1, subunit 3 (gamma)	53
P60662	Myosin light polypeptide 6	MYL6	-0.971431	0.03123	myosin, light chain 6, alkali, smooth muscle and non-muscle	54
Q5PXT2	LIM and cysteine-rich domains protein 1	LMCD1	-0.971431	0.03933	LIM and cysteine-rich domains 1	55
P62279	40S ribosomal protein S13 (Fragment)	RPS13	-0.971431	0.04609	ribosomal protein S13 pseudogene 8; ribosomal protein S13; ribosomal protein S13 pseudogene 2	56
P67985	60S ribosomal protein L22	RPL22	-1	0.0001	ribosomal protein L22 pseudogene 11; ribosomal protein L22	57
M9TGS8	Mitochondrial delta3,delta2-dienoyl-CoA isomerase	Eci1	-1	0.01635	Mitochondrial delta3,delta2-dienoyl-CoA isomerase	58
F1SQN1	T-complex protein 1 subunit delta	CCT4	-1	0.02593	chaperonin containing TCP1, subunit 4 (delta)	59
I3LII3	Uncharacterized protein	EEF2	-1.02915	0.00015	eukaryotic translation elongation factor 2	60
F1SDN2	Uncharacterized protein	HADHB	-1.02915	0.00027	hydroxyacyl-Coenzyme A dehydrogenase/3-ketoacyl-Coenzyme A thiolase/enoyl-Coenzyme A hydratase (trifunctional protein), beta subunit	61
Q29554	Trifunctional enzyme subunit alpha, mitochondrial	HADHA	-1.02915	0.00083	Trifunctional enzyme subunit alpha, mitochondrial (78 kDa gastrin-binding protein) (TP-alpha) [Includes: Long-chain enoyl-CoA hydratase (EC 4.2.1.17); Long chain 3-hydroxyacyl-CoA dehydrogenase (EC 1.1.1.211)]	62
F1SBU7	Lon protease homolog, mitochondrial	LONP1	-1.02915	0.00442	lon peptidase 1, mitochondrial	63
F1RUI1	Uncharacterized protein	HSD17B10	-1.02915	0.01692	hydroxysteroid (17-beta) dehydrogenase 10	64
Q9GMB0	Dolichyl-diphosphooligosaccharide--protein glycosyltransferase subunit 1	RPN1	-1.02915	0.0391	ribophorin I	65
G9F6X8	Prolyl 4-hydroxylase beta polypeptide		-1.05889	2e-05		66
F1RS36	78 kDa glucose-regulated protein	HSPA5	-1.05889	0.00013	hypothetical gene supported by AF216292; NM_005347; heat shock 70kDa protein 5 (glucose-regulated protein, 78kDa)	67
F1SU03	Uncharacterized protein	HSPG2	-1.05889	0.00509	heparan sulfate proteoglycan 2	68
Q29387	Elongation factor 1-gamma (Fragment)	EEF1G	-1.05889	0.00729	eukaryotic translation elongation factor 1 gamma	69
F1S166	Uncharacterized protein	UNC45B	-1.05889	0.00966	unc-45 homolog B (C. elegans)	70
F1SLU6	Ubiquitin carboxyl-terminal hydrolase	USP5	-1.05889	0.01323	ubiquitin specific peptidase 5 (isopeptidase T)	71
F1RGP8	Uncharacterized protein (Fragment)	PBXIP1	-1.08927	0.00533	pre-B-cell leukemia homeobox interacting protein 1	72
P10668	Cofilin-1	CFL1	-1.08927	0.03042	cofilin 1 (non-muscle)	73
F1SJB5	Annexin	ANXA1	-1.08927	0.03755	annexin A1	74
F1RFQ7	GTP-binding nuclear protein Ran	RAN	-1.12029	0.00034	RAN, member RAS oncogene family	75
F1RI39	Uncharacterized protein	LOC100517284	-1.12029	0.00038	alpha-actinin-4-like	76
F1SU00	Uncharacterized protein (Fragment)		-1.12029	0.00345		77
F1SQ46	Uncharacterized protein	YBX3	-1.12029	0.00445	Y box binding protein 3	78
F1SRB9	Uncharacterized protein	ST13	-1.12029	0.00744	similar to heat shock 70kD protein binding protein; suppression of tumorigenicity 13 (colon carcinoma) (Hsp70 interacting protein)	79
Q95274	Thymosin beta-4	TMSB4	-1.12029	0.01372	Thymosin beta-4 (T beta-4) [Cleaved into: Hematopoietic system regulatory peptide (Seraspenide)]	80
Q6QRN9	ADP/ATP translocase 3	SLC25A6	-1.12029	0.02127	ADP/ATP translocase 3 (ADP,ATP carrier protein 3) (Adenine nucleotide translocator 3) (ANT 3) (Solute carrier family 25 member 6) [Cleaved into: ADP/ATP translocase 3, N-terminally processed]	81
O11780	Transforming growth factor-beta-induced protein ig-h3	TGFBI	-1.12029	0.03295	transforming growth factor, beta-induced, 68kDa	82
F2Z5G8	Uncharacterized protein (Fragment)	RPS25	-1.12029	0.04081	ribosomal protein S25 pseudogene 8; ribosomal protein S25	83
F1S764	Uncharacterized protein	CPT2	-1.12029	0.04135	carnitine palmitoyltransferase 2	84
O02705	Heat shock protein HSP 90-alpha	HSP90AA1	-1.152	0.00136	Heat shock protein HSP 90-alpha	85
I3LB92	Uncharacterized protein (Fragment)	MYOM3	-1.152	0.00313	myomesin family, member 3	86
F2Z5D2	Uncharacterized protein	ACTR3	-1.152	0.01044	ARP3 actin-related protein 3 homolog (yeast)	87
F2Z5V6	Uncharacterized protein	LOC733637	-1.152	0.01886	myosin regulatory light chain 2 protein [ Sus scrofa (pig) ]	88
F2Z5J1	Uncharacterized protein	PSMC1	-1.18442	0.00182	proteasome (prosome, macropain) 26S subunit, ATPase, 1; similar to protease (prosome, macropain) 26S subunit, ATPase 1	89
I3LAK5	Uncharacterized protein	FXR1	-1.18442	0.012	fragile X mental retardation, autosomal homolog 1	90
P28491	Calreticulin	CALR	-1.21759	6e-05	calreticulin	91
F1RFY1	Profilin	PFN1	-1.21759	0.0001	profilin 1	92
F1SFQ4	Uncharacterized protein	PCBP2	-1.21759	0.00032	poly(rC) binding protein 2	93
F1RW89	Electron transfer flavoprotein-ubiquinone oxidoreductase, mitochondrial	ETFDH	-1.21759	0.0009	electron-transferring-flavoprotein dehydrogenase	94
D0G0C8	Chaperonin containing TCP1, subunit 2 (Beta)	CCT2	-1.21759	0.00124	chaperonin containing TCP1, subunit 2 (beta)	95
P20305	Gelsolin (Fragment)	GSN	-1.21759	0.00136	gelsolin (amyloidosis, Finnish type)	96
P06867	Plasminogen	PLG	-1.21759	0.04926	plasminogen	97
I3LHF0	Uncharacterized protein		-1.25154	0.00162		98
Q29096	Proteasome subunit C9-like protein (Fragment)		-1.25154	0.00425		99
F1S8G6	Uncharacterized protein	SGTA	-1.25154	0.01322	small glutamine-rich tetratricopeptide repeat (TPR)-containing, alpha	100
L7PBE6	T-complex protein 1 subunit epsilon	CCT5	-1.2863	0.00035	chaperonin containing TCP1, subunit 5 (epsilon)	101
F1SMZ7	Uncharacterized protein	HSPD1	-1.2863	0.00045	heat shock 60kDa protein 1 (chaperonin) pseudogene 5; heat shock 60kDa protein 1 (chaperonin) pseudogene 6; heat shock 60kDa protein 1 (chaperonin) pseudogene 1; heat shock 60kDa protein 1 (chaperonin) pseudogene 4; heat shock 60kDa protein 1 (chaperonin)	102
F1SB63	T-complex protein 1 subunit alpha	TCP1	-1.2863	0.00066	hypothetical gene supported by BC000665; t-complex 1	103
F2Z539	40S ribosomal protein S20	RPS20	-1.2863	0.00734	ribosomal protein S20	104
P62936	Peptidyl-prolyl cis-trans isomerase A	PPIA	-1.2863	0.00867	similar to TRIMCyp; peptidylprolyl isomerase A (cyclophilin A); peptidylprolyl isomerase A (cyclophilin A)-like 3	105
P02543	Vimentin	VIM	-1.2863	0.00972	vimentin	106
O02772	Fatty acid-binding protein, heart	FABP3	-1.2863	0.02778	fatty acid binding protein 3, muscle and heart (mammary-derived growth inhibitor)	107
Q3ZD69	Prelamin-A/C	LMNA	-1.32193	0.00056	lamin A/C	108
I3LK07	Uncharacterized protein	LOC100623679	-1.32193	0.00786	40S ribosomal protein S24-like [ Sus scrofa (pig) ]	109
F1RYA4	Uncharacterized protein	NAP1L4	-1.32193	0.01572	nucleosome assembly protein 1-like 4	110
F1SUE4	Uncharacterized protein	ASPN	-1.32193	0.03813	asporin	111
I3LQN4	Uncharacterized protein	PHB2	-1.35845	0	prohibitin 2	112
F1RIU3	Uncharacterized protein	CCT6A	-1.35845	0.00021	chaperonin containing TCP1, subunit 6A (zeta 1)	113
E7EI20	Rho GDP dissociation inhibitor alpha	ARHGDIA	-1.35845	0.00046	Rho GDP dissociation inhibitor (GDI) alpha	114
F2Z5D4	Uncharacterized protein (Fragment)	SYNCRIP	-1.35845	0.00138	synaptotagmin binding, cytoplasmic RNA interacting protein	115
F1S9T0	Uncharacterized protein (Fragment)	DNAJB4	-1.35845	0.00165	DnaJ (Hsp40) homolog, subfamily B, member 4	116
F1SA98	Uncharacterized protein (Fragment)	YWHAQ	-1.35845	0.01266	tyrosine 3-monooxygenase/tryptophan 5-monooxygenase activation protein, theta polypeptide	117
P46405	40S ribosomal protein S12	RPS12	-1.35845	0.03392	ribosomal protein S12; ribosomal protein S12 pseudogene 4; ribosomal protein S12 pseudogene 11; ribosomal protein S12 pseudogene 9	118
C0MHR2	Clathrin heavy chain	CLTC	-1.39593	0	clathrin, heavy chain (Hc)	119
Q29092	Endoplasmin	HSP90B1	-1.39593	0.00012	Endoplasmin (94 kDa glucose-regulated protein) (GRP-94) (98 kDa protein kinase) (PPK 98) (ppk98) (Heat shock protein 90 kDa beta member 1) (gp96 homolog)	120
Q001C6	NDRG2		-1.39593	0.00012		121
Q767L7	Tubulin beta chain	TUBB	-1.39593	0.00018	Tubulin beta chain (Tubulin beta-5 chain)	122
Q0Z8U2	40S ribosomal protein S3	RPS3	-1.39593	0.0002	ribosomal protein S3 pseudogene 3; ribosomal protein S3	123
A1XQU3	60S ribosomal protein L14	RPL14	-1.39593	0.0004	ribosomal protein L14	124
I3LRR4	Uncharacterized protein (Fragment)	NDUFV3	-1.39593	0.00931	NADH dehydrogenase (ubiquinone) flavoprotein 3, 10kDa	125
F1RT87	Uncharacterized protein		-1.39593	0.01166		126
A9X3T3	Peroxisomal D3,D2-enoyl-CoA isomerase	PECI	-1.4344	0.00248	peroxisomal D3,D2-enoyl-CoA isomerase	127
G8FUN5	Y box binding protein 1 (Fragment)	YBX1	-1.4344	0.02008	Y box binding protein 1	128
Q06A94	ROA1	HNRNPA1	-1.47393	0.00012	heterogeneous nuclear ribonucleoprotein A1-like 3; similar to heterogeneous nuclear ribonucleoprotein A1; heterogeneous nuclear ribonucleoprotein A1 pseudogene 2; heterogeneous nuclear ribonucleoprotein A1; heterogeneous nuclear ribonucleoprotein A1 pseudogene	129
I3LAR5	Uncharacterized protein	NACA	-1.47393	0.00055	nascent polypeptide-associated complex alpha subunit	130
F1RZW0	Uncharacterized protein (Fragment)		-1.47393	0.0006		131
F1RJ93	Uncharacterized protein (Fragment)	TAGLN2	-1.47393	0.00119	transgelin 2	132
F2Z5B4	Uncharacterized protein	HNRNPA3	-1.47393	0.00141	heterogeneous nuclear ribonucleoprotein A3	133
I3L5D5	Uncharacterized protein	AHNAK	-1.47393	0.00162	AHNAK nucleoprotein	134
Q9TV63	Myosin-2	MYH2	-1.47393	0.007	myosin, heavy chain 2, skeletal muscle, adult	135
Q9TV36	Fibrillin-1	FBN1	-1.47393	0.01407	fibrillin 1	136
Q4GWZ2	40S ribosomal protein SA	RPSA	-1.51457	0	40S ribosomal protein SA (37 kDa laminin receptor precursor) (37LRP) (37/67 kDa laminin receptor) (LRP/LR) (67 kDa laminin receptor) (67LR) (Laminin receptor 1) (LamR) (Laminin-binding protein precursor p40) (LBP/p40)	137
F1SUM3	Uncharacterized protein (Fragment)	SERPINH1	-1.51457	2e-05	serpin peptidase inhibitor, clade H (heat shock protein 47), member 1, (collagen binding protein 1)	138
P02540	Desmin	DES	-1.51457	3e-05	desmin	139
F1S530	60S ribosomal protein L5	RPL5	-1.51457	0.00015	ribosomal protein L5 pseudogene 34; ribosomal protein L5 pseudogene 1; ribosomal protein L5	140
K9IVP5	N-myosin-9	MYH9	-1.51457	0.00107	myosin, heavy chain 9, non-muscle	141
E1CAJ6	Protein disulfide isomerase P5	pdi-p5	-1.51457	0.0011	Protein disulfide isomerase P5 (Uncharacterized protein)	142
D2WKD8	Sodium/potassium-transporting ATPase subunit alpha-2	ATP1A2	-1.51457	0.04104	ATPase, Na+/K+ transporting, alpha 2 (+) polypeptide	143
F1SHD6	Uncharacterized protein	EEF1B2	-1.55639	7e-05	eukaryotic translation elongation factor 1 beta 2; eukaryotic translation elongation factor 1 beta 2-like	144
F2Z4Y8	Uncharacterized protein	RPS11	-1.55639	0.0009	ribosomal protein S11 pseudogene 5; ribosomal protein S11	145
I3LCA2	Uncharacterized protein	CCT8	-1.55639	0.00164	similar to chaperonin containing TCP1, subunit 8 (theta); chaperonin containing TCP1, subunit 8 (theta)	146
F1RSZ3	Uncharacterized protein	ACSL1	-1.55639	0.0043	acyl-CoA synthetase long-chain family member 1	147
I3LP78	Uncharacterized protein	RPL9	-1.55639	0.01073	ribosomal protein L9; ribosomal protein L9 pseudogene 25	148
J9JIL3	Sodium/potassium-transporting ATPase subunit beta-1 (Fragment)	ATP1B1	-1.55639	0.02057	ATPase, Na+/K+ transporting, beta 1 polypeptide	149
F1RGG1	Uncharacterized protein	LOC100518254	-1.59946	2e-05	ribosomal protein S19 [ Sus scrofa (pig) ]	150
K7GRF2	Uncharacterized protein	RPL8	-1.59946	9e-05	ribosomal protein L8; ribosomal protein L8 pseudogene 2	151
F1RQ91	Uncharacterized protein	RPS4	-1.59946	0.00018	40S ribosomal protein S4	152
F1RFI1	Elongation factor Tu	TUFM	-1.59946	0.00058	Tu translation elongation factor, mitochondrial	153
F1S8Y5	Uncharacterized protein	PGAM1	-1.59946	0.00094	phosphoglycerate mutase 1 (brain)	154
F1SLF6	Uncharacterized protein	CCT7	-1.59946	0.00124	chaperonin containing TCP1, subunit 7 (eta)	155
Q29205	60S ribosomal protein L11	RPL11	-1.59946	0.00136	ribosomal protein L11	156
F2Z558	Uncharacterized protein (Fragment)	YWHAZ	-1.59946	0.00193	tyrosine 3-monooxygenase/tryptophan 5-monooxygenase activation protein, zeta polypeptide	157
F1S663	Uncharacterized protein	LAMC1	-1.59946	0.00331	laminin, gamma 1 (formerly LAMB2)	158
F1RKM0	Uncharacterized protein	LMNB1	-1.59946	0.00334	lamin B1	159
Q53DY7	Histone H1.3-like protein (Fragment)		-1.64386	0.00109		160
F1SDR7	Uncharacterized protein	YWHAB	-1.64386	0.00139	tyrosine 3-monooxygenase/tryptophan 5-monooxygenase activation protein, beta polypeptide	161
Q0QEV2	60S ribosomal protein L18 (Fragment)	RPL18	-1.64386	0.0045	ribosomal protein L18	162
P00336	L-lactate dehydrogenase B chain	LDHB	-1.64386	0.00458	lactate dehydrogenase B	163
Q8HY46	Carnitine O-palmitoyltransferase 1, muscle isoform	CPT1B	-1.64386	0.00707	choline kinase beta; carnitine palmitoyltransferase 1B (muscle)	164
F1SE26	Uncharacterized protein	VDAC1P5	-1.64386	0.00717	voltage-dependent anion channel 5, pseudogene	165
F1RFN9	Fascin	FSCN1	-1.68966	3e-05	fascin homolog 1, actin-bundling protein (Strongylocentrotus purpuratus)	166
A8YQT9	Ribosomal protein L7		-1.68966	0.00051		167
Q0PY11	Elongation factor 1-alpha	EEF1A	-1.68966	0.00074	Elongation factor 1-alpha	168
I3LLE3	Uncharacterized protein (Fragment)	LOC100520636	-1.68966	0.0061	very long-chain specific acyl-CoA dehydrogenase, mitochondrial-like [ Sus scrofa (pig) ]	169
K7GNZ3	Uncharacterized protein	NACA	-1.73697	0.00016	nascent polypeptide-associated complex alpha subunit	170
F1RHM8	Uncharacterized protein	RANBP1	-1.73697	0.00032	similar to RAN binding protein 1; RAN binding protein 1	171
P63246	Guanine nucleotide-binding protein subunit beta-2-like 1	GNB2L1	-1.73697	0.00034	guanine nucleotide binding protein (G protein), beta polypeptide 2-like 1	172
I3LJ87	Uncharacterized protein	RPS2E	-1.73697	0.00042	ribosomal protein S2e [Sus scrofa (pig)]	173
F1S827	Uncharacterized protein	SERBP1	-1.73697	0.00163	SERPINE1 mRNA binding protein 1	174
A9CQL8	Prostamide/prostaglandin F synthase	FAM213B	-1.73697	0.00938	Prostamide/prostaglandin F synthase (Prostamide/PG F synthase) (Prostamide/PGF synthase) (EC 1.11.1.20)	175
P62272	40S ribosomal protein S18	RPS18	-1.78588	0.00013	ribosomal protein S18 pseudogene 12; ribosomal protein S18 pseudogene 5; ribosomal protein S18	176
F1SIP0	Uncharacterized protein	SEPT2	-1.78588	0.00034	septin 2	177
P62844	40S ribosomal protein S15	RPS15	-1.78588	0.00098	40S ribosomal protein S15 (RIG protein)	178
Q29214	60S acidic ribosomal protein P0	RPLP0	-1.8365	1e-05	ribosomal protein, large, P0 pseudogene 2; ribosomal protein, large, P0 pseudogene 3; ribosomal protein, large, P0 pseudogene 6; ribosomal protein, large, P0	179
F1RYZ0	60S acidic ribosomal protein P2	RPLP2	-1.8365	4e-05	ribosomal protein, large, P2 pseudogene 3; ribosomal protein, large, P2	180
F1RTJ9	60S ribosomal protein L21	RPL21	-1.8365	0.00018	ribosomal protein L21 pseudogene 134; ribosomal protein L21 pseudogene 80; ribosomal protein L21 pseudogene 20; ribosomal protein L21 pseudogene 46; ribosomal protein L21 pseudogene 45; ribosomal protein L21 pseudogene 131; ribosomal protein L21 pseudogene 16; ribosomal protein L21 pseudogene 53; ribosomal protein L21 pseudogene 120; ribosomal protein L21 pseudogene 37; ribosomal protein L21 pseu…	181
F1SJJ5	60S ribosomal protein L4	RPL4	-1.8365	0.00069	ribosomal protein L4; ribosomal protein L4 pseudogene 5; ribosomal protein L4 pseudogene 4	182
F1RR78	Uncharacterized protein	LOC100049693	-1.8365	0.00215	spectrin alpha non-erythrocytic 1 [ Sus scrofa (pig) ]	183
P26042	Moesin	MSN	-1.8365	0.00309	moesin	184
I3L806	Uncharacterized protein (Fragment)		-1.88897	7e-05		185
F1RZ28	Uncharacterized protein	RPS10	-1.88897	0.00014	ribosomal protein S10; ribosomal protein S10 pseudogene 4; ribosomal protein S10 pseudogene 11; ribosomal protein S10 pseudogene 22; ribosomal protein S10 pseudogene 7; ribosomal protein S10 pseudogene 13	186
Q6QAP7	40S ribosomal protein S17	RPS17	-1.88897	0.00066	ribosomal protein S17	187
B6A7R0	Tubulin alpha 3		-1.88897	0.00071		188
F1SS24	Uncharacterized protein	FN1	-1.88897	0.00116	fibronectin 1	189
Q2YGT9	60S ribosomal protein L6	RPL6	-1.88897	0.00749	ribosomal protein L6 pseudogene 27; ribosomal protein L6 pseudogene 19; ribosomal protein L6; ribosomal protein L6 pseudogene 10	190
P62802	Histone H4		-1.94342	4e-05		191
F2Z4Y1	Uncharacterized protein	YWHAH	-1.94342	5e-05	tyrosine 3-monooxygenase/tryptophan 5-monooxygenase activation protein, eta polypeptide	192
F1SIT7	Uncharacterized protein	LOC100523874	-1.94342	9e-05	60S acidic ribosomal protein P1-like [ Sus scrofa (pig) ]	193
F1SDX6	Uncharacterized protein	TGM2	-1.94342	0.00043	transglutaminase 2 (C polypeptide, protein-glutamine-gamma-glutamyltransferase)	194
I3LE39	Histone H2B (Fragment)	HIST1H2BB	-1.94342	0.00962	histone H2B type 1-O-like [ Sus scrofa (pig) ]	195
Q6QAS5	60S ribosomal protein L12 (Fragment)	RPL12	-2	2e-05	ribosomal protein L12 pseudogene 2; ribosomal protein L12 pseudogene 32; ribosomal protein L12 pseudogene 35; ribosomal protein L12 pseudogene 19; ribosomal protein L12 pseudogene 6; ribosomal protein L12; ribosomal protein L12 pseudogene 14	196
F1SV06	Uncharacterized protein	PABPC4	-2	3e-05	poly(A) binding protein, cytoplasmic 4 (inducible form)	197
F1SKQ0	Uncharacterized protein (Fragment)	DDX17	-2	0.00041	DEAD (Asp-Glu-Ala-Asp) box polypeptide 17	198
F1SAE9	Uncharacterized protein (Fragment)	LAMB1	-2	0.0013	laminin, beta 1	199
F1RGC0	Uncharacterized protein (Fragment)	LOC100517228	-2	0.00243	ribosomal protein L27a [ Sus scrofa (pig) ]	200
F2Z5F5	40S ribosomal protein S8 (Fragment)	RPS8	-2.05889	2e-05	ribosomal protein S8; ribosomal protein S8 pseudogene 8; ribosomal protein S8 pseudogene 10	201
F1RG16	Uncharacterized protein	HNRNPF	-2.05889	5e-05	heterogeneous nuclear ribonucleoprotein F	202
F2Z554	Uncharacterized protein	RPL30	-2.05889	0.00015	ribosomal protein L30	203
F1S8L9	Uncharacterized protein	HNRNPU	-2.05889	0.00035	heterogeneous nuclear ribonucleoprotein U (scaffold attachment factor A)	204
F1RQU2	Uncharacterized protein	HSPCB	-2.05889	0.00061	heat shock protein 90kDa alpha (cytosolic), class B member 1 [Sus scrofa (pig)]	205
I1SNT9	Ankyrin-repeat domain 2 protein	ANKRD2	-2.05889	0.00123	ankyrin repeat domain 2 (stretch responsive muscle)	206
K9IWI4	Talin-1	TLN1	-2.05889	0.00842	talin 1	207
F2Z576	Histone H3	LOC100525821	-2.12029	0.03968	uncharacterized LOC100525821 [ Sus scrofa (pig) ]	208
I3LQS0	Uncharacterized protein	HNRNPK	-2.18442	0	heterogeneous nuclear ribonucleoprotein K; similar to heterogeneous nuclear ribonucleoprotein K	209
F1RGJ3	Stress-70 protein, mitochondrial	HSPA9	-2.18442	1e-05	heat shock 70kDa protein 9 (mortalin)	210
I3LVI8	60S ribosomal protein L7a	RPL7A	-2.18442	5e-05	ribosomal protein L7a pseudogene 70; ribosomal protein L7a; ribosomal protein L7a pseudogene 30; ribosomal protein L7a pseudogene 66; ribosomal protein L7a pseudogene 27; ribosomal protein L7a pseudogene 11; ribosomal protein L7a pseudogene 62	211
G9F6X9	Dihydropyrimidinase-like 2		-2.18442	0.00072		212
M3UZ37	Heterogeneous nuclear ribonucleoprotein A2/B1	HNRNPA2B1	-2.25154	0	heterogeneous nuclear ribonucleoprotein A2/B1	213
I3L5B2	Uncharacterized protein	RPS7	-2.25154	9e-05	ribosomal protein S7; ribosomal protein S7 pseudogene 11; ribosomal protein S7 pseudogene 4; ribosomal protein S7 pseudogene 10	214
A1XQU5	60S ribosomal protein L27	RPL27	-2.32193	0	ribosomal protein L27	215
F2Z575	Histone H2A	LOC100622387	-2.32193	0.00066	histone H2A type 1-like [ Sus scrofa (pig) ]	216
F1S2Z4	Uncharacterized protein	LAMA2	-2.39593	5e-05	laminin, alpha 2	217
F1RF28	Uncharacterized protein	THBS4	-2.39593	0.0081	thrombospondin-4 [Sus scrofa]	218
I3L6Q5	Uncharacterized protein	HIST1H1B	-2.47393	1e-05	histone cluster 1, H1b	219
I3LTH8	Uncharacterized protein	NPM1	-2.55639	1e-05	nucleophosmin 1 (nucleolar phosphoprotein B23, numatrin) pseudogene 21; hypothetical LOC100131044; similar to nucleophosmin 1; nucleophosmin (nucleolar phosphoprotein B23, numatrin)	220
P18648	Apolipoprotein A-I	APOA1	-2.64386	0.00711	apolipoprotein A-I	221
K9IWG6	Spectrin beta chain, brain 1 (Fragment)	SPTBN1	-2.8365	0.00132	spectrin, beta, non-erythrocytic 1	222
F1RS37	Uncharacterized protein	POSTN	-2.8365	0.00469	periostin, osteoblast specific factor	223
I3LHZ6	Uncharacterized protein	DHX9	-2.94342	8e-05	DEAH (Asp-Glu-Ala-His) box polypeptide 9	224
D2SQP3	Cysteine and glycine-rich protein 3	CSRP3	-2.94342	0.0006	cysteine and glycine-rich protein 3 (cardiac LIM protein)	225
F1SA60	Uncharacterized protein (Fragment)	SPTB	-2.94342	0.00773	spectrin, beta, erythrocytic	226
F1RGI7	Uncharacterized protein	MATR3	-3.18442	1e-05	matrin 3	227
I3L8F7	Uncharacterized protein	NES	-3.18442	0.00045	nestin	228
F1SAW8	Calsequestrin (Fragment)	CASQ2	-3.47393	0	calsequestrin 2 (cardiac muscle)	229
P01846	Ig lambda chain C region		-3.47393	0.00279		230
L8B0U3	IgG heavy chain	IGHG	-3.64386	0.02923	IgG heavy chain	231
F1S5J1	Uncharacterized protein	LRPPRC	-4.05889	0.0001	leucine-rich PPR-motif containing	232
P29700	Alpha-2-HS-glycoprotein (Fragment)	AHSG	-4.05889	0.00266	Alpha-2-HS-glycoprotein (Fetuin-A) (Fragment)	233
L8B0R9	IgG heavy chain	IGHG	-4.05889	0.03013	IgG heavy chain	234
F2Z5L5	Histone H2A	HIST2H2AC	-4.64386	0.00348	histone cluster 2, H2ac	235
I3LAQ0	Uncharacterized protein	IGKC	-5.05889	0.0018	immunoglobulin kappa constant	236
Q29014	Alpha-1 acid glycoprotein (Fragment)		-5.64386	4e-05		237

## Sheet: b) WT 3 m vs. 2 d  in one group
Protein which were detected either in muscles of 3 month old or in muscles of 2 day old WT animals.
Accession	Protein name according to Uniprot	Gene	Detected	Intensity in 2 d old WT	Intensity in 2 m old WT	Post-hoc p.adjust old:WT-old:DMD (missing values imputed)	Name of protein according to gene annotation	No.
F1RIU5	Uncharacterized protein (Fragment)	PHGK	in old only	0	18769100	0.00059	phosphorylase kinase gamma subunit [Sus scrofa (pig)]	1
Q29582	Pyruvate kinase M2 (Fragment)		in old only	0	16737000	0.0061		2
F1SU59	Annexin	ANXA7	in old only	0	9574800	0.00351	annexin A7	3
F1RJI1	F1RJI1_PIG Uncharacterized protein OS=Sus scrofa GN=MLEC PE=4 SV=1	MLEC	in old only	0	7292200	0.00804	malectin	4
Q6RVA9	Caveolin-1	CAV1	in old only	0	7209200	0.00022	caveolin 1, caveolae protein, 22kDa	5
I3LIA4	Uncharacterized protein	GAMT	in old only	0	3448000	0.0021	guanidinoacetate N-methyltransferase	6
F1SII4	Uncharacterized protein	GARS	in young only	1663670	0	0.00916	glycyl-tRNA synthetase	1
F1RRT3	Uncharacterized protein	FAM49B	in young only	1771070	0	0.0268	family with sequence similarity 49, member B	2
I3L7S7	Uncharacterized protein	LOC100621383	in young only	2041470	0	0.00071	TAR DNA-binding protein 43-like [ Sus scrofa (pig) ]	3
Q29350	Splicing factor U2AF 35 kDa subunit (Fragment)	U2AF1	in young only	2134540	0	0.02023	U2 small nuclear RNA auxiliary factor 1	4
F1ST02	Proteasome subunit beta type	PSMB4	in young only	2649900	0	1e-05	proteasome (prosome, macropain) subunit, beta type, 4	5
F1RRY6	Uncharacterized protein (Fragment)	PTGES2	in young only	2918210	0	0.0104	prostaglandin E synthase 2	6
F1S4G7	Uncharacterized protein	LIMCH1	in young only	3126110	0	0.00125	LIM and calponin homology domains 1	7
Q9GLP0	Integrin beta-1	ITGB1	in young only	3278470	0	0.00828	integrin, beta 1 (fibronectin receptor, beta polypeptide, antigen CD29 includes MDF2, MSK12)	8
I3LBB2	Vacuolar protein sorting-associated protein 35 (Fragment)	VPS35	in young only	3335300	0	0.00153	hypothetical protein LOC100133770; vacuolar protein sorting 35 homolog (S. cerevisiae)	9
F1ST98	Uncharacterized protein	CBX3	in young only	3379900	0	0.00441	similar to chromobox homolog 3; chromobox homolog 3 (HP1 gamma homolog, Drosophila)	10
F1SAS3	Uncharacterized protein	LOC100157249	in young only	3380120	0	0.00348	adipocyte plasma membrane associated protein [ Sus scrofa (pig) ]	11
A5A8V9	Valyl-tRNA synthetase 2	VARS2	in young only	3390400	0	0.00011	Valyl-tRNA synthetase 2	12
F1RYS5	Uncharacterized protein (Fragment)	SEPT11	in young only	3468240	0	0.00019	septin 11	13
F1RKX9	Uncharacterized protein	CRKL	in young only	3499100	0	0.04189	v-crk sarcoma virus CT10 oncogene homolog (avian)-like	14
F1SGD1	Uncharacterized protein (Fragment)	DNM1L	in young only	3517330	0	0.00806	dynamin 1-like	15
F1SEX0	Uncharacterized protein (Fragment)	DDAH1	in young only	3622880	0	0.01124	dimethylarginine dimethylaminohydrolase 1	16
Q8MJ30	Dihydropteridine reductase	QDPR	in young only	3788800	0	0.02056	Dihydropteridine reductase (EC 1.5.1.34) (HDHPR) (Quinoid dihydropteridine reductase)	17
I3LVF5	Uncharacterized protein	PA2G4	in young only	3984960	0	0.00546	proliferation-associated 2G4, 38kDa; proliferation-associated 2G4 pseudogene 4	18
F1S1V1	Uncharacterized protein	SSB	in young only	4106500	0	0	Sjogren syndrome antigen B (autoantigen La)	19
P02554	Tubulin beta chain		in young only	4117300	0	0.004		20
F1SI06	Uncharacterized protein	HDLBP	in young only	4139100	0	0.00817	high density lipoprotein binding protein	21
Q29099	Polypyrimidine tract-binding protein 1	PTBP1	in young only	4195700	0	0.01576	Polypyrimidine tract-binding protein 1 (PTB) (Heterogeneous nuclear ribonucleoprotein I) (hnRNP I)	22
I3LF84	Uncharacterized protein	RAP1A	in young only	4243800	0	0.0003	RAP1A, member of RAS oncogene family	23
F1RKH4	Uncharacterized protein	HSPB8	in young only	4341900	0	0.01448	heat shock 22kDa protein 8	24
I3LM34	Uncharacterized protein	ADPRHL1	in young only	4405100	0	0.00463	ADP-ribosylhydrolase like 1	25
I3LD01	Uncharacterized protein (homologue to mitochondrial fission 1 protein (Homo sapiens); E-value: 35E-75; Ident.: 96.7%)	FIS1	in young only	4405900	0	0.00126	fission 1 (mitochondrial outer membrane) homolog (S. cerevisiae)	26
Q864B5	PDJA1 chaperone	DNAJA4	in young only	4536800	0	0.03345	DnaJ (Hsp40) homolog, subfamily A, member 4	27
M3TYC1	Eukaryotic translation initiation factor 3 subunit B	EIF3B	in young only	4702500	0	0.00452	Eukaryotic translation initiation factor 3 subunit B (eIF3b) (Eukaryotic translation initiation factor 3 subunit 9) (eIF-3-eta)	28
I3LS04	Uncharacterized protein (Fragment)		in young only	4776400	0	0		29
Q5MJE5	Cathepsin D protein (Fragment)		in young only	4901700	0	0.01692		30
F1SP54	Uncharacterized protein	NIPSNAP3B	in young only	5131900	0	0.01595	nipsnap homolog 3B (C. elegans)	31
F1ST88	Uncharacterized protein	LOC100515356	in young only	5173300	0	0.00939	GLI pathogenesis-related 2 [ Sus scrofa (pig) ]	32
I3LIN8	Histone H2A	H2AFY	in young only	5183900	0	0.01018	H2A histone family, member Y	33
F1S3H1	Uncharacterized protein	ALDH6A1	in young only	5360300	0	0.03497	aldehyde dehydrogenase 6 family, member A1	34
I3L742	Uncharacterized protein	LOC100518219	in young only	5361500	0	0.00215	ruvB-like 1-like [ Sus scrofa (pig) ]	35
F1SL74	Serine hydroxymethyltransferase	LOC100514459	in young only	5417500	0	0.00288	Serine hydroxymethyltransferase (EC 2.1.2.1)	36
D3K5N7	ELAV (Embryonic lethal, abnormal vision, Drosophila)-like 1	ELAVL1	in young only	5528400	0	1e-05	ELAV (embryonic lethal, abnormal vision, Drosophila)-like 1 (Hu antigen R)	37
F1RPU8	Uncharacterized protein	MPC2	in young only	5562000	0	0.03578	mitochondrial pyruvate carrier 2	38
F2Z5J9	Uncharacterized protein	RAB11B	in young only	5591900	0	0.03937	RAB11B, member RAS oncogene family	39
P46410	Glutamine synthetase	GLUL	in young only	5684000	0	0.00249	Glutamine synthetase (GS) (EC 6.3.1.2) (Glutamate decarboxylase) (EC 4.1.1.15) (Glutamate--ammonia ligase)	40
Q9N1F5	Glutathione S-transferase omega-1	GSTO1	in young only	5833100	0	0.01331	glutathione S-transferase omega 1	41
F1SA66	Mitochondrial import inner membrane translocase subunit TIM44	TIMM44	in young only	5837900	0	0.00015	translocase of inner mitochondrial membrane 44 homolog (yeast)	42
K7GMF7	Uncharacterized protein	ILF2	in young only	5864000	0	0	interleukin enhancer binding factor 2, 45kDa	43
K9IWF9	Ras GTPase-activating-like protein IQGAP1	IQGAP1	in young only	6041000	0	0	IQ motif containing GTPase activating protein 1	44
M3VH80	Solute carrier family 25 (Aspartate/glutamate carrier), member 13 tv2	SLC25A13	in young only	6073700	0	0.02214	solute carrier family 25, member 13 (citrin)	45
P79263	Inter-alpha-trypsin inhibitor heavy chain H4	ITIH4	in young only	6188800	0	0.01114	inter-alpha (globulin) inhibitor H4 (plasma Kallikrein-sensitive glycoprotein)	46
F1SGS6	Uncharacterized protein	CAPRIN1	in young only	6256300	0	0.00079	cell cycle associated protein 1	47
D0G6X4	Farnesyl diphosphate synthase	FDPS	in young only	6600900	0	0.00018	farnesyl diphosphate synthase (farnesyl pyrophosphate synthetase, dimethylallyltranstransferase, geranyltranstransferase)	48
F1SAD9	Uncharacterized protein	PDIA4	in young only	6655100	0	2e-05	protein disulfide isomerase family A, member 4	49
I3LPU8	Uncharacterized protein		in young only	6938700	0	0.0019		50
F2Z5L7	Proteasome subunit alpha type	LOC100516779	in young only	6956700	0	0.02545	Proteasome subunit alpha type (EC 3.4.25.1)	51
P83686	NADH-cytochrome b5 reductase 3 (Fragment)	CYB5R3	in young only	6963600	0	0.00023	NADH-cytochrome b5 reductase 3 (B5R) (Cytochrome b5 reductase) (EC 1.6.2.2) (Diaphorase-1) (Fragment)	52
I3LII0	NADH dehydrogenase [ubiquinone] 1 alpha subcomplex subunit 6 (Fragment)	LOC100156627	in young only	6990200	0	0.01214	NADH dehydrogenase [ubiquinone] 1 alpha subcomplex subunit 6-like [ Sus scrofa (pig) ]	53
Q06AS7	GBI1		in young only	7029100	0	0.0001		54
Q19AZ8	Prothrombin	F2	in young only	7038900	0	0.01086	coagulation factor II (thrombin)	55
F1SFE3	Uncharacterized protein (Fragment)	LOC100154173	in young only	7070300	0	0.01389	fermitin family homolog 2-like [ Sus scrofa (pig) ]	56
F1SPH1	Uncharacterized protein	LOC100737962	in young only	7333900	0	3e-05	proliferation-associated protein 2G4-like [ Sus scrofa (pig) ]	57
I3LNZ2	Uncharacterized protein	LOC100510904	in young only	7450300	0	0.00181	histone H1.0-like [ Sus scrofa (pig) ]	58
K9IVR0	Histone-binding protein RBBP4	RBBP4	in young only	7484900	0	2e-05	hypothetical LOC642954; retinoblastoma binding protein 4	59
F1S1X3	Uncharacterized protein	NARS	in young only	7786600	0	9e-05	asparaginyl-tRNA synthetase	60
F1RK45	Uncharacterized protein	TRAP1	in young only	7794700	0	0.02622	TNF receptor-associated protein 1	61
F1RQB6	Uncharacterized protein (Fragment)	G3BP1	in young only	7845000	0	0.00284	GTPase activating protein (SH3 domain) binding protein 1	62
D0G777	S-adenosylmethionine synthase	MATA2	in young only	7908500	0	0.02272	S-adenosylmethionine synthase (EC 2.5.1.6)	63
F1S7K3	Perilipin	PLIN5	in young only	8238200	0	0.00545	lipid storage droplet protein 5	64
G8ENL4	FUS	FUS	in young only	8252100	0	0	fused in sarcoma [ Sus scrofa (pig) ]	65
F1S458	Lysine--tRNA ligase	KARS	in young only	8451400	0	1e-05	lysyl-tRNA synthetase	66
F1RZM4	Uncharacterized protein (Fragment)	LAMA4	in young only	8582200	0	0.00661	laminin, alpha 4	67
A6M930	Eukaryotic translation initiation factor 4A isoform 2	EIF4A2	in young only	8728300	0	0.02293	similar to eukaryotic translation initiation factor 4A2; eukaryotic translation initiation factor 4A, isoform 2	68
F1RGY5	Uncharacterized protein	LOC100739233	in young only	9320400	0	0.00216	nidogen-1-like [ Sus scrofa (pig) ]	69
I3LFV4	Uncharacterized protein	YBX1	in young only	9760900	0	0.04372	Y box binding protein 1	70
F1SGD7	Uncharacterized protein	NAP1L1	in young only	9785600	0	0.01503	nucleosome assembly protein 1-like 1	71
F1SLY4	Uncharacterized protein	LMOD2	in young only	9935100	0	0.00017	leiomodin 2 (cardiac)	72
Q9TSV3	Coiled-coil alpha-helical rod protein 1 (Fragment)	CCHCR1	in young only	9948200	0	0.03069	Coiled-coil alpha-helical rod protein 1 (Alpha-helical coiled-coil rod protein) (Fragment)	73
I3LKZ4	Uncharacterized protein	HNRNPR	in young only	10119700	0	0.00316	heterogeneous nuclear ribonucleoprotein R	74
K7GM70	Uncharacterized protein	ILF3	in young only	10735700	0	3e-05	interleukin enhancer binding factor 3, 90kDa	75
F1RQ90	Uncharacterized protein	RBMX	in young only	10744300	0	0.00379	similar to RNA binding motif protein, X-linked; similar to hCG2011544; RNA binding motif protein, X-linked	76
I3L5X7	Uncharacterized protein	RBM3	in young only	10780700	0	0.03879	RNA binding motif (RNP1, RRM) protein 3	77
F1S4R5	Uncharacterized protein (Fragment)	SRSF7	in young only	10823900	0	0.03879	serine/arginine-rich splicing factor 7	78
I3LC25	Uncharacterized protein	LMNB2	in young only	11072200	0	0.00074	lamin B2	79
Q3YLA6	Serine/arginine-rich splicing factor 1	SRSF1	in young only	11313800	0	1e-05	Serine/arginine-rich splicing factor 1 (Splicing factor, arginine/serine-rich 1)	80
I3LJU7	Uncharacterized protein	HSPB7	in young only	11492400	0	0.01566	heat shock 27kDa protein family, member 7 (cardiovascular)	81
F1SV23	Uncharacterized protein	NDUFS5	in young only	11852500	0	0	similar to NADH dehydrogenase (ubiquinone) Fe-S protein 5, 15kDa (NADH-coenzyme Q reductase); NADH dehydrogenase (ubiquinone) Fe-S protein 5, 15kDa (NADH-coenzyme Q reductase)	82
I3LAE9	Uncharacterized protein	LOC100523801	in young only	11954200	0	0.00313	serine/arginine-rich splicing factor 3-like [ Sus scrofa (pig) ]	83
F1SSA6	Uncharacterized protein (Fragment)	MYH10	in young only	12012200	0	2e-05	myosin, heavy chain 10, non-muscle	84
F1SIK9	Uncharacterized protein	SEPT7	in young only	12034700	0	0.00681	septin 7	85
I3LT81	Uncharacterized protein	RPL17	in young only	12413800	0	7e-05	ribosomal protein L17 pseudogene 22; ribosomal protein L17 pseudogene 36; ribosomal protein L17 pseudogene 20; similar to ribosomal protein L17; ribosomal protein L17 pseudogene 33; ribosomal protein L17 pseudogene 34; ribosomal protein L17 pseudogene 9; ribosomal protein L17; ribosomal protein L17 pseudogene 18; ribosomal protein L17 pseudogene 7; ribosomal protein L17 pseudogene 39	86
F1SPP8	Uncharacterized protein (Fragment)	CKAP4	in young only	12579800	0	1e-05	cytoskeleton-associated protein 4	87
F1SCC7	Uncharacterized protein	LOC100156325	in young only	12873800	0	0.01079	serpin A3-6-like [ Sus scrofa (pig) ]	88
P12309	Glutaredoxin-1	GLRX	in young only	14613900	0	2e-05	Glutaredoxin-1 (Thioltransferase-1) (TTase-1)	89
I3LK71	Uncharacterized protein	HNRNPC	in young only	14631700	0	0.00045	heterogeneous nuclear ribonucleoprotein C (C1/C2)	90
F1RGP1	Uncharacterized protein	MYBBP1A	in young only	16931600	0	0	MYB binding protein (P160) 1a	91
Q5JZM5	Myelin protein-zero (Fragment)	MPZ	in young only	18729900	0	3e-05	myelin protein zero	92
I3LEX0	40S ribosomal protein S9 (Fragment)	RPS9	in young only	19094400	0	0.01811	ribosomal protein S9; ribosomal protein S9 pseudogene 4	93
P62831	60S ribosomal protein L23	RPL23	in young only	22779100	0	0	ribosomal protein L23 pseudogene 6; ribosomal protein L23	94
F1SFI6	Uncharacterized protein (Fragment)	FETUB	in young only	23941900	0	0.00139	fetuin B	95
F1RUQ0	Uncharacterized protein	IGJ	in young only	25737500	0	0.00702	immunoglobulin J polypeptide, linker protein for immunoglobulin alpha and mu polypeptides	96
F1RKK1	Uncharacterized protein (Fragment)		in young only	26717300	0	0.02392		97
F1SH92	Inter-alpha-trypsin inhibitor heavy chain H4	ITIH4	in young only	28072500	0	0.00049	inter-alpha (globulin) inhibitor H4 (plasma Kallikrein-sensitive glycoprotein)	98
R9WHX5	Perilipin	PLIN2	in young only	28419800	0	0.00051	adipose differentiation-related protein	99
F1SDQ5	Uncharacterized protein	EMILIN1	in young only	28790100	0	7e-05	elastin microfibril interfacer 1	100
A5A8W4	Tenascin XB	TNXB	in young only	30338000	0	2e-05	Tenascin XB	101
I3LRH2	Uncharacterized protein	LOC100519984	in young only	34506000	0	0	nucleolin-like [ Sus scrofa (pig) ]	102
F2Z5C7	40S ribosomal protein S3a	RPS3A	in young only	35931000	0	0.03486	ribosomal protein S3A pseudogene 5; ribosomal protein S3a pseudogene 47; ribosomal protein S3a pseudogene 49; ribosomal protein S3A; hypothetical LOC100131699; hypothetical LOC100130107	103
F1S9F3	Uncharacterized protein	LETM1	in young only	42474000	0	0.00297	leucine zipper-EF-hand containing transmembrane protein 1	104
O46409	Apolipoprotein A-IV	APOA4	in young only	43024700	0	0.00326	apolipoprotein A-IV	105
L8B0W9	IgG heavy chain	IGHG	in young only	78785100	0	0.01898	IgG heavy chain	106
K7ZRK0	IgA heavy chian constant region (Fragment)	IGHA	in young only	185944000	0	0.00036	IgA heavy chian constant region (Fragment)	107
Q8MJ76	Alpha-fetoprotein	AFP	in young only	245954000	0	1e-05	alpha-fetoprotein	108

## Sheet: c) DAVID more abundant in 3 m
DAVID analysis of proteins being more abundant in muscles of 3 month old WT animal as compared to muscles of 2 day old WT animals.
Annotation Cluster 1	Enrichment Score: 18.05498076088545
Category	Term	Count	%	PValue	Genes	List Total	Pop Hits	Pop Total	Fold Enrichment	Bonferroni	Benjamini	FDR
GOTERM_BP_FAT	GO:0006936~muscle contraction	17	32.0755	2.34318e-20	ALDOA, ACTC1, MYBPC2, TNNC2, MYL1, MYH4, PGAM2, TTN, TPM1, TNNI2, TNNT3, MYOM2, MYH13, GAMT, TMOD4, MYOM1, MB	47	153	13528	31.9811	1.39653e-17	1.39653e-17	3.45753e-17
GOTERM_BP_FAT	GO:0003012~muscle system process	17	32.0755	1.0904e-19	ALDOA, ACTC1, MYBPC2, TNNC2, MYL1, MYH4, PGAM2, TTN, TPM1, TNNI2, TNNT3, MYOM2, MYH13, GAMT, TMOD4, MYOM1, MB	47	168	13528	29.1256	6.49876e-17	3.24938e-17	1.60896e-16
GOTERM_BP_FAT	GO:0006941~striated muscle contraction	11	20.7547	2.67713e-16	ALDOA, TNNT3, ACTC1, TNNC2, MYL1, PGAM2, MYOM1, TTN, TPM1, TNNI2, MB	47	46	13528	68.8289	1.32339e-13	4.40759e-14	3.33067e-13
Annotation Cluster 2	Enrichment Score: 10.703793950394864
Category	Term	Count	%	PValue	Genes	List Total	Pop Hits	Pop Total	Fold Enrichment	Bonferroni	Benjamini	FDR
GOTERM_BP_FAT	GO:0006096~glycolysis	11	20.7547	3.39159e-16	ALDOA, GPI, TPI1, LDHA, ALDOC, PGM1, ENO2, ENO3, PGAM2, PGK1, GAPDH	47	47	13528	67.3644	1.98508e-13	4.9627e-14	4.88498e-13
GOTERM_BP_FAT	GO:0006006~glucose metabolic process	14	26.4151	2.12792e-15	ALDOA, LDHA, ALDOC, PGAM2, FBP2, GPI, TPI1, PYGM, PGM1, ENO2, ENO3, PGK1, GAPDH, AGL	47	153	13528	26.3374	1.25722e-12	2.51466e-13	3.10862e-12
GOTERM_BP_FAT	GO:0006007~glucose catabolic process	11	20.7547	3.31861e-15	ALDOA, GPI, TPI1, LDHA, ALDOC, PGM1, ENO2, ENO3, PGAM2, PGK1, GAPDH	47	58	13528	54.5884	1.98508e-12	3.30846e-13	4.91829e-12
GOTERM_BP_FAT	GO:0044275~cellular carbohydrate catabolic process	12	22.6415	3.38907e-15	ALDOA, GPI, TPI1, LDHA, PYGM, ALDOC, PGM1, ENO2, ENO3, PGAM2, PGK1, GAPDH	47	85	13528	40.6348	2.05125e-12	2.92988e-13	5.07372e-12
KEGG_PATHWAY	hsa00010:Glycolysis / Gluconeogenesis	12	22.6415	6.94424e-15	ALDOA, GPI, TPI1, LDHA, ALDOC, PGM1, ENO2, ENO3, PGAM2, FBP2, PGK1, GAPDH	30	60	5085	33.9	1.7486e-13	1.7486e-13	5.67324e-12
GOTERM_BP_FAT	GO:0019320~hexose catabolic process	11	20.7547	2.13315e-14	ALDOA, GPI, TPI1, LDHA, ALDOC, PGM1, ENO2, ENO3, PGAM2, PGK1, GAPDH	47	69	13528	45.8859	1.27045e-11	1.58806e-12	3.14526e-11
GOTERM_BP_FAT	GO:0046365~monosaccharide catabolic process	11	20.7547	2.88061e-14	ALDOA, GPI, TPI1, LDHA, ALDOC, PGM1, ENO2, ENO3, PGAM2, PGK1, GAPDH	47	71	13528	44.5933	1.71378e-11	1.90425e-12	4.24327e-11
GOTERM_BP_FAT	GO:0019318~hexose metabolic process	14	26.4151	4.2569e-14	ALDOA, LDHA, ALDOC, PGAM2, FBP2, GPI, TPI1, PYGM, PGM1, ENO2, ENO3, PGK1, GAPDH, AGL	47	192	13528	20.9876	2.53428e-11	2.53431e-12	6.27387e-11
GOTERM_BP_FAT	GO:0016052~carbohydrate catabolic process	12	22.6415	5.8473e-14	ALDOA, GPI, TPI1, LDHA, PYGM, ALDOC, PGM1, ENO2, ENO3, PGAM2, PGK1, GAPDH	47	109	13528	31.6877	3.48712e-11	3.17013e-12	8.63309e-11
GOTERM_BP_FAT	GO:0046164~alcohol catabolic process	11	20.7547	1.14327e-13	ALDOA, GPI, TPI1, LDHA, ALDOC, PGM1, ENO2, ENO3, PGAM2, PGK1, GAPDH	47	81	13528	39.088	6.81544e-11	5.67957e-12	1.68732e-10
GOTERM_BP_FAT	GO:0005996~monosaccharide metabolic process	14	26.4151	2.7793e-13	ALDOA, LDHA, ALDOC, PGAM2, FBP2, GPI, TPI1, PYGM, PGM1, ENO2, ENO3, PGK1, GAPDH, AGL	47	222	13528	18.1514	1.65622e-10	1.27401e-11	4.1005e-10
GOTERM_BP_FAT	GO:0006091~generation of precursor metabolites and energy	13	24.5283	3.67113e-10	ALDOA, LDHA, ALDOC, PGAM2, GPI, TPI1, PYGM, PGM1, ENO2, ENO3, PGK1, GAPDH, AGL	47	313	13528	11.9546	2.18799e-07	1.56285e-08	5.41702e-07
GOTERM_BP_FAT	GO:0006090~pyruvate metabolic process	7	13.2075	5.27369e-09	GPI, TPI1, LDHA, PGM1, ENO2, PGAM2, FBP2	47	42	13528	47.9716	3.14312e-06	2.09541e-07	7.78171e-06
GOTERM_BP_FAT	GO:0006094~gluconeogenesis	6	11.3208	1.83511e-08	GPI, TPI1, PGM1, ENO2, PGAM2, FBP2	47	25	13528	69.0791	1.09372e-05	6.83579e-07	2.70784e-05
GOTERM_BP_FAT	GO:0019319~hexose biosynthetic process	6	11.3208	5.78034e-08	GPI, TPI1, PGM1, ENO2, PGAM2, FBP2	47	31	13528	55.709	3.44503e-05	2.02652e-06	8.52931e-05
GOTERM_BP_FAT	GO:0034637~cellular carbohydrate biosynthetic process	7	13.2075	1.12527e-07	GPI, TPI1, PGM1, ENO2, PGAM2, FBP2, AGL	47	69	13528	29.2001	6.70638e-05	3.52979e-06	0.000166041
GOTERM_BP_FAT	GO:0046364~monosaccharide biosynthetic process	6	11.3208	1.46058e-07	GPI, TPI1, PGM1, ENO2, PGAM2, FBP2	47	37	13528	46.6751	8.70469e-05	4.35252e-06	0.000215519
GOTERM_BP_FAT	GO:0046165~alcohol biosynthetic process	6	11.3208	3.57509e-07	GPI, TPI1, PGM1, ENO2, PGAM2, FBP2	47	44	13528	39.2495	0.000213053	1.01464e-05	0.000527529
GOTERM_BP_FAT	GO:0016051~carbohydrate biosynthetic process	7	13.2075	1.54029e-06	GPI, TPI1, PGM1, ENO2, PGAM2, FBP2, AGL	47	107	13528	18.83	0.000917593	3.99129e-05	0.00227279
KEGG_PATHWAY	hsa00500:Starch and sucrose metabolism	4	7.54717	0.00164914	GPI, PYGM, PGM1, AGL	30	42	5085	16.1429	0.0404229	0.0102626	1.33017
Annotation Cluster 3	Enrichment Score: 4.676651345018577
Category	Term	Count	%	PValue	Genes	List Total	Pop Hits	Pop Total	Fold Enrichment	Bonferroni	Benjamini	FDR
GOTERM_BP_FAT	GO:0003009~skeletal muscle contraction	4	7.54717	7.92344e-06	TNNT3, TNNC2, TNNI2, MB	47	12	13528	95.9433	0.00471126	0.000174888	0.011691
GOTERM_BP_FAT	GO:0050879~multicellular organismal movement	4	7.54717	3.43215e-05	TNNT3, TNNC2, TNNI2, MB	47	19	13528	60.5957	0.0202482	0.000681633	0.0506319
GOTERM_BP_FAT	GO:0050881~musculoskeletal movement	4	7.54717	3.43215e-05	TNNT3, TNNC2, TNNI2, MB	47	19	13528	60.5957	0.0202482	0.000681633	0.0506319
Annotation Cluster 4	Enrichment Score: 3.627355800839328
Category	Term	Count	%	PValue	Genes	List Total	Pop Hits	Pop Total	Fold Enrichment	Bonferroni	Benjamini	FDR
KEGG_PATHWAY	hsa00030:Pentose phosphate pathway	5	9.43396	9.93947e-06	ALDOA, GPI, ALDOC, PGM1, FBP2	30	25	5085	33.9	0.000248457	0.000124236	0.00806383
KEGG_PATHWAY	hsa00051:Fructose and mannose metabolism	4	7.54717	0.000886373	ALDOA, TPI1, ALDOC, FBP2	30	34	5085	19.9412	0.0219252	0.00736248	0.716871
GOTERM_BP_FAT	GO:0006000~fructose metabolic process	3	5.66038	0.0014892	ALDOA, ALDOC, FBP2	47	17	13528	50.7935	0.588614	0.0204445	2.17506
Annotation Cluster 5	Enrichment Score: 3.126719971879894
Category	Term	Count	%	PValue	Genes	List Total	Pop Hits	Pop Total	Fold Enrichment	Bonferroni	Benjamini	FDR
GOTERM_BP_FAT	GO:0030029~actin filament-based process	10	18.8679	9.65926e-08	ALDOA, ACTC1, CAPZA2, MYL1, MYH4, MYOZ1, TTN, CAPN3, TPM1, CAPZB	47	241	13528	11.9431	5.75676e-05	3.19828e-06	0.000142529
GOTERM_BP_FAT	GO:0030239~myofibril assembly	5	9.43396	6.71204e-07	ACTC1, MYOZ1, TTN, CAPN3, TPM1	47	21	13528	68.5309	0.000399958	1.81834e-05	0.000990405
GOTERM_BP_FAT	GO:0031032~actomyosin structure organization	5	9.43396	2.25662e-06	ACTC1, MYOZ1, TTN, CAPN3, TPM1	47	28	13528	51.3982	0.00134404	5.60379e-05	0.00332975
GOTERM_BP_FAT	GO:0010927~cellular component assembly involved in morphogenesis	5	9.43396	6.36435e-06	ACTC1, MYOZ1, TTN, CAPN3, TPM1	47	36	13528	39.9764	0.00378598	0.00014588	0.00939065
GOTERM_BP_FAT	GO:0030036~actin cytoskeleton organization	8	15.0943	1.01773e-05	ALDOA, ACTC1, CAPZA2, MYOZ1, TTN, CAPN3, TPM1, CAPZB	47	226	13528	10.1887	0.00604734	0.000216609	0.0150163
GOTERM_BP_FAT	GO:0055002~striated muscle cell development	5	9.43396	2.81109e-05	ACTC1, MYOZ1, TTN, CAPN3, TPM1	47	52	13528	27.6759	0.0166148	0.000577569	0.0414717
GOTERM_BP_FAT	GO:0055001~muscle cell development	5	9.43396	3.7761e-05	ACTC1, MYOZ1, TTN, CAPN3, TPM1	47	56	13528	25.6991	0.0222546	0.000725737	0.0557047
GOTERM_BP_FAT	GO:0007517~muscle organ development	7	13.2075	7.46413e-05	CAV1, ACTC1, NEB, MYL1, TTN, CAPN3, TPM1	47	211	13528	9.54886	0.0435128	0.00134721	0.110082
GOTERM_BP_FAT	GO:0007010~cytoskeleton organization	9	16.9811	9.70872e-05	ALDOA, CAV1, ACTC1, CAPZA2, MYOZ1, TTN, CAPN3, TPM1, CAPZB	47	436	13528	5.94144	0.0562243	0.00170052	0.143163
GOTERM_BP_FAT	GO:0051146~striated muscle cell differentiation	5	9.43396	0.000221451	ACTC1, MYOZ1, TTN, CAPN3, TPM1	47	88	13528	16.354	0.123658	0.0037643	0.326269
GOTERM_BP_FAT	GO:0010035~response to inorganic substance	6	11.3208	0.000629629	CAV1, PGAM2, TTN, CAPN3, TPM1, MB	47	205	13528	8.42429	0.31297	0.010094	0.92505
GOTERM_BP_FAT	GO:0045214~sarcomere organization	3	5.66038	0.000730567	TTN, CAPN3, TPM1	47	12	13528	71.9574	0.353109	0.0111065	1.0726
GOTERM_BP_FAT	GO:0042692~muscle cell differentiation	5	9.43396	0.000743477	ACTC1, MYOZ1, TTN, CAPN3, TPM1	47	121	13528	11.8938	0.358071	0.0110208	1.09146
GOTERM_BP_FAT	GO:0055008~cardiac muscle tissue morphogenesis	3	5.66038	0.00376125	ACTC1, TTN, TPM1	47	27	13528	31.9811	0.894171	0.0430823	5.4087
GOTERM_BP_FAT	GO:0060415~muscle tissue morphogenesis	3	5.66038	0.00376125	ACTC1, TTN, TPM1	47	27	13528	31.9811	0.894171	0.0430823	5.4087
GOTERM_BP_FAT	GO:0014706~striated muscle tissue development	4	7.54717	0.00765139	CAV1, ACTC1, TTN, TPM1	47	119	13528	9.67495	0.989722	0.0784938	10.7149
GOTERM_BP_FAT	GO:0060537~muscle tissue development	4	7.54717	0.00875429	CAV1, ACTC1, TTN, TPM1	47	125	13528	9.21055	0.994703	0.0863923	12.168
GOTERM_BP_FAT	GO:0010038~response to metal ion	4	7.54717	0.00953885	CAV1, PGAM2, TTN, CAPN3	47	129	13528	8.92495	0.996695	0.0922816	13.1882
GOTERM_BP_FAT	GO:0051592~response to calcium ion	3	5.66038	0.0149822	CAV1, TTN, CAPN3	47	55	13528	15.6998	0.999876	0.131144	19.9682
GOTERM_BP_FAT	GO:0048738~cardiac muscle tissue development	3	5.66038	0.0160331	ACTC1, TTN, TPM1	47	57	13528	15.1489	0.999934	0.137744	21.2189
GOTERM_BP_FAT	GO:0003007~heart morphogenesis	3	5.66038	0.0255114	ACTC1, TTN, TPM1	47	73	13528	11.8286	1	0.195015	31.7044
GOTERM_BP_FAT	GO:0007507~heart development	4	7.54717	0.0364444	ACTC1, TTN, TPM1, MB	47	215	13528	5.35497	1	0.252588	42.1784
GOTERM_BP_FAT	GO:0032989~cellular component morphogenesis	5	9.43396	0.0453309	ACTC1, MYOZ1, TTN, CAPN3, TPM1	47	397	13528	3.62506	1	0.295301	49.5671
KEGG_PATHWAY	hsa05410:Hypertrophic cardiomyopathy (HCM)	3	5.66038	0.0838485	ACTC1, TTN, TPM1	30	85	5085	5.98235	0.888009	0.305727	50.8603
KEGG_PATHWAY	hsa05414:Dilated cardiomyopathy	3	5.66038	0.0959711	ACTC1, TTN, TPM1	30	92	5085	5.52717	0.919729	0.302558	55.894
GOTERM_BP_FAT	GO:0048729~tissue morphogenesis	3	5.66038	0.124789	ACTC1, TTN, TPM1	47	180	13528	4.79716	1	0.566654	86.0095
Annotation Cluster 6	Enrichment Score: 2.7607224481043784
Category	Term	Count	%	PValue	Genes	List Total	Pop Hits	Pop Total	Fold Enrichment	Bonferroni	Benjamini	FDR
GOTERM_BP_FAT	GO:0030048~actin filament-based movement	4	7.54717	6.21328e-05	ACTC1, MYL1, MYH4, TPM1	47	23	13528	50.0574	0.036355	0.00115659	0.0916423
GOTERM_BP_FAT	GO:0007517~muscle organ development	7	13.2075	7.46413e-05	CAV1, ACTC1, NEB, MYL1, TTN, CAPN3, TPM1	47	211	13528	9.54886	0.0435128	0.00134721	0.110082
GOTERM_BP_FAT	GO:0030049~muscle filament sliding	3	5.66038	0.00040109	MYL1, MYH4, TPM1	47	9	13528	95.9433	0.212662	0.0066196	0.590208
GOTERM_BP_FAT	GO:0033275~actin-myosin filament sliding	3	5.66038	0.00040109	MYL1, MYH4, TPM1	47	9	13528	95.9433	0.212662	0.0066196	0.590208
GOTERM_BP_FAT	GO:0070252~actin-mediated cell contraction	3	5.66038	0.00040109	MYL1, MYH4, TPM1	47	9	13528	95.9433	0.212662	0.0066196	0.590208
GOTERM_BP_FAT	GO:0030705~cytoskeleton-dependent intracellular transport	4	7.54717	0.000723656	ACTC1, MYL1, MYH4, TPM1	47	52	13528	22.1408	0.350437	0.0112899	1.06251
GOTERM_BP_FAT	GO:0060048~cardiac muscle contraction	3	5.66038	0.00186436	ACTC1, MYL1, TPM1	47	19	13528	45.4468	0.671165	0.0244126	2.71601
GOTERM_BP_FAT	GO:0060047~heart contraction	3	5.66038	0.00273463	ACTC1, MYL1, TPM1	47	23	13528	37.543	0.804476	0.034129	3.96013
GOTERM_BP_FAT	GO:0003015~heart process	3	5.66038	0.00273463	ACTC1, MYL1, TPM1	47	23	13528	37.543	0.804476	0.034129	3.96013
GOTERM_BP_FAT	GO:0008015~blood circulation	4	7.54717	0.0251942	CAV1, ACTC1, MYL1, TPM1	47	186	13528	6.18989	1	0.195278	31.3756
GOTERM_BP_FAT	GO:0003013~circulatory system process	4	7.54717	0.0251942	CAV1, ACTC1, MYL1, TPM1	47	186	13528	6.18989	1	0.195278	31.3756
GOTERM_BP_FAT	GO:0046907~intracellular transport	4	7.54717	0.38801	ACTC1, MYL1, MYH4, TPM1	47	657	13528	1.75239	1	0.935115	99.9287
Annotation Cluster 7	Enrichment Score: 1.9693319058864922
Category	Term	Count	%	PValue	Genes	List Total	Pop Hits	Pop Total	Fold Enrichment	Bonferroni	Benjamini	FDR
GOTERM_BP_FAT	GO:0006937~regulation of muscle contraction	6	11.3208	4.29115e-06	TNNT3, CAV1, TNNC2, ATP2A1, MYBPH, TPM1	47	72	13528	23.9858	0.00255427	0.000102296	0.00633172
GOTERM_BP_FAT	GO:0006942~regulation of striated muscle contraction	3	5.66038	0.00250224	TNNT3, ATP2A1, MYBPH	47	22	13528	39.2495	0.775348	0.0319398	3.62936
GOTERM_BP_FAT	GO:0044057~regulation of system process	6	11.3208	0.00383293	TNNT3, CAV1, TNNC2, ATP2A1, MYBPH, TPM1	47	309	13528	5.58893	0.898613	0.043061	5.50907
GOTERM_BP_FAT	GO:0051240~positive regulation of multicellular organismal process	3	5.66038	0.201223	CAV1, ATP2A1, TPM1	47	244	13528	3.53889	1	0.734409	96.3674
GOTERM_BP_FAT	GO:0051336~regulation of hydrolase activity	3	5.66038	0.318478	TNNT3, CAV1, TPM1	47	337	13528	2.56228	1	0.886551	99.651
GOTERM_BP_FAT	GO:0033554~cellular response to stress	3	5.66038	0.579184	CAV1, ATP2A1, TPM1	47	566	13528	1.5256	1	0.990811	99.9997
Annotation Cluster 8	Enrichment Score: 1.8749246643982713
Category	Term	Count	%	PValue	Genes	List Total	Pop Hits	Pop Total	Fold Enrichment	Bonferroni	Benjamini	FDR
GOTERM_BP_FAT	GO:0009150~purine ribonucleotide metabolic process	5	9.43396	0.00121363	ALDOA, ADSSL1, AK1, ATP2A1, AMPD1	47	138	13528	10.4286	0.515077	0.0170849	1.77593
GOTERM_BP_FAT	GO:0009259~ribonucleotide metabolic process	5	9.43396	0.00153235	ALDOA, ADSSL1, AK1, ATP2A1, AMPD1	47	147	13528	9.79013	0.599074	0.020558	2.23741
GOTERM_BP_FAT	GO:0006163~purine nucleotide metabolic process	5	9.43396	0.00359842	ALDOA, ADSSL1, AK1, ATP2A1, AMPD1	47	186	13528	7.73736	0.883344	0.0429	5.1803
GOTERM_BP_FAT	GO:0009152~purine ribonucleotide biosynthetic process	4	7.54717	0.00730324	ALDOA, ADSSL1, ATP2A1, AMPD1	47	117	13528	9.84033	0.987332	0.0763582	10.2516
GOTERM_BP_FAT	GO:0009260~ribonucleotide biosynthetic process	4	7.54717	0.00856435	ALDOA, ADSSL1, ATP2A1, AMPD1	47	124	13528	9.28483	0.994062	0.08601	11.9194
GOTERM_BP_FAT	GO:0006164~purine nucleotide biosynthetic process	4	7.54717	0.013817	ALDOA, ADSSL1, ATP2A1, AMPD1	47	148	13528	7.77918	0.99975	0.12333	18.5599
GOTERM_BP_FAT	GO:0009165~nucleotide biosynthetic process	4	7.54717	0.0251942	ALDOA, ADSSL1, ATP2A1, AMPD1	47	186	13528	6.18989	1	0.195278	31.3756
GOTERM_BP_FAT	GO:0034654~nucleobase, nucleoside, nucleotide and nucleic acid biosynthetic process	4	7.54717	0.0277066	ALDOA, ADSSL1, ATP2A1, AMPD1	47	193	13528	5.96538	1	0.20499	33.9397
GOTERM_BP_FAT	GO:0034404~nucleobase, nucleoside and nucleotide biosynthetic process	4	7.54717	0.0277066	ALDOA, ADSSL1, ATP2A1, AMPD1	47	193	13528	5.96538	1	0.20499	33.9397
GOTERM_BP_FAT	GO:0044271~nitrogen compound biosynthetic process	4	7.54717	0.0980756	ALDOA, ADSSL1, ATP2A1, AMPD1	47	325	13528	3.54252	1	0.491385	78.1977
KEGG_PATHWAY	hsa00230:Purine metabolism	3	5.66038	0.216581	ADSSL1, AK1, AMPD1	30	153	5085	3.32353	0.997762	0.533628	86.1977
Annotation Cluster 9	Enrichment Score: 1.7803964126316456
Category	Term	Count	%	PValue	Genes	List Total	Pop Hits	Pop Total	Fold Enrichment	Bonferroni	Benjamini	FDR
GOTERM_BP_FAT	GO:0009150~purine ribonucleotide metabolic process	5	9.43396	0.00121363	ALDOA, ADSSL1, AK1, ATP2A1, AMPD1	47	138	13528	10.4286	0.515077	0.0170849	1.77593
GOTERM_BP_FAT	GO:0009259~ribonucleotide metabolic process	5	9.43396	0.00153235	ALDOA, ADSSL1, AK1, ATP2A1, AMPD1	47	147	13528	9.79013	0.599074	0.020558	2.23741
GOTERM_BP_FAT	GO:0006163~purine nucleotide metabolic process	5	9.43396	0.00359842	ALDOA, ADSSL1, AK1, ATP2A1, AMPD1	47	186	13528	7.73736	0.883344	0.0429	5.1803
GOTERM_BP_FAT	GO:0046034~ATP metabolic process	3	5.66038	0.0495126	ALDOA, AK1, ATP2A1	47	105	13528	8.22371	1	0.311778	52.7303
GOTERM_BP_FAT	GO:0009205~purine ribonucleoside triphosphate metabolic process	3	5.66038	0.059993	ALDOA, AK1, ATP2A1	47	117	13528	7.38025	1	0.358699	59.8644
GOTERM_BP_FAT	GO:0009199~ribonucleoside triphosphate metabolic process	3	5.66038	0.0608985	ALDOA, AK1, ATP2A1	47	118	13528	7.31771	1	0.359692	60.4311
GOTERM_BP_FAT	GO:0009144~purine nucleoside triphosphate metabolic process	3	5.66038	0.0645674	ALDOA, AK1, ATP2A1	47	122	13528	7.07778	1	0.373752	62.6519
GOTERM_BP_FAT	GO:0009141~nucleoside triphosphate metabolic process	3	5.66038	0.0730863	ALDOA, AK1, ATP2A1	47	131	13528	6.59152	1	0.401911	67.3682
Annotation Cluster 10	Enrichment Score: 1.7683065131688582
Category	Term	Count	%	PValue	Genes	List Total	Pop Hits	Pop Total	Fold Enrichment	Bonferroni	Benjamini	FDR
GOTERM_BP_FAT	GO:0051493~regulation of cytoskeleton organization	5	9.43396	0.00114972	CAV1, NEB, CAPZA2, TPM1, CAPZB	47	136	13528	10.582	0.496225	0.0165835	1.68314
GOTERM_BP_FAT	GO:0032956~regulation of actin cytoskeleton organization	4	7.54717	0.00340634	NEB, CAPZA2, TPM1, CAPZB	47	89	13528	12.9362	0.869142	0.0414826	4.91023
GOTERM_BP_FAT	GO:0032970~regulation of actin filament-based process	4	7.54717	0.00374012	NEB, CAPZA2, TPM1, CAPZB	47	92	13528	12.5143	0.892825	0.043683	5.37909
GOTERM_BP_FAT	GO:0033043~regulation of organelle organization	5	9.43396	0.00620535	CAV1, NEB, CAPZA2, TPM1, CAPZB	47	217	13528	6.63202	0.97552	0.0663952	8.77578
GOTERM_BP_FAT	GO:0044087~regulation of cellular component biogenesis	4	7.54717	0.0123664	CAV1, CAPZA2, TPM1, CAPZB	47	142	13528	8.10788	0.999399	0.112741	16.7742
GOTERM_BP_FAT	GO:0030832~regulation of actin filament length	3	5.66038	0.0193688	NEB, CAPZA2, CAPZB	47	63	13528	13.7062	0.999991	0.161904	25.0692
GOTERM_BP_FAT	GO:0032271~regulation of protein polymerization	3	5.66038	0.0223515	CAV1, CAPZA2, CAPZB	47	68	13528	12.6984	0.999999	0.182156	28.3627
GOTERM_BP_FAT	GO:0043254~regulation of protein complex assembly	3	5.66038	0.0374944	CAV1, CAPZA2, CAPZB	47	90	13528	9.59433	1	0.256062	43.1012
GOTERM_BP_FAT	GO:0032535~regulation of cellular component size	3	5.66038	0.235023	NEB, CAPZA2, CAPZB	47	271	13528	3.18631	1	0.787802	98.0807
GOTERM_BP_FAT	GO:0006928~cell motion	3	5.66038	0.483809	CAPZA2, TPM1, CAPZB	47	475	13528	1.81787	1	0.97399	99.9942

## Sheet: d) more ab. in 3 m Cluster 1
Proteins related to muscle, being more abundant in muscles of 3 month old WT animals as compared to muscles of 2 day old WT animals.
OFFICIAL_GENE_SYMBOL	GENE NAME
ACTC1	actin, alpha, cardiac muscle 1
ALDOA	aldolase A, fructose-bisphosphate
GAMT	guanidinoacetate N-methyltransferase
MB	myoglobin
MYOM2	myomesin (M-protein) 2, 165kDa
MYOM1	myomesin 1, 185kDa
MYBPC2	myosin binding protein C, fast type
MYH13	myosin, heavy chain 13, skeletal muscle
MYH4	myosin, heavy chain 4, skeletal muscle
MYL1	myosin, light chain 1, alkali; skeletal, fast
PGAM2	phosphoglycerate mutase 2 (muscle)
TTN	titin
TMOD4	tropomodulin 4 (muscle)
TPM1	tropomyosin 1 (alpha)
TNNC2	troponin C type 2 (fast)
TNNI2	troponin I type 2 (skeletal, fast)
tnnt3	troponin T type 3 (skeletal, fast)

## Sheet: e) more ab. in 3 m Cluster 2
Proteins related to related to glycolysis / glucose metabolic processes, being more abundant in muscles of 3 month old WT animals as compared to muscles of 2 day old WT animals.
OFFICIAL_GENE_SYMBOL	GENE NAME
TPI1	TPI1 pseudogene; triosephosphate isomerase 1
ALDOA	aldolase A, fructose-bisphosphate
ALDOC	aldolase C, fructose-bisphosphate
AGL	amylo-1, 6-glucosidase, 4-alpha-glucanotransferase
ENO2	enolase 2 (gamma, neuronal)
ENO3	enolase 3 (beta, muscle)
FBP2	fructose-1,6-bisphosphatase 2
GPI	glucose phosphate isomerase
GAPDH	glyceraldehyde-3-phosphate dehydrogenase-like 6; hypothetical protein LOC100133042; glyceraldehyde-3-phosphate dehydrogenase
LDHA	lactate dehydrogenase A
PGM1	phosphoglucomutase 1
PGK1	phosphoglycerate kinase 1
PGAM2	phosphoglycerate mutase 2 (muscle)
PYGM	phosphorylase, glycogen, muscle

## Sheet: f) DAVID less abundant in 3 m
DAVID analysis of proteins being less abundant in muscles of 3 month old WT animals as compared to muscles of 2 day old WT animals.
Annotation Cluster 1	Enrichment Score: 33.18101298831002
Category	Term	Count	%	PValue	Genes	List Total	Pop Hits	Pop Total	Fold Enrichment	Bonferroni	Benjamini	FDR
GOTERM_BP_FAT	GO:0006414~translational elongation	39	14.3382	5.46208e-40	RPL18, TUFM, RPL17, EEF1B2, RPL14, RPLP2, RPS3, RPS25, RPL30, RPL6, RPS3A, RPL9, RPLP0, RPL8, RPL5, RPL11, RPL12, RPL7A, RPS20, RPL4, RPS27A, RPSA, RPL27, RPS9, EEF2, RPS8, RPS7, RPS18, RPL23, RPS16, RPL22, RPS17, RPL21, RPS15, RPS12, RPS13, EEF1G, RPS10, RPS11	256	101	13528	20.405	8.59732e-37	8.59732e-37	9.12831e-37
KEGG_PATHWAY	hsa03010:Ribosome	35	12.8676	1.50834e-31	RPL18, RPL17, RPL14, RPLP2, RPS3, RPS25, RPL30, RPL6, RPS3A, RPL9, RPLP0, RPL8, RPL5, RPL11, RPL12, RPL7A, RPS20, RPL4, RPS27A, RPSA, RPL27, RPS9, RPS8, RPS7, RPS18, RPL23, RPS16, RPL22, RPS17, RPL21, RPS15, RPS12, RPS13, RPS10, RPS11	144	87	5085	14.2062	1.31226e-29	1.31226e-29	1.63015e-28
GOTERM_BP_FAT	GO:0006412~translation	50	18.3824	3.47619e-30	RPL18, TUFM, RPL17, NACA, EEF1B2, VARS2, RPL14, NARS, RBM3, PABPC4, EIF5, RPLP2, KARS, RPS3, RPS25, RPL30, EIF3B, RPL6, RPS3A, RPL9, RPLP0, RPL8, RPL5, RPL11, RPL12, RPS20, RPL7A, RPL4, RPS27A, RPSA, DARS, GARS, RPL27, RPS9, EEF2, RPS8, RPS7, RPS18, RPL23, RPS16, RPS17, RPL22, EIF4A2, RPL21, RPS15, RPS12, RPS13, EEF1G, RPS10, RPS11	256	331	13528	7.98244	5.47152e-27	2.73576e-27	5.80945e-27
Annotation Cluster 2	Enrichment Score: 5.029325241690793
Category	Term	Count	%	PValue	Genes	List Total	Pop Hits	Pop Total	Fold Enrichment	Bonferroni	Benjamini	FDR
GOTERM_BP_FAT	GO:0006396~RNA processing	31	11.3971	1.46171e-07	FUS, HSD17B10, RPL14, RBM3, PABPC4, SYNCRIP, YBX1, HNRNPA3, DDX17, HNRNPK, HNRNPF, PPP2CA, PCBP1, PCBP2, U2AF1, RPL5, RPL11, HNRNPC, DHX9, PTBP1, HNRNPA2B1, SSB, HNRNPR, RBMX, HNRNPA1, HNRNPU, RPS7, PA2G4, RPS16, RPS17, RPS15	256	547	13528	2.9948	0.000230047	5.75167e-05	0.000244283
GOTERM_BP_FAT	GO:0000375~RNA splicing, via transesterification reactions	16	5.88235	1.95216e-07	FUS, DHX9, PTBP1, HNRNPA2B1, RBMX, HNRNPA1, HNRNPR, HNRNPU, YBX1, HNRNPA3, HNRNPK, HNRNPF, PCBP1, PCBP2, U2AF1, HNRNPC	256	153	13528	5.52614	0.000307224	6.14523e-05	0.000326248
GOTERM_BP_FAT	GO:0000377~RNA splicing, via transesterification reactions with bulged adenosine as nucleophile	16	5.88235	1.95216e-07	FUS, DHX9, PTBP1, HNRNPA2B1, RBMX, HNRNPA1, HNRNPR, HNRNPU, YBX1, HNRNPA3, HNRNPK, HNRNPF, PCBP1, PCBP2, U2AF1, HNRNPC	256	153	13528	5.52614	0.000307224	6.14523e-05	0.000326248
GOTERM_BP_FAT	GO:0000398~nuclear mRNA splicing, via spliceosome	16	5.88235	1.95216e-07	FUS, DHX9, PTBP1, HNRNPA2B1, RBMX, HNRNPA1, HNRNPR, HNRNPU, YBX1, HNRNPA3, HNRNPK, HNRNPF, PCBP1, PCBP2, U2AF1, HNRNPC	256	153	13528	5.52614	0.000307224	6.14523e-05	0.000326248
GOTERM_BP_FAT	GO:0008380~RNA splicing	18	6.61765	2.77975e-05	FUS, DHX9, PTBP1, HNRNPA2B1, SYNCRIP, RBMX, HNRNPA1, HNRNPR, HNRNPU, YBX1, HNRNPA3, HNRNPK, HNRNPF, PCBP1, PPP2CA, PCBP2, U2AF1, HNRNPC	256	284	13528	3.34925	0.0428105	0.00545431	0.0464454
GOTERM_BP_FAT	GO:0016071~mRNA metabolic process	20	7.35294	7.67693e-05	FUS, DHX9, PTBP1, HNRNPA2B1, SYNCRIP, ELAVL1, SSB, RBMX, HNRNPA1, HNRNPR, HNRNPU, YBX1, HNRNPA3, HNRNPK, SERBP1, HNRNPF, PCBP1, PCBP2, U2AF1, HNRNPC	256	370	13528	2.85642	0.113824	0.00925228	0.128221
GOTERM_BP_FAT	GO:0006397~mRNA processing	17	6.25	0.000395544	FUS, DHX9, PTBP1, HNRNPA2B1, SYNCRIP, RBMX, HNRNPA1, HNRNPR, HNRNPU, YBX1, HNRNPA3, HNRNPK, HNRNPF, PCBP1, PCBP2, U2AF1, HNRNPC	256	321	13528	2.79858	0.463511	0.0267111	0.658989
KEGG_PATHWAY	hsa03040:Spliceosome	8	2.94118	0.0634743	HNRNPA3, HNRNPK, PCBP1, U2AF1, HNRNPC, HNRNPA1, RBMX, HNRNPU	144	126	5085	2.24206	0.996672	0.299935	50.7738
Annotation Cluster 3	Enrichment Score: 3.9792594951239075
Category	Term	Count	%	PValue	Genes	List Total	Pop Hits	Pop Total	Fold Enrichment	Bonferroni	Benjamini	FDR
GOTERM_BP_FAT	GO:0043488~regulation of mRNA stability	6	2.20588	4.63419e-05	DHX9, SERBP1, ELAVL1, SYNCRIP, HNRNPU, YBX1	256	22	13528	14.4119	0.070347	0.00726784	0.077419
GOTERM_BP_FAT	GO:0043487~regulation of RNA stability	6	2.20588	7.25263e-05	DHX9, SERBP1, ELAVL1, SYNCRIP, HNRNPU, YBX1	256	24	13528	13.2109	0.107885	0.00946827	0.121138
GOTERM_BP_FAT	GO:0043489~RNA stabilization	5	1.83824	0.000142899	DHX9, ELAVL1, SYNCRIP, HNRNPU, YBX1	256	15	13528	17.6146	0.201435	0.0131446	0.238547
GOTERM_BP_FAT	GO:0048255~mRNA stabilization	5	1.83824	0.000142899	DHX9, ELAVL1, SYNCRIP, HNRNPU, YBX1	256	15	13528	17.6146	0.201435	0.0131446	0.238547
GOTERM_BP_FAT	GO:0010608~posttranscriptional regulation of gene expression	14	5.14706	0.000185001	DHX9, RBM3, EIF5, ELAVL1, SYNCRIP, CALR, YBX1, HNRNPU, PA2G4, APOA1, EIF3B, EIF4A2, SERBP1, HSPD1	256	211	13528	3.50622	0.252648	0.0137718	0.308727
Annotation Cluster 4	Enrichment Score: 3.2418018724627418
Category	Term	Count	%	PValue	Genes	List Total	Pop Hits	Pop Total	Fold Enrichment	Bonferroni	Benjamini	FDR
GOTERM_BP_FAT	GO:0065003~macromolecular complex assembly	29	10.6618	5.74553e-05	HSD17B10, NAP1L1, CALR, NAP1L4, APOA4, NDUFS5, TUBB, LONP1, APOA1, GSN, HIST2H2AC, NPM1, TGM2, H2AFY, HSPA4, KPNB1, HIST1H2BB, TCP1, HSP90AA1, DARS, HIST1H1B, YWHAB, ANXA5, SEPT11, RPS15, TUBA4A, HSPD1, LAMC1, SEPT7	256	665	13528	2.30446	0.0864683	0.00818786	0.0959767
GOTERM_BP_FAT	GO:0034622~cellular macromolecular complex assembly	18	6.61765	0.000113205	HIST1H2BB, TCP1, HSP90AA1, HIST1H1B, NAP1L1, CALR, NAP1L4, NDUFS5, TUBB, GSN, HIST2H2AC, RPS15, NPM1, TUBA4A, H2AFY, HSPA4, HSPD1, KPNB1	256	318	13528	2.99116	0.163221	0.0118094	0.189022
GOTERM_BP_FAT	GO:0043933~macromolecular complex subunit organization	29	10.6618	0.000175835	HSD17B10, NAP1L1, CALR, NAP1L4, APOA4, NDUFS5, TUBB, LONP1, APOA1, GSN, HIST2H2AC, NPM1, TGM2, H2AFY, HSPA4, KPNB1, HIST1H2BB, TCP1, HSP90AA1, DARS, HIST1H1B, YWHAB, ANXA5, SEPT11, RPS15, TUBA4A, HSPD1, LAMC1, SEPT7	256	710	13528	2.15841	0.241785	0.0144622	0.293452
GOTERM_BP_FAT	GO:0034621~cellular macromolecular complex subunit organization	18	6.61765	0.000441929	HIST1H2BB, TCP1, HSP90AA1, HIST1H1B, NAP1L1, CALR, NAP1L4, NDUFS5, TUBB, GSN, HIST2H2AC, RPS15, NPM1, TUBA4A, H2AFY, HSPA4, HSPD1, KPNB1	256	357	13528	2.66439	0.5013	0.0285734	0.735999
GOTERM_BP_FAT	GO:0006461~protein complex assembly	20	7.35294	0.003333	HSD17B10, TCP1, HSP90AA1, DARS, YWHAB, ANXA5, CALR, SEPT11, NDUFS5, LONP1, TUBB, GSN, NPM1, TGM2, TUBA4A, HSPA4, HSPD1, LAMC1, SEPT7, KPNB1	256	505	13528	2.09282	0.994778	0.112574	5.42666
GOTERM_BP_FAT	GO:0070271~protein complex biogenesis	20	7.35294	0.003333	HSD17B10, TCP1, HSP90AA1, DARS, YWHAB, ANXA5, CALR, SEPT11, NDUFS5, LONP1, TUBB, GSN, NPM1, TGM2, TUBA4A, HSPA4, HSPD1, LAMC1, SEPT7, KPNB1	256	505	13528	2.09282	0.994778	0.112574	5.42666
GOTERM_BP_FAT	GO:0043623~cellular protein complex assembly	10	3.67647	0.00361461	NDUFS5, TCP1, TUBB, HSP90AA1, GSN, TUBA4A, HSPA4, HSPD1, CALR, KPNB1	256	162	13528	3.26196	0.996653	0.116538	5.87225
Annotation Cluster 5	Enrichment Score: 3.1998652869894295
Category	Term	Count	%	PValue	Genes	List Total	Pop Hits	Pop Total	Fold Enrichment	Bonferroni	Benjamini	FDR
GOTERM_BP_FAT	GO:0042274~ribosomal small subunit biogenesis	5	1.83824	3.66665e-05	RPS16, RPS17, RPS15, NPM1, RPS7	256	11	13528	24.0199	0.0560802	0.00639216	0.0612599
GOTERM_BP_FAT	GO:0042254~ribosome biogenesis	11	4.04412	0.000102809	PA2G4, RPL14, RPS16, RPS17, RPLP0, RPS15, NPM1, RPL5, RPL11, RPL7A, RPS7	256	122	13528	4.7646	0.149414	0.0114927	0.171677
GOTERM_BP_FAT	GO:0034660~ncRNA metabolic process	15	5.51471	0.000119424	HSD17B10, VARS2, DARS, RPL14, NARS, GARS, SSB, KARS, RPS7, PA2G4, RPS16, RPS17, RPS15, RPL5, RPL11	256	230	13528	3.44633	0.171372	0.0116802	0.199395
GOTERM_BP_FAT	GO:0042273~ribosomal large subunit biogenesis	4	1.47059	0.00072012	RPL14, NPM1, RPL5, RPL11	256	10	13528	21.1375	0.678217	0.0396866	1.19669
GOTERM_BP_FAT	GO:0006364~rRNA processing	8	2.94118	0.00174788	PA2G4, RPL14, RPS16, RPS17, RPS15, RPL5, RPL11, RPS7	256	92	13528	4.59511	0.9363	0.0756581	2.8813
GOTERM_BP_FAT	GO:0022613~ribonucleoprotein complex biogenesis	11	4.04412	0.00220344	PA2G4, RPL14, RPS16, RPS17, RPLP0, RPS15, NPM1, RPL5, RPL11, RPL7A, RPS7	256	180	13528	3.22934	0.968946	0.0851788	3.61936
GOTERM_BP_FAT	GO:0016072~rRNA metabolic process	8	2.94118	0.00223196	PA2G4, RPL14, RPS16, RPS17, RPS15, RPL5, RPL11, RPS7	256	96	13528	4.40365	0.970312	0.0822049	3.66538
GOTERM_BP_FAT	GO:0034470~ncRNA processing	10	3.67647	0.00903618	HSD17B10, PA2G4, RPL14, RPS16, RPS17, RPS15, RPL5, RPL11, SSB, RPS7	256	187	13528	2.82587	0.999999	0.19465	14.0754
Annotation Cluster 6	Enrichment Score: 2.7525617988072506
Category	Term	Count	%	PValue	Genes	List Total	Pop Hits	Pop Total	Fold Enrichment	Bonferroni	Benjamini	FDR
KEGG_PATHWAY	hsa00071:Fatty acid metabolism	9	3.30882	1.15465e-05	CPT1B, ACADSB, CPT2, ACSL1, ACADM, ACADL, PECI, HADHA, HADHB	144	40	5085	7.94531	0.00100405	0.00050215	0.0124783
GOTERM_BP_FAT	GO:0006635~fatty acid beta-oxidation	6	2.20588	0.000157682	CPT1B, CPT2, ACADM, ETFDH, HADHA, HADHB	256	28	13528	11.3237	0.219805	0.0136949	0.263194
GOTERM_BP_FAT	GO:0009062~fatty acid catabolic process	6	2.20588	0.000534921	CPT1B, CPT2, ACADM, ETFDH, HADHA, HADHB	256	36	13528	8.80729	0.569234	0.0331265	0.89022
GOTERM_BP_FAT	GO:0019395~fatty acid oxidation	6	2.20588	0.000780251	CPT1B, CPT2, ACADM, ETFDH, HADHA, HADHB	256	39	13528	8.12981	0.707297	0.0401259	1.296
GOTERM_BP_FAT	GO:0034440~lipid oxidation	6	2.20588	0.000780251	CPT1B, CPT2, ACADM, ETFDH, HADHA, HADHB	256	39	13528	8.12981	0.707297	0.0401259	1.296
GOTERM_BP_FAT	GO:0006631~fatty acid metabolic process	12	4.41176	0.00134499	CPT1B, ACADSB, CPT2, PTGES2, ACSL1, ACADM, ETFDH, FABP3, ACADL, PECI, HADHA, HADHB	256	198	13528	3.20265	0.87978	0.0621778	2.22416
GOTERM_BP_FAT	GO:0016054~organic acid catabolic process	8	2.94118	0.00501718	CPT1B, ALDH6A1, CPT2, ACADM, ETFDH, DDAH1, HADHA, HADHB	256	111	13528	3.80856	0.999635	0.141225	8.06228
GOTERM_BP_FAT	GO:0046395~carboxylic acid catabolic process	8	2.94118	0.00501718	CPT1B, ALDH6A1, CPT2, ACADM, ETFDH, DDAH1, HADHA, HADHB	256	111	13528	3.80856	0.999635	0.141225	8.06228
KEGG_PATHWAY	hsa00280:Valine, leucine and isoleucine degradation	6	2.20588	0.00736899	HSD17B10, ALDH6A1, ACADSB, ACADM, HADHA, HADHB	144	44	5085	4.81534	0.474537	0.0878266	7.68245
GOTERM_BP_FAT	GO:0030258~lipid modification	6	2.20588	0.00965176	CPT1B, CPT2, ACADM, ETFDH, HADHA, HADHB	256	69	13528	4.59511	1	0.203753	14.9631
GOTERM_BP_FAT	GO:0044242~cellular lipid catabolic process	6	2.20588	0.0142782	CPT1B, CPT2, ACADM, ETFDH, HADHA, HADHB	256	76	13528	4.17188	1	0.263533	21.3639
GOTERM_BP_FAT	GO:0016042~lipid catabolic process	8	2.94118	0.0457028	APOA4, CPT1B, CPT2, YWHAH, ACADM, ETFDH, HADHA, HADHB	256	173	13528	2.44364	1	0.475806	54.2416
Annotation Cluster 7	Enrichment Score: 2.5550251439312435
Category	Term	Count	%	PValue	Genes	List Total	Pop Hits	Pop Total	Fold Enrichment	Bonferroni	Benjamini	FDR
GOTERM_BP_FAT	GO:0030029~actin filament-based process	14	5.14706	0.000663887	MYL6, TLN1, TNXB, FSCN1, MYH2, MYH9, CALR, ITGB1, PFN1, GSN, LIMCH1, CFL1, RHOA, MYH10	256	241	13528	3.06976	0.648415	0.0379751	1.10373
GOTERM_BP_FAT	GO:0030036~actin cytoskeleton organization	12	4.41176	0.003773	PFN1, TLN1, TNXB, GSN, LIMCH1, CFL1, FSCN1, RHOA, MYH9, CALR, ITGB1, MYH10	256	226	13528	2.80586	0.997394	0.118909	6.122
GOTERM_BP_FAT	GO:0007010~cytoskeleton organization	17	6.25	0.00863264	TLN1, TNXB, RAN, FSCN1, MYH9, CALR, ITGB1, PFN1, TUBB, DES, GSN, LIMCH1, NPM1, CFL1, RHOA, RANBP1, MYH10	256	436	13528	2.06042	0.999999	0.19476	13.4888
Annotation Cluster 8	Enrichment Score: 2.5189863215171724
Category	Term	Count	%	PValue	Genes	List Total	Pop Hits	Pop Total	Fold Enrichment	Bonferroni	Benjamini	FDR
GOTERM_BP_FAT	GO:0046907~intracellular transport	34	12.5	2.57566e-07	MYL6, YWHAZ, CPT2, NAPA, CLTC, CALR, CCHCR1, NPM1, RPL11, RANBP1, VPS35, EHD1, KPNB1, HSPA9, CPT1B, HSP90AA1, RAN, SLC25A6, MYH2, YWHAB, MYH9, TIMM44, HNRNPA1, SLC25A13, YWHAH, RPL23, F2, RPS15, YWHAQ, USO1, SPTBN1, MYBBP1A, LRPPRC, MYH10	256	657	13528	2.73468	0.000405327	6.7566e-05	0.000430447
GOTERM_BP_FAT	GO:0006913~nucleocytoplasmic transport	12	4.41176	0.000180272	CCHCR1, RPL23, RAN, F2, RPS15, NPM1, SPTBN1, CALR, KPNB1, HNRNPA1, MYBBP1A, HSPA9	256	156	13528	4.0649	0.247063	0.0140885	0.300847
GOTERM_BP_FAT	GO:0051169~nuclear transport	12	4.41176	0.000201595	CCHCR1, RPL23, RAN, F2, RPS15, NPM1, SPTBN1, CALR, KPNB1, HNRNPA1, MYBBP1A, HSPA9	256	158	13528	4.01345	0.271919	0.0143211	0.336375
GOTERM_BP_FAT	GO:0006886~intracellular protein transport	18	6.61765	0.00074404	YWHAZ, RAN, YWHAB, NAPA, CALR, CLTC, TIMM44, CCHCR1, YWHAH, RPL23, F2, NPM1, YWHAQ, USO1, SPTBN1, RPL11, KPNB1, HSPA9	256	374	13528	2.54328	0.690115	0.0395933	1.23621
GOTERM_BP_FAT	GO:0006605~protein targeting	13	4.77941	0.000789555	YWHAZ, RAN, YWHAB, CALR, TIMM44, CCHCR1, RPL23, F2, YWHAQ, SPTBN1, RPL11, KPNB1, HSPA9	256	215	13528	3.1952	0.711555	0.0393113	1.31136
GOTERM_BP_FAT	GO:0034613~cellular protein localization	18	6.61765	0.00206955	YWHAZ, RAN, YWHAB, NAPA, CALR, CLTC, TIMM44, CCHCR1, YWHAH, RPL23, F2, NPM1, YWHAQ, USO1, SPTBN1, RPL11, KPNB1, HSPA9	256	411	13528	2.31432	0.961644	0.082233	3.40299
GOTERM_BP_FAT	GO:0070727~cellular macromolecule localization	18	6.61765	0.00221289	YWHAZ, RAN, YWHAB, NAPA, CALR, CLTC, TIMM44, CCHCR1, YWHAH, RPL23, F2, NPM1, YWHAQ, USO1, SPTBN1, RPL11, KPNB1, HSPA9	256	414	13528	2.29755	0.969406	0.0834823	3.63462
GOTERM_BP_FAT	GO:0015031~protein transport	27	9.92647	0.00248122	YWHAZ, NACA, NAPA, PDIA4, CLTC, CALR, CCHCR1, NPM1, RAB11B, RPL11, VPS35, KPNB1, HSPA9, GDI2, RAN, YWHAB, MYH9, TIMM44, HSP90B1, YWHAH, RAB18, RPL23, F2, YWHAQ, USO1, SPTBN1, RAB10	256	762	13528	1.87242	0.979965	0.0888997	4.0668
GOTERM_BP_FAT	GO:0045184~establishment of protein localization	27	9.92647	0.0028217	YWHAZ, NACA, NAPA, PDIA4, CLTC, CALR, CCHCR1, NPM1, RAB11B, RPL11, VPS35, KPNB1, HSPA9, GDI2, RAN, YWHAB, MYH9, TIMM44, HSP90B1, YWHAH, RAB18, RPL23, F2, YWHAQ, USO1, SPTBN1, RAB10	256	769	13528	1.85537	0.988294	0.0982637	4.61255
GOTERM_BP_FAT	GO:0008104~protein localization	29	10.6618	0.00469731	TLN1, YWHAZ, NACA, NAPA, PDIA4, CLTC, CALR, CCHCR1, NPM1, RAB11B, RPL11, VPS35, KPNB1, HSPA9, GDI2, RAN, YWHAB, HSPG2, MYH9, TIMM44, HSP90B1, YWHAH, RAB18, RPL23, F2, YWHAQ, USO1, SPTBN1, RAB10	256	882	13528	1.73749	0.999395	0.135249	7.56708
GOTERM_BP_FAT	GO:0051170~nuclear import	6	2.20588	0.0252918	RPL23, RAN, F2, SPTBN1, KPNB1, HNRNPA1	256	88	13528	3.60298	1	0.361105	34.8264
GOTERM_BP_FAT	GO:0017038~protein import	7	2.57353	0.0376679	YWHAZ, RPL23, RAN, F2, SPTBN1, KPNB1, TIMM44	256	131	13528	2.82371	1	0.437616	47.359
GOTERM_BP_FAT	GO:0033365~protein localization in organelle	7	2.57353	0.0581988	YWHAZ, RPL23, RAN, F2, SPTBN1, KPNB1, TIMM44	256	146	13528	2.5336	1	0.541589	63.2884
GOTERM_BP_FAT	GO:0006606~protein import into nucleus	5	1.83824	0.0792755	RPL23, RAN, F2, SPTBN1, KPNB1	256	86	13528	3.07231	1	0.61825	74.8504
GOTERM_BP_FAT	GO:0034504~protein localization in nucleus	5	1.83824	0.101697	RPL23, RAN, F2, SPTBN1, KPNB1	256	94	13528	2.81084	1	0.680371	83.3429
GOTERM_BP_FAT	GO:0000060~protein import into nucleus, translocation	3	1.10294	0.134206	F2, SPTBN1, KPNB1	256	34	13528	4.66268	1	0.751315	91.0036
Annotation Cluster 9	Enrichment Score: 1.9746680880196785
Category	Term	Count	%	PValue	Genes	List Total	Pop Hits	Pop Total	Fold Enrichment	Bonferroni	Benjamini	FDR
GOTERM_BP_FAT	GO:0051131~chaperone-mediated protein complex assembly	3	1.10294	0.00698222	HSP90AA1, HSPA4, HSPD1	256	7	13528	22.6473	0.999984	0.167906	11.0501
GOTERM_BP_FAT	GO:0006986~response to unfolded protein	6	2.20588	0.0108493	HSP90AA1, HSPB7, HSPA4, HSPD1, DNAJB4, SERPINH1	256	71	13528	4.46567	1	0.214812	16.6653
GOTERM_BP_FAT	GO:0051789~response to protein stimulus	7	2.57353	0.0157254	ACTR3, HSP90AA1, HSPB7, HSPA4, HSPD1, DNAJB4, SERPINH1	256	107	13528	3.45707	1	0.270796	23.2712
Annotation Cluster 10	Enrichment Score: 1.8598298648630942
Category	Term	Count	%	PValue	Genes	List Total	Pop Hits	Pop Total	Fold Enrichment	Bonferroni	Benjamini	FDR
GOTERM_BP_FAT	GO:0034622~cellular macromolecular complex assembly	18	6.61765	0.000113205	HIST1H2BB, TCP1, HSP90AA1, HIST1H1B, NAP1L1, CALR, NAP1L4, NDUFS5, TUBB, GSN, HIST2H2AC, RPS15, NPM1, TUBA4A, H2AFY, HSPA4, HSPD1, KPNB1	256	318	13528	2.99116	0.163221	0.0118094	0.189022
GOTERM_BP_FAT	GO:0034621~cellular macromolecular complex subunit organization	18	6.61765	0.000441929	HIST1H2BB, TCP1, HSP90AA1, HIST1H1B, NAP1L1, CALR, NAP1L4, NDUFS5, TUBB, GSN, HIST2H2AC, RPS15, NPM1, TUBA4A, H2AFY, HSPA4, HSPD1, KPNB1	256	357	13528	2.66439	0.5013	0.0285734	0.735999
GOTERM_BP_FAT	GO:0006334~nucleosome assembly	7	2.57353	0.00504595	HIST1H2BB, HIST1H1B, HIST2H2AC, NPM1, NAP1L1, H2AFY, NAP1L4	256	84	13528	4.40365	0.999652	0.139494	8.10669
GOTERM_BP_FAT	GO:0031497~chromatin assembly	7	2.57353	0.0059837	HIST1H2BB, HIST1H1B, HIST2H2AC, NPM1, NAP1L1, H2AFY, NAP1L4	256	87	13528	4.2518	0.999921	0.152725	9.54347
GOTERM_BP_FAT	GO:0065004~protein-DNA complex assembly	7	2.57353	0.00742386	HIST1H2BB, HIST1H1B, HIST2H2AC, NPM1, NAP1L1, H2AFY, NAP1L4	256	91	13528	4.0649	0.999992	0.17492	11.7089
GOTERM_BP_FAT	GO:0034728~nucleosome organization	7	2.57353	0.00823085	HIST1H2BB, HIST1H1B, HIST2H2AC, NPM1, NAP1L1, H2AFY, NAP1L4	256	93	13528	3.97749	0.999998	0.189272	12.901
GOTERM_BP_FAT	GO:0006333~chromatin assembly or disassembly	8	2.94118	0.0102618	HIST1H2BB, HIST1H1B, HIST2H2AC, NPM1, NAP1L1, CBX3, H2AFY, NAP1L4	256	127	13528	3.32874	1	0.209664	15.8342
GOTERM_BP_FAT	GO:0006323~DNA packaging	7	2.57353	0.0233425	HIST1H2BB, HIST1H1B, HIST2H2AC, NPM1, NAP1L1, H2AFY, NAP1L4	256	117	13528	3.16159	1	0.347744	32.6137
GOTERM_BP_FAT	GO:0006325~chromatin organization	9	3.30882	0.424028	HIST1H2BB, RBBP4, HIST1H1B, HIST2H2AC, NPM1, NAP1L1, CBX3, H2AFY, NAP1L4	256	378	13528	1.25818	1	0.968124	99.9901
KEGG_PATHWAY	hsa05322:Systemic lupus erythematosus	4	1.47059	0.531227	HIST1H2BB, HIST2H2AC, H2AFY, SSB	144	99	5085	1.42677	1	0.896988	99.9722
GOTERM_BP_FAT	GO:0051276~chromosome organization	9	3.30882	0.699232	HIST1H2BB, RBBP4, HIST1H1B, HIST2H2AC, NPM1, NAP1L1, CBX3, H2AFY, NAP1L4	256	485	13528	0.980606	1	0.997286	100
Annotation Cluster 11	Enrichment Score: 1.8172575381386569
Category	Term	Count	%	PValue	Genes	List Total	Pop Hits	Pop Total	Fold Enrichment	Bonferroni	Benjamini	FDR
KEGG_PATHWAY	hsa04512:ECM-receptor interaction	11	4.04412	0.000105177	LAMA2, LAMA4, TNXB, COL6A3, HSPG2, COL6A1, LAMC1, LAMB1, ITGB1, THBS4, FN1	144	84	5085	4.62426	0.00910918	0.00304566	0.113613
KEGG_PATHWAY	hsa04510:Focal adhesion	16	5.88235	0.000463305	ACTB, TLN1, TNXB, CAPN2, ITGB1, LAMA2, LAMA4, CRKL, COL6A3, RHOA, COL6A1, RAP1A, LAMC1, LAMB1, THBS4, FN1	144	201	5085	2.81095	0.0395149	0.0100286	0.499585
GOTERM_BP_FAT	GO:0022610~biological adhesion	20	7.35294	0.0705787	RPSA, TNXB, MYBPC1, HSPG2, POSTN, MYH9, ITGB1, EMILIN1, LAMA2, APOA4, LAMA4, TGFBI, COL6A3, RHOA, COL6A1, MSN, LAMC1, LAMB1, THBS4, FN1	256	701	13528	1.50767	1	0.587781	70.5717
GOTERM_BP_FAT	GO:0007155~cell adhesion	20	7.35294	0.0721332	RPSA, TNXB, MYBPC1, HSPG2, POSTN, MYH9, ITGB1, EMILIN1, LAMA2, APOA4, LAMA4, TGFBI, COL6A3, RHOA, COL6A1, MSN, LAMC1, LAMB1, THBS4, FN1	256	700	13528	1.50982	1	0.590465	71.3836
KEGG_PATHWAY	hsa05222:Small cell lung cancer	6	2.20588	0.0866432	LAMA2, LAMA4, LAMC1, LAMB1, ITGB1, FN1	144	84	5085	2.52232	0.999624	0.371114	62.4493
KEGG_PATHWAY	hsa05200:Pathways in cancer	10	3.67647	0.580927	LAMA2, LAMA4, HSP90B1, CRKL, HSP90AA1, RHOA, LAMC1, LAMB1, ITGB1, FN1	144	328	5085	1.0766	1	0.919714	99.9917
Annotation Cluster 12	Enrichment Score: 1.815844904326644
Category	Term	Count	%	PValue	Genes	List Total	Pop Hits	Pop Total	Fold Enrichment	Bonferroni	Benjamini	FDR
GOTERM_BP_FAT	GO:0043038~amino acid activation	5	1.83824	0.0108228	VARS2, NARS, DARS, GARS, KARS	256	46	13528	5.74389	1	0.217048	16.628
GOTERM_BP_FAT	GO:0006418~tRNA aminoacylation for protein translation	5	1.83824	0.0108228	VARS2, NARS, DARS, GARS, KARS	256	46	13528	5.74389	1	0.217048	16.628
GOTERM_BP_FAT	GO:0043039~tRNA aminoacylation	5	1.83824	0.0108228	VARS2, NARS, DARS, GARS, KARS	256	46	13528	5.74389	1	0.217048	16.628
GOTERM_BP_FAT	GO:0006399~tRNA metabolic process	7	2.57353	0.0242193	HSD17B10, VARS2, NARS, DARS, GARS, SSB, KARS	256	118	13528	3.1348	1	0.355015	33.6176
KEGG_PATHWAY	hsa00970:Aminoacyl-tRNA biosynthesis	5	1.83824	0.0271394	VARS2, NARS, DARS, GARS, KARS	144	41	5085	4.3064	0.908714	0.195564	25.7227
Annotation Cluster 13	Enrichment Score: 1.7819813867305643
Category	Term	Count	%	PValue	Genes	List Total	Pop Hits	Pop Total	Fold Enrichment	Bonferroni	Benjamini	FDR
GOTERM_BP_FAT	GO:0007264~small GTPase mediated signal transduction	14	5.14706	0.00527165	GDI2, G3BP1, YWHAB, IQGAP1, CRKL, APOA1, RAB18, CFL1, RAB11B, RHOA, YWHAQ, RAP1A, RAB10, ARHGDIA	256	305	13528	2.42561	0.999756	0.142784	8.45446
GOTERM_BP_FAT	GO:0007265~Ras protein signal transduction	7	2.57353	0.0144409	CRKL, APOA1, G3BP1, CFL1, YWHAB, RHOA, ARHGDIA	256	105	13528	3.52292	1	0.260114	21.5805
KEGG_PATHWAY	hsa04722:Neurotrophin signaling pathway	8	2.94118	0.0592263	YWHAZ, CRKL, YWHAH, YWHAB, YWHAQ, RHOA, RAP1A, ARHGDIA	144	124	5085	2.27823	0.995066	0.315727	48.3062
Annotation Cluster 14	Enrichment Score: 1.6171508392010716
Category	Term	Count	%	PValue	Genes	List Total	Pop Hits	Pop Total	Fold Enrichment	Bonferroni	Benjamini	FDR
GOTERM_BP_FAT	GO:0015909~long-chain fatty acid transport	5	1.83824	0.000573178	CPT1B, CPT2, PLIN2, ANXA1, FABP3	256	21	13528	12.5818	0.594421	0.0341138	0.953601
GOTERM_BP_FAT	GO:0015908~fatty acid transport	5	1.83824	0.00176812	CPT1B, CPT2, PLIN2, ANXA1, FABP3	256	28	13528	9.43638	0.938301	0.0744568	2.91421
GOTERM_BP_FAT	GO:0006839~mitochondrial transport	7	2.57353	0.00187937	CPT1B, YWHAZ, CPT2, HSP90AA1, SLC25A13, SLC25A6, TIMM44	256	69	13528	5.36096	0.948228	0.0769064	3.09488
GOTERM_BP_FAT	GO:0015718~monocarboxylic acid transport	5	1.83824	0.01441	CPT1B, CPT2, PLIN2, ANXA1, FABP3	256	50	13528	5.28437	1	0.262596	21.5395
GOTERM_BP_FAT	GO:0006869~lipid transport	8	2.94118	0.0200003	APOA4, CPT1B, HDLBP, CPT2, APOA1, PLIN2, ANXA1, FABP3	256	145	13528	2.91552	1	0.324693	28.6545
GOTERM_BP_FAT	GO:0010876~lipid localization	8	2.94118	0.0292794	APOA4, CPT1B, HDLBP, CPT2, APOA1, PLIN2, ANXA1, FABP3	256	157	13528	2.69268	1	0.38258	39.1421
GOTERM_BP_FAT	GO:0046942~carboxylic acid transport	6	2.20588	0.144961	CPT1B, CPT2, SLC25A13, PLIN2, ANXA1, FABP3	256	147	13528	2.15689	1	0.769446	92.6997
GOTERM_BP_FAT	GO:0015849~organic acid transport	6	2.20588	0.147884	CPT1B, CPT2, SLC25A13, PLIN2, ANXA1, FABP3	256	148	13528	2.14231	1	0.770775	93.1058
GOTERM_BP_FAT	GO:0015837~amine transport	4	1.47059	0.384597	CPT1B, YWHAZ, CPT2, SLC25A13	256	118	13528	1.79131	1	0.959671	99.97
GOTERM_BP_FAT	GO:0006865~amino acid transport	3	1.10294	0.508433	CPT1B, CPT2, SLC25A13	256	90	13528	1.76146	1	0.982577	99.9993
Annotation Cluster 15	Enrichment Score: 1.3960553634151927
Category	Term	Count	%	PValue	Genes	List Total	Pop Hits	Pop Total	Fold Enrichment	Bonferroni	Benjamini	FDR
GOTERM_BP_FAT	GO:0030705~cytoskeleton-dependent intracellular transport	5	1.83824	0.0164544	MYL6, MYH2, MYH9, LRPPRC, MYH10	256	52	13528	5.08113	1	0.278508	24.2155
GOTERM_BP_FAT	GO:0051656~establishment of organelle localization	5	1.83824	0.0411153	RPS15, NPM1, MYH9, LRPPRC, MYH10	256	69	13528	3.82926	1	0.448628	50.4233
GOTERM_BP_FAT	GO:0051640~organelle localization	5	1.83824	0.0958403	RPS15, NPM1, MYH9, LRPPRC, MYH10	256	92	13528	2.87194	1	0.66249	81.4321
Annotation Cluster 16	Enrichment Score: 1.3872628851030617
Category	Term	Count	%	PValue	Genes	List Total	Pop Hits	Pop Total	Fold Enrichment	Bonferroni	Benjamini	FDR
GOTERM_BP_FAT	GO:0034446~substrate adhesion-dependent cell spreading	3	1.10294	0.00698222	LAMC1, LAMB1, FN1	256	7	13528	22.6473	0.999984	0.167906	11.0501
KEGG_PATHWAY	hsa05222:Small cell lung cancer	6	2.20588	0.0866432	LAMA2, LAMA4, LAMC1, LAMB1, ITGB1, FN1	144	84	5085	2.52232	0.999624	0.371114	62.4493
GOTERM_BP_FAT	GO:0031589~cell-substrate adhesion	5	1.83824	0.113889	RHOA, LAMC1, LAMB1, ITGB1, FN1	256	98	13528	2.69611	1	0.711744	86.744
Annotation Cluster 17	Enrichment Score: 1.2958451275047667
Category	Term	Count	%	PValue	Genes	List Total	Pop Hits	Pop Total	Fold Enrichment	Bonferroni	Benjamini	FDR
GOTERM_BP_FAT	GO:0030048~actin filament-based movement	4	1.47059	0.0088702	MYL6, MYH2, MYH9, MYH10	256	23	13528	9.19022	0.999999	0.194066	13.8346
GOTERM_BP_FAT	GO:0030705~cytoskeleton-dependent intracellular transport	5	1.83824	0.0164544	MYL6, MYH2, MYH9, LRPPRC, MYH10	256	52	13528	5.08113	1	0.278508	24.2155
KEGG_PATHWAY	hsa05416:Viral myocarditis	5	1.83824	0.138353	LAMA2, ACTB, MYH2, MYH9, MYH10	144	71	5085	2.4868	0.999998	0.476781	79.9982
KEGG_PATHWAY	hsa04530:Tight junction	6	2.20588	0.32465	ACTB, PPP2CA, MYH2, RHOA, MYH9, MYH10	144	134	5085	1.58116	1	0.78823	98.5625

## Sheet: g) less ab. in 3 m Cluster 1
Proteins related to translation, being less abbundant in muscles of 3 month old WT animals as compared to muscles of 2 day old WT animals.
OFFICIAL_GENE_SYMBOL	GENE NAME
RBM3	RNA binding motif (RNP1, RRM) protein 3
TUFM	Tu translation elongation factor, mitochondrial
NARS	asparaginyl-tRNA synthetase
DARS	aspartyl-tRNA synthetase
EEF1B2	eukaryotic translation elongation factor 1 beta 2; eukaryotic translation elongation factor 1 beta 2-like
EEF1G	eukaryotic translation elongation factor 1 gamma
EEF2	eukaryotic translation elongation factor 2
EIF3B	eukaryotic translation initiation factor 3, subunit B
EIF5	eukaryotic translation initiation factor 5
GARS	glycyl-tRNA synthetase
KARS	lysyl-tRNA synthetase
NACA	nascent polypeptide-associated complex alpha subunit
PABPC4	poly(A) binding protein, cytoplasmic 4 (inducible form)
RPL11	ribosomal protein L11
RPL12	ribosomal protein L12 pseudogene 2; ribosomal protein L12 pseudogene 32
RPL14	ribosomal protein L14
RPL17	ribosomal protein L17 pseudogene 22; ribosomal protein L17 pseudogene 36;
RPL18	ribosomal protein L18
RPL21	ribosomal protein L21 pseudogene 134;
RPL22	ribosomal protein L22 pseudogene 11; ribosomal protein L22
RPL23	ribosomal protein L23 pseudogene 6; ribosomal protein L23
RPL27	ribosomal protein L27
RPL30	ribosomal protein L30
RPL4	ribosomal protein L4; ribosomal protein L4 pseudogene 5; ribosomal protein L4 pseudogene 4
RPL5	ribosomal protein L5 pseudogene 34; ribosomal protein L5 pseudogene 1; ribosomal protein L5
RPL6	ribosomal protein L6 pseudogene 27; ribosomal protein L6 pseudogene 19; ribosomal protein L6; ribosomal protein L6 pseudogene 10
RPL7A	ribosomal protein L7a pseudogene 70; ribosomal protein L7a; ribosomal protein L7a pseudogene 30;
RPL8	ribosomal protein L8; ribosomal protein L8 pseudogene 2
RPL9	ribosomal protein L9; ribosomal protein L9 pseudogene 25
RPS10	ribosomal protein S10; ribosomal protein S10 pseudogene 4;
RPS11	ribosomal protein S11 pseudogene 5; ribosomal protein S11
RPS12	ribosomal protein S12; ribosomal protein S12 pseudogene 4; ribosomal protein S12 pseudogene 11; ribosomal protein S12 pseudogene 9
RPS13	ribosomal protein S13 pseudogene 8; ribosomal protein S13; ribosomal protein S13 pseudogene 2
RPS15	ribosomal protein S15 pseudogene 5; ribosomal protein S15
RPS16	ribosomal protein S16 pseudogene 1; ribosomal protein S16 pseudogene 10; ribosomal protein S16
RPS17	ribosomal protein S17
RPS18	ribosomal protein S18 pseudogene 12; ribosomal protein S18 pseudogene 5; ribosomal protein S18
RPS20	ribosomal protein S20
RPS25	ribosomal protein S25 pseudogene 8; ribosomal protein S25
RPS27A	ribosomal protein S27a pseudogene 12; ribosomal protein S27a; ribosomal protein S27a pseudogene 11; ribosomal protein S27a pseudogene 16
RPS3	ribosomal protein S3 pseudogene 3; ribosomal protein S3
RPS3A	ribosomal protein S3A pseudogene 5; ribosomal protein S3a pseudogene 47; ribosomal protein S3a pseudogene 49; ribosomal protein S3A;
RPS7	ribosomal protein S7; ribosomal protein S7 pseudogene 11; ribosomal protein S7 pseudogene 4; ribosomal protein S7 pseudogene 10
RPS8	ribosomal protein S8; ribosomal protein S8 pseudogene 8; ribosomal protein S8 pseudogene 10
RPS9	ribosomal protein S9; ribosomal protein S9 pseudogene 4
RPSA	ribosomal protein SA pseudogene 9; ribosomal protein SA pseudogene 8; ribosomal protein SA pseudogene 58;
RPLP0	ribosomal protein, large, P0 pseudogene 2; ribosomal protein, large, P0 pseudogene 3; ribosomal protein, large, P0 pseudogene 6; ribosomal protein, large, P0
RPLP2	ribosomal protein, large, P2 pseudogene 3; ribosomal protein, large, P2
EIF4A2	similar to eukaryotic translation initiation factor 4A2; eukaryotic translation initiation factor 4A, isoform 2
VARS2	valyl-tRNA synthetase 2, mitochondrial (putative)

## Sheet: h) less ab. in 3 m Cluster 2
Proteins related to RNA processing, being less abbundant in muscles of 3 month old WT animals as compared to muscles of 2 day old WT animals.
OFFICIAL_GENE_SYMBOL	GENE NAME
DDX17	DEAD (Asp-Glu-Ala-Asp) box polypeptide 17
DHX9	DEAH (Asp-Glu-Ala-His) box polypeptide 9
ELAVL1	ELAV (embryonic lethal, abnormal vision, Drosophila)-like 1 (Hu antigen R)
RBM3	RNA binding motif (RNP1, RRM) protein 3
SERBP1	SERPINE1 mRNA binding protein 1
SSB	Sjogren syndrome antigen B (autoantigen La)
U2AF1	U2 small nuclear RNA auxiliary factor 1
YBX1	Y box binding protein 1
FUS	fusion (involved in t(12;16) in malignant liposarcoma)
HNRNPA1	heterogeneous nuclear ribonucleoprotein A1-like 3; similar to heterogeneous nuclear ribonucleoprotein A1;
HNRNPA2B1	heterogeneous nuclear ribonucleoprotein A2/B1
HNRNPA3	heterogeneous nuclear ribonucleoprotein A3
HNRNPC	heterogeneous nuclear ribonucleoprotein C (C1/C2)
HNRNPF	heterogeneous nuclear ribonucleoprotein F
HNRNPK	heterogeneous nuclear ribonucleoprotein K; similar to heterogeneous nuclear ribonucleoprotein K
HNRNPR	heterogeneous nuclear ribonucleoprotein R
HNRNPU	heterogeneous nuclear ribonucleoprotein U (scaffold attachment factor A)
HSD17B10	hydroxysteroid (17-beta) dehydrogenase 10
PABPC4	poly(A) binding protein, cytoplasmic 4 (inducible form)
PCBP1	poly(rC) binding protein 1
PCBP2	poly(rC) binding protein 2
PTBP1	polypyrimidine tract binding protein 1
PA2G4	proliferation-associated 2G4, 38kDa; proliferation-associated 2G4 pseudogene 4
PPP2CA	protein phosphatase 2 (formerly 2A), catalytic subunit, alpha isoform
RPL11	ribosomal protein L11
RPL14	ribosomal protein L14
RPL5	ribosomal protein L5 pseudogene 34; ribosomal protein L5 pseudogene 1; ribosomal protein L5
RPS15	ribosomal protein S15 pseudogene 5; ribosomal protein S15
RPS16	ribosomal protein S16 pseudogene 1; ribosomal protein S16 pseudogene 10; ribosomal protein S16
RPS17	ribosomal protein S17
RPS7	ribosomal protein S7; ribosomal protein S7 pseudogene 11; ribosomal protein S7 pseudogene 4; ribosomal protein S7 pseudogene 10
RBMX	similar to RNA binding motif protein, X-linked; similar to hCG2011544; RNA binding motif protein, X-linked
SYNCRIP	synaptotagmin binding, cytoplasmic RNA interacting protein

## Sheet: i) less ab. in 3 m Cluster 3
Proteins related to mRNA stability / posttranscriptional regulation of gene expression, being less abbundant in muscles of 3 month old WT animals as compared to muscles of 2 day old WT animals.
OFFICIAL_GENE_SYMBOL	GENE NAME
DHX9	DEAH (Asp-Glu-Ala-His) box polypeptide 9
ELAVL1	ELAV (embryonic lethal, abnormal vision, Drosophila)-like 1 (Hu antigen R)
RBM3	RNA binding motif (RNP1, RRM) protein 3
SERBP1	SERPINE1 mRNA binding protein 1
YBX1	Y box binding protein 1
APOA1	apolipoprotein A-I
CALR	calreticulin
EIF3B	eukaryotic translation initiation factor 3, subunit B
EIF5	eukaryotic translation initiation factor 5
HSPD1	heat shock 60kDa protein 1 (chaperonin) pseudogene 5; heat shock 60kDa protein 1 (chaperonin) pseudogene 6
HNRNPU	heterogeneous nuclear ribonucleoprotein U (scaffold attachment factor A)
PA2G4	proliferation-associated 2G4, 38kDa; proliferation-associated 2G4 pseudogene 4
EIF4A2	similar to eukaryotic translation initiation factor 4A2; eukaryotic translation initiation factor 4A, isoform 2
SYNCRIP	synaptotagmin binding, cytoplasmic RNA interacting protein
