# Supplementary material for: Progressive muscle proteome changes in a clinically relevant pig model of Duchenne muscular dystrophy
Source: Sci Rep. 2016 Sep 16;6:33362. doi: 10.1038/srep33362 (PMC5025886; doi:10.1038/srep33362)
Supplement: Supplementary Table 4 [file srep33362-s5.xls]

## Sheet: Manuscript - Titel
Supplementary Tables 4: List of age-dependent proteome changes in DMD muscle and results of the corresponding DAVID analysis

## Sheet: a) DMD 3 m vs. 2 d 
Proteins showing differences in abundance between muscles of 3 month and 2 day old DMD animals. Positive log2-fold changes means more abundant in the 3 month old group.
Accession	Protein name according to Uniprot	Gene	Log2-fold change	Post-hoc p.adjust young:WT-young:DMD	Name of protein according to gene annotation	No.
L8B0R9	IgG heavy chain	IGHG	3.66789	0.02154	IgG heavy chain	1
Q5EFJ2	Alkali myosin light chain 3 A2 catalytic	MLC3F	3.65306	0.00063	Alkali myosin light chain 3 A2 catalytic (Ca2+-binding protein-like protein) (MLC3f)	2
F1RF28	Uncharacterized protein	THBS4	3.50462	0.00032	thrombospondin-4 [Sus scrofa]	3
F1RUN2	Serum albumin	ALB	3.23573	0.00099	albumin	4
F1S4J7	Uncharacterized protein	FBP2	3.17792	0.00164	fructose-1,6-bisphosphatase 2	5
P01846	Ig lambda chain C region		2.90497	0.01523		6
F1RK02	Uncharacterized protein (Fragment)	LCP1	2.89336	0.00022	lymphocyte cytosolic protein 1 (L-plastin)	7
P00339	L-lactate dehydrogenase A chain	LDHA	2.84599	8e-05	lactate dehydrogenase A	8
K7GQ48	Uncharacterized protein	A2M	2.81352	0.0281	alpha-2-macroglobulin	9
F1RH20	Uncharacterized protein	MYBPC2	2.76553	0.00102	myosin binding protein C, fast type	10
F1S814	Uncharacterized protein	PGM1	2.28688	3e-05	phosphoglucomutase 1	11
F1SS24	Uncharacterized protein	FN1	2.18269	0.00044	fibronectin 1	12
P02189	Myoglobin	MB	1.97085	0.00725	myoglobin	13
P09571	Serotransferrin	TF	1.848	0.00585	transferrin	14
P00355	Glyceraldehyde-3-phosphate dehydrogenase	GAPDH	1.83996	1e-05	Glyceraldehyde-3-phosphate dehydrogenase (GAPDH) (EC 1.2.1.12)	15
P02543	Vimentin	VIM	1.83592	0.00157	vimentin	16
P08059	Glucose-6-phosphate isomerase	GPI	1.82375	0.00033	glucose phosphate isomerase	17
F1RFY2	Beta-enolase	ENO3	1.81558	9e-05	enolase 3 (beta, muscle)	18
F1SJB5	Annexin	ANXA1	1.80735	0.00258	annexin A1	19
D2XN65	Glycerol-3-phosphate dehydrogenase 1		1.79077	0.0031		20
Q5S1S4	Carbonic anhydrase 3	CA3	1.77821	0.00634	carbonic anhydrase III, muscle specific	21
Q1HL06	6-phosphofructokinase (Fragment)	PFMK	1.66448	0.0004	Muscle 6-phosphofructokinase (Fragment)	22
F1RQQ8	Phosphorylase	PYGM	1.65992	0.00726	phosphorylase, glycogen, muscle	23
B5KJG2	Phosphoglycerate mutase 2	PGAM2	1.56071	3e-05	phosphoglycerate mutase 2 (muscle)	24
B2CNZ7	Cathepsin B	CTSB	1.51602	0.0021	cathepsin B	25
F1SHL9	Pyruvate kinase (Fragment)	PKM	1.46467	2e-05	Pyruvate kinase (EC 2.7.1.40) (Fragment)	26
F1RJT3	Uncharacterized protein (Fragment)	LOC100622075	1.4489	0.00659	dihydropyrimidinase-related protein 3-like [ Sus scrofa (pig) ]	27
P67937	Tropomyosin alpha-4 chain	TPM4	1.36177	0.00074	tropomyosin 4	28
P20305	Gelsolin (Fragment)	GSN	1.35614	0.00068	gelsolin (amyloidosis, Finnish type)	29
A4Z6H0	Adenylosuccinate synthetase isozyme 1	ADSSL1	1.3505	0.00631	Adenylosuccinate synthetase isozyme 1 (AMPSase 1) (AdSS 1) (EC 6.3.4.4) (Adenylosuccinate synthetase, basic isozyme) (Adenylosuccinate synthetase, muscle isozyme) (M-type adenylosuccinate synthetase) (IMP--aspartate ligase 1)	30
P19620	Annexin A2	ANXA2	1.34483	0.00013	Annexin A2 (Annexin II) (Annexin-2) (Calpactin I heavy chain) (Calpactin-1 heavy chain) (Chromobindin-8) (Lipocortin II) (Placental anticoagulant protein IV) (PAP-IV) (Protein I) (p36)	31
Q5XLD3	Creatine kinase M-type	CKM	1.33914	0.00029	creatine kinase, muscle	32
F1RJ25	Fructose-bisphosphate aldolase	ALDOC	1.33342	0.00056	aldolase C, fructose-bisphosphate	33
F1RJ93	Uncharacterized protein (Fragment)	TAGLN2	1.27501	0.00388	transgelin 2	34
O11780	Transforming growth factor-beta-induced protein ig-h3	TGFBI	1.20163	0.02311	transforming growth factor, beta-induced, 68kDa	35
Q6UV40	Fructose-bisphosphate aldolase A (Fragment)	ALDOA	1.19535	0.00489	aldolase A, fructose-bisphosphate	36
E1CAJ6	Protein disulfide isomerase P5	pdi-p5	1.18903	0.00479	Protein disulfide isomerase P5 (Uncharacterized protein)	37
Q6J267	Galectin (Fragment)		1.14405	0.00453		38
P82460	Thioredoxin	TXN	1.1375	3e-05	thioredoxin	39
D0G7F6	Triosephosphate isomerase	TPI1	1.11103	0.00048	TPI1 pseudogene; triosephosphate isomerase 1	40
P80276	Aldose reductase	AKR1B1	1.02857	0.00221	Aldose reductase (AR) (EC 1.1.1.21) (Aldehyde reductase)	41
F2Z5D2	Uncharacterized protein	ACTR3	0.992768	0.01279	ARP3 actin-related protein 3 homolog (yeast)	42
G9F6X8	Prolyl 4-hydroxylase beta polypeptide		0.970854	3e-05		43
F1SMB6	Uncharacterized protein	LOC100520143	0.941106	0.02341	heat shock 27kDa protein 2 [ Sus scrofa (pig) ]	44
E1CAJ5	Glucose regulated protein 58	grp-58	0.910733	0.01428	Protein disulfide-isomerase (EC 5.3.4.1)	45
F2Z5C1	Annexin	ANXA5	0.903038	0.01746	annexin A5	46
F1RU49	Uncharacterized protein	LOC100519531	0.871844	0.01099	alpha-actinin-3-like	47
F1SDX6	Uncharacterized protein	TGM2	0.85599	0.02016	transglutaminase 2 (C polypeptide, protein-glutamine-gamma-glutamyltransferase)	48
B6A7R0	Tubulin alpha 3		0.847997	0.03399		49
I3LVD5	Actin, cytoplasmic 1	ACTB	0.757023	0.00152	actin, beta	50
F1SUM3	Uncharacterized protein (Fragment)	SERPINH1	0.757023	0.002	serpin peptidase inhibitor, clade H (heat shock protein 47), member 1, (collagen binding protein 1)	51
P10775	Ribonuclease inhibitor	RNH1	0.731183	0.00597	Ribonuclease inhibitor (Ribonuclease/angiogenin inhibitor 1)	52
I3LJ88	Uncharacterized protein	TMOD1	0.722466	0.01193	tropomodulin 1	53
Q29092	Endoplasmin	HSP90B1	0.687061	0.00531	Endoplasmin (94 kDa glucose-regulated protein) (GRP-94) (98 kDa protein kinase) (PPK 98) (ppk98) (Heat shock protein 90 kDa beta member 1) (gp96 homolog)	54
P80031	Glutathione S-transferase P	GSTP1	0.687061	0.03243	glutathione S-transferase pi 1	55
F1RVL5	Uncharacterized protein (Fragment)	MYOM2	0.678072	0.04576	myomesin (M-protein) 2, 165kDa	56
A1XQV5	Fast skeletal muscle troponin C	TNNC2	0.669027	0.01777	troponin C type 2 (fast)	57
Q7SIB7	Phosphoglycerate kinase 1	PGK1	0.659925	0.00368	phosphoglycerate kinase 1	58
P28491	Calreticulin	CALR	0.659925	0.00423	calreticulin	59
F1RS36	78 kDa glucose-regulated protein	HSPA5	0.62293	0.00415	hypothetical gene supported by AF216292; NM_005347; heat shock 70kDa protein 5 (glucose-regulated protein, 78kDa)	60
Q6QAS5	60S ribosomal protein L12 (Fragment)	RPL12	-0.599462	0.0154	ribosomal protein L12 pseudogene 2; ribosomal protein L12 pseudogene 32; ribosomal protein L12 pseudogene 35; ribosomal protein L12 pseudogene 19; ribosomal protein L12 pseudogene 6; ribosomal protein L12; ribosomal protein L12 pseudogene 14	1
K7GRF2	Uncharacterized protein	RPL8	-0.599462	0.04008	ribosomal protein L8; ribosomal protein L8 pseudogene 2	2
I3LLI8	Uncharacterized protein (Fragment)		-0.621488	0.00242		3
F1SAW8	Calsequestrin (Fragment)	CASQ2	-0.643856	0.00523	calsequestrin 2 (cardiac muscle)	4
I3LC07	Uncharacterized protein	RAB18	-0.643856	0.03297	RAB18, member RAS oncogene family	5
F1RH92	Uncharacterized protein	MYOT	-0.666576	0.02909	myotilin	6
F2Z5F5	40S ribosomal protein S8 (Fragment)	RPS8	-0.666576	0.03234	ribosomal protein S8; ribosomal protein S8 pseudogene 8; ribosomal protein S8 pseudogene 10	7
F1SMN5	Uncharacterized protein	FLNC	-0.666576	0.04209	filamin C, gamma (actin binding protein 280)	8
M3UZ37	Heterogeneous nuclear ribonucleoprotein A2/B1	HNRNPA2B1	-0.68966	0.00516	heterogeneous nuclear ribonucleoprotein A2/B1	9
Q06A94	ROA1	HNRNPA1	-0.713119	0.00412	heterogeneous nuclear ribonucleoprotein A1-like 3; similar to heterogeneous nuclear ribonucleoprotein A1; heterogeneous nuclear ribonucleoprotein A1 pseudogene 2; heterogeneous nuclear ribonucleoprotein A1; heterogeneous nuclear ribonucleoprotein A1 pseudogene	10
F1SV06	Uncharacterized protein	PABPC4	-0.713119	0.02471	poly(A) binding protein, cytoplasmic 4 (inducible form)	11
I3LRP0	Uncharacterized protein (Fragment)		-0.713119	0.03039		12
F1RHM8	Uncharacterized protein	RANBP1	-0.713119	0.03567	similar to RAN binding protein 1; RAN binding protein 1	13
K7GNZ3	Uncharacterized protein	NACA	-0.713119	0.04855	nascent polypeptide-associated complex alpha subunit	14
I3LQN4	Uncharacterized protein	PHB2	-0.761213	3e-05	prohibitin 2	15
F1RL74	Uncharacterized protein (Fragment)		-0.761213	0.00317		16
A1XQS3	Mitochondrial NDUFA4	NDUFA4	-0.761213	0.00921	NADH dehydrogenase (ubiquinone) 1 alpha subcomplex, 4, 9kDa	17
Q6UAQ9	Electron transfer flavoprotein alpha subunit (Fragment)	ETFA	-0.785875	0.00628	electron-transfer-flavoprotein, alpha polypeptide	18
P11708	Malate dehydrogenase, cytoplasmic	MDH1	-0.785875	0.02533	malate dehydrogenase 1, NAD (soluble)	19
F1RTJ9	60S ribosomal protein L21	RPL21	-0.785875	0.031	ribosomal protein L21 pseudogene 134; ribosomal protein L21 pseudogene 80; ribosomal protein L21 pseudogene 20; ribosomal protein L21 pseudogene 46; ribosomal protein L21 pseudogene 45; ribosomal protein L21 pseudogene 131; ribosomal protein L21 pseudogene 16; ribosomal protein L21 pseudogene 53; ribosomal protein L21 pseudogene 120; ribosomal protein L21 pseudogene 37; ribosomal protein L21 pseu…	20
I3LVI8	60S ribosomal protein L7a	RPL7A	-0.785875	0.0315	ribosomal protein L7a pseudogene 70; ribosomal protein L7a; ribosomal protein L7a pseudogene 30; ribosomal protein L7a pseudogene 66; ribosomal protein L7a pseudogene 27; ribosomal protein L7a pseudogene 11; ribosomal protein L7a pseudogene 62	21
F1SU00	Uncharacterized protein (Fragment)		-0.810966	0.01597		22
F1SAC1	Uncharacterized protein	ECHS1	-0.810966	0.03223	enoyl Coenzyme A hydratase, short chain, 1, mitochondrial	23
Q9MZ15	Voltage-dependent anion-selective channel protein 2	VDAC2	-0.810966	0.03841	voltage-dependent anion channel 2	24
I3LTH8	Uncharacterized protein	NPM1	-0.836501	0.01882	nucleophosmin 1 (nucleolar phosphoprotein B23, numatrin) pseudogene 21; hypothetical LOC100131044; similar to nucleophosmin 1; nucleophosmin (nucleolar phosphoprotein B23, numatrin)	25
F1S1A8	Uncharacterized protein	NDUFS2	-0.862496	0.01745	NADH dehydrogenase (ubiquinone) Fe-S protein 2, 49kDa (NADH-coenzyme Q reductase)	26
F1SLR1	Uncharacterized protein	NDUFA8	-0.862496	0.01858	NADH dehydrogenase (ubiquinone) 1 alpha subcomplex, 8, 19kDa	27
I3LK43	Uncharacterized protein	NDUFS7	-0.888969	0.02037	NADH dehydrogenase (ubiquinone) Fe-S protein 7, 20kDa (NADH-coenzyme Q reductase)	28
F1S297	Isocitrate dehydrogenase [NAD] subunit gamma, mitochondrial	IDH3G	-0.888969	0.04476	isocitrate dehydrogenase 3 (NAD+) gamma	29
I3LS16	NADH dehydrogenase [ubiquinone] 1 alpha subcomplex subunit 2	LOC100515604	-0.915936	1e-05	NADH dehydrogenase [ubiquinone] 1 alpha subcomplex subunit 2	30
I3LQS0	Uncharacterized protein	HNRNPK	-0.915936	0.00038	heterogeneous nuclear ribonucleoprotein K; similar to heterogeneous nuclear ribonucleoprotein K	31
I3LTV6	Cytochrome c oxidase subunit 6A, mitochondrial	COX6A2	-0.915936	0.03439	cytochrome c oxidase subunit VIa polypeptide 2	32
F1SED0	Uncharacterized protein (Fragment)	ACADSB	-0.943416	0.00153	acyl-Coenzyme A dehydrogenase, short/branched chain	33
K7GP58	Uncharacterized protein	AIFM1	-0.943416	0.04479	apoptosis-inducing factor, mitochondrion-associated, 1	34
P79303	UTP--glucose-1-phosphate uridylyltransferase	UGP2	-0.971431	0.00144	UDP-glucose pyrophosphorylase 2	35
F1SU03	Uncharacterized protein	HSPG2	-0.971431	0.00748	heparan sulfate proteoglycan 2	36
I3LPP1	Fumarate hydratase, mitochondrial	FH	-1	0.00078	fumarate hydratase	37
F1SMZ7	Uncharacterized protein	HSPD1	-1	0.00294	heat shock 60kDa protein 1 (chaperonin) pseudogene 5; heat shock 60kDa protein 1 (chaperonin) pseudogene 6; heat shock 60kDa protein 1 (chaperonin) pseudogene 1; heat shock 60kDa protein 1 (chaperonin) pseudogene 4; heat shock 60kDa protein 1 (chaperonin)	38
F2Z5B4	Uncharacterized protein	HNRNPA3	-1	0.00544	heterogeneous nuclear ribonucleoprotein A3	39
P13618	ATP synthase-coupling factor 6, mitochondrial	ATP5J	-1	0.00744	ATP synthase, H+ transporting, mitochondrial F0 complex, subunit F6	40
I3L7T8	Uncharacterized protein		-1	0.01159		41
F1RK10	Succinyl-CoA ligase [ADP-forming] subunit beta, mitochondrial	SUCLA2	-1	0.01345	succinate-CoA ligase, ADP-forming, beta subunit	42
Q9TV63	Myosin-2	MYH2	-1	0.04774	myosin, heavy chain 2, skeletal muscle, adult	43
F1SBN7	Uncharacterized protein	ATP5F1	-1.02915	1e-05	ATP synthase, H+ transporting, mitochondrial F0 complex, subunit B1	44
F1RFQ7	GTP-binding nuclear protein Ran	RAN	-1.02915	0.00063	RAN, member RAS oncogene family	45
F1S418	Uncharacterized protein	PRDX3	-1.02915	0.00113	peroxiredoxin 3	46
I3LAR5	Uncharacterized protein	NACA	-1.02915	0.00639	nascent polypeptide-associated complex alpha subunit	47
F1RUI1	Uncharacterized protein	HSD17B10	-1.02915	0.01694	hydroxysteroid (17-beta) dehydrogenase 10	48
I1SNT9	Ankyrin-repeat domain 2 protein	ANKRD2	-1.02915	0.02605	ankyrin repeat domain 2 (stretch responsive muscle)	49
F1S0P0	Cytochrome c oxidase subunit 6C	COX6C	-1.02915	0.03114	cytochrome c oxidase subunit VIc	50
P41367	Medium-chain specific acyl-CoA dehydrogenase, mitochondrial	ACADM	-1.05889	0.00177	acyl-Coenzyme A dehydrogenase, C-4 to C-12 straight chain	51
O19069	Succinyl-CoA ligase [ADP/GDP-forming] subunit alpha, mitochondrial	SUCLG1	-1.08927	0.00018	succinate-CoA ligase, alpha subunit	52
P62895	Cytochrome c	CYCS	-1.08927	0.00299	Cytochrome c	53
F1S8L9	Uncharacterized protein	HNRNPU	-1.08927	0.01791	heterogeneous nuclear ribonucleoprotein U (scaffold attachment factor A)	54
F1RWL7	Uncharacterized protein	LOC100157053	-1.08927	0.02733	NADH dehydrogenase [ubiquinone] 1 beta subcomplex subunit 8, mitochondrial-like [ Sus scrofa (pig) ]	55
F1S031	Uncharacterized protein	NDUFS6	-1.08927	0.03686	NADH dehydrogenase (ubiquinone) Fe-S protein 6, 13kDa (NADH-coenzyme Q reductase)	56
P09623	Dihydrolipoyl dehydrogenase, mitochondrial	DLD	-1.12029	0.00172	Dihydrolipoyl dehydrogenase, mitochondrial (EC 1.8.1.4) (Dihydrolipoamide dehydrogenase)	57
F1S5Z3	Uncharacterized protein	SARS	-1.12029	0.00285	seryl-tRNA synthetase	58
I3LHZ6	Uncharacterized protein	DHX9	-1.12029	0.01203	DEAH (Asp-Glu-Ala-His) box polypeptide 9	59
F1RKM0	Uncharacterized protein	LMNB1	-1.12029	0.03602	lamin B1	60
F1S5Z8	Uncharacterized protein	SYPL2	-1.152	0.00474	synaptophysin-like 2	61
D0VWV4	Succinate dehydrogenase cytochrome b560 subunit, mitochondrial	SDHC	-1.152	0.0153	succinate dehydrogenase complex, subunit C, integral membrane protein, 15kDa	62
F1SLA0	ATP synthase subunit beta	ATP5B	-1.18442	0.00034	ATP synthase, H+ transporting, mitochondrial F1 complex, beta polypeptide	63
P00346	Malate dehydrogenase, mitochondrial	MDH2	-1.18442	0.00086	malate dehydrogenase 2, NAD (mitochondrial)	64
F1SKQ0	Uncharacterized protein (Fragment)	DDX17	-1.18442	0.01362	DEAD (Asp-Glu-Ala-Asp) box polypeptide 17	65
F2Z4Y1	Uncharacterized protein	YWHAH	-1.21759	0.00044	tyrosine 3-monooxygenase/tryptophan 5-monooxygenase activation protein, eta polypeptide	66
F1RZW0	Uncharacterized protein (Fragment)		-1.21759	0.00252		67
F1SNF6	Uncharacterized protein	CHCHD3	-1.21759	0.02144	coiled-coil-helix-coiled-coil-helix domain containing 3	68
F1RPS8	ATP synthase subunit alpha heart isoform, mitochondrial (Fragment)	ATP5A1	-1.25154	4e-05	ATP synthase, H+ transporting, mitochondrial F1 complex, alpha subunit 1, cardiac muscle	69
Q9N0F1	Dihydrolipoyllysine-residue succinyltransferase component of 2-oxoglutarate dehydrogenase complex, mitochondrial	DLST	-1.25154	0.00018	dihydrolipoamide S-succinyltransferase (E2 component of 2-oxo-glutarate complex); dihydrolipoamide S-succinyltransferase pseudogene (E2 component of 2-oxo-glutarate complex)	70
F1SBU7	Lon protease homolog, mitochondrial	LONP1	-1.25154	0.00139	lon peptidase 1, mitochondrial	71
F1STY1	NADH dehydrogenase [ubiquinone] 1 subunit C2	NDUFC2	-1.25154	0.00179	NADH dehydrogenase (ubiquinone) 1, subcomplex unknown, 2, 14.5kDa	72
F1RSP5	Uncharacterized protein	LOC100524618	-1.25154	0.0036	glutamic-pyruvate transaminase (alanine aminotransferase)	73
Q2EN81	ATP synthase subunit O, mitochondrial	ATP5O	-1.25154	0.00409	ATP synthase, H+ transporting, mitochondrial F1 complex, O subunit	74
F1SSE7	Uncharacterized protein (Fragment)	COL15A1	-1.25154	0.04295	collagen, type XV, alpha 1	75
I3LDC3	Uncharacterized protein	NDUFB10	-1.2863	0.00023	NADH dehydrogenase (ubiquinone) 1 beta subcomplex, 10, 22kDa	76
I3LJ05	Uncharacterized protein	C21orf33	-1.2863	0.00167	chromosome 13 open reading frame, human C21orf33 [ Sus scrofa (pig) ]	77
F1RGI7	Uncharacterized protein	MATR3	-1.2863	0.00378	matrin 3	78
F1RLL9	Uncharacterized protein (Fragment)	COL4A2	-1.2863	0.02564	collagen, type IV, alpha 2	79
F1S9T0	Uncharacterized protein (Fragment)	DNAJB4	-1.32193	0.00099	DnaJ (Hsp40) homolog, subfamily B, member 4	80
Q53DY7	Histone H1.3-like protein (Fragment)		-1.32193	0.00584		81
Q1HBH4	NADH-ubiquinone oxidoreductase chain 5	NADH5	-1.32193	0.0318	NADH-ubiquinone oxidoreductase chain 5 (EC 1.6.5.3)	82
Q29554	Trifunctional enzyme subunit alpha, mitochondrial	HADHA	-1.35845	0.00012	Trifunctional enzyme subunit alpha, mitochondrial (78 kDa gastrin-binding protein) (TP-alpha) [Includes: Long-chain enoyl-CoA hydratase (EC 4.2.1.17); Long chain 3-hydroxyacyl-CoA dehydrogenase (EC 1.1.1.211)]	83
Q007T0	Succinate dehydrogenase [ubiquinone] iron-sulfur subunit, mitochondrial	SDHB	-1.35845	0.00025	succinate dehydrogenase complex, subunit B, iron sulfur (Ip)	84
F1SKM0	Uncharacterized protein	UQCRC1	-1.35845	0.00218	ubiquinol-cytochrome c reductase core protein I	85
F1SHU0	Uncharacterized protein (Fragment)	HIBADH	-1.35845	0.00264	probable 3-hydroxyisobutyrate dehydrogenase, mitochondrial-like [ Sus scrofa (pig) ]	86
A4GR69	Telethonin	TCAP	-1.35845	0.00513	titin-cap (telethonin)	87
Q9TV36	Fibrillin-1	FBN1	-1.35845	0.01742	fibrillin 1	88
Q0QF01	Succinate dehydrogenase [ubiquinone] flavoprotein subunit, mitochondrial	SDHA	-1.39593	3e-05	succinate dehydrogenase complex, subunit A, flavoprotein (Fp)	89
F1SIS9	Uncharacterized protein	NDUFA10	-1.39593	0.0005	NADH dehydrogenase (ubiquinone) 1 alpha subcomplex, 10, 42kDa	90
F1RFI1	Elongation factor Tu	TUFM	-1.39593	0.00136	Tu translation elongation factor, mitochondrial	91
I3LP02	Uncharacterized protein	ACAT1	-1.39593	0.00143	acetyl-Coenzyme A acetyltransferase 1	92
P00506	Aspartate aminotransferase, mitochondrial	GOT2	-1.39593	0.00393	glutamic-oxaloacetic transaminase 2, mitochondrial (aspartate aminotransferase 2)	93
A9X3T3	Peroxisomal D3,D2-enoyl-CoA isomerase	PECI	-1.39593	0.005	peroxisomal D3,D2-enoyl-CoA isomerase	94
I3LPW0	Uncharacterized protein	NDUFB4	-1.39593	0.00695	hypothetical gene supported by AF044957; NM_004547; NADH dehydrogenase (ubiquinone) 1 beta subcomplex, 4, 15kDa	95
I3LCI0	Uncharacterized protein	LOC100525869	-1.39593	0.0159	cytochrome c1, heme protein, mitochondrial-like [ Sus scrofa (pig) ]	96
D2WKD8	Sodium/potassium-transporting ATPase subunit alpha-2	ATP1A2	-1.39593	0.03016	ATPase, Na+/K+ transporting, alpha 2 (+) polypeptide	97
F1SM98	Uncharacterized protein	NDUFV2	-1.4344	0.00011	NADH dehydrogenase (ubiquinone) flavoprotein 2, 24kDa	98
P00503	Aspartate aminotransferase, cytoplasmic	GOT1	-1.4344	0.00067	glutamic-oxaloacetic transaminase 1, soluble (aspartate aminotransferase 1)	99
F1SDN2	Uncharacterized protein	HADHB	-1.47393	2e-05	hydroxyacyl-Coenzyme A dehydrogenase/3-ketoacyl-Coenzyme A thiolase/enoyl-Coenzyme A hydratase (trifunctional protein), beta subunit	100
F1SIF2	Uncharacterized protein	NDUFS3	-1.47393	0.0009	NADH dehydrogenase (ubiquinone) Fe-S protein 3, 30kDa (NADH-coenzyme Q reductase)	101
F1RFX9	Uncharacterized protein	OMC	-1.47393	0.01481	oxoglutarate/malate carrier-like [Sus scrofa (pig)]	102
F1S3W0	Cytochrome b-c1 complex subunit 6	UQCRH	-1.47393	0.03546	Cytochrome b-c1 complex subunit 6	103
P50667	Cytochrome c oxidase subunit 2	MT-CO2	-1.47393	0.04747	Cytochrome c oxidase subunit 2 (Cytochrome c oxidase polypeptide II)	104
P79274	Long-chain specific acyl-CoA dehydrogenase, mitochondrial	ACADL	-1.51457	0.00015	acyl-Coenzyme A dehydrogenase, long chain	105
P79319	Cytochrome C oxidase polypeptide VB (Fragment)		-1.51457	0.00035		106
F1RVN1	Uncharacterized protein	NDUFV1	-1.51457	0.00081	NADH dehydrogenase (ubiquinone) flavoprotein 1, 51kDa	107
I3LRR4	Uncharacterized protein (Fragment)	NDUFV3	-1.51457	0.00289	NADH dehydrogenase (ubiquinone) flavoprotein 3, 10kDa	108
D6QST6	2,4-dienoyl-CoA reductase 1	DECR1	-1.51457	0.00406	2,4-dienoyl CoA reductase 1, mitochondrial	109
I3LSM7	Uncharacterized protein (Fragment)	IMMT	-1.51457	0.00531	inner membrane protein, mitochondrial (mitofilin)	110
A9CQL8	Prostamide/prostaglandin F synthase	FAM213B	-1.51457	0.02063	Prostamide/prostaglandin F synthase (Prostamide/PG F synthase) (Prostamide/PGF synthase) (EC 1.11.1.20)	111
Q95339	ATP synthase subunit f, mitochondrial	ATP5J2	-1.51457	0.02158	ATP synthase, H+ transporting, mitochondrial F0 complex, subunit F2	112
F1RLH7	Uncharacterized protein	COX6B	-1.55639	3e-05	cytochrome C oxidase 6B	113
F1SGH5	Uncharacterized protein	PDHB	-1.55639	3e-05	pyruvate dehydrogenase (lipoamide) beta	114
F1SHD7	Uncharacterized protein (Fragment)	NDUFS1	-1.55639	0.00033	NADH dehydrogenase (ubiquinone) Fe-S protein 1, 75kDa (NADH-coenzyme Q reductase)	115
F1SSH8	Uncharacterized protein	LOC100515636	-1.55639	0.00081	oxoglutarate (alpha-ketoglutarate) dehydrogenase (lipoamide) [ Sus scrofa (pig) ]	116
F1RNZ1	Cytochrome b-c1 complex subunit Rieske, mitochondrial	UQCRFS1	-1.55639	0.00532	ubiquinol-cytochrome c reductase, Rieske iron-sulfur polypeptide-like 1; ubiquinol-cytochrome c reductase, Rieske iron-sulfur polypeptide 1	117
P62802	Histone H4		-1.59946	0.00014		118
F1RPD2	Uncharacterized protein	LOC100620271	-1.59946	0.00698	cytochrome b-c1 complex subunit 2, mitochondrial-like	119
F1SL07	Uncharacterized protein	LOC100524622	-1.59946	0.01421	NADH dehydrogenase (ubiquinone) 1 alpha subcomplex, 9, 39kDa [ Sus scrofa (pig) ]	120
P29804	Pyruvate dehydrogenase E1 component subunit alpha, somatic form, mitochondrial (Fragment)	PDHA1	-1.64386	0	pyruvate dehydrogenase (lipoamide) alpha 1	121
F1SRC5	Aconitate hydratase, mitochondrial (Fragment)	ACO2	-1.64386	4e-05	aconitase 2, mitochondrial	122
Q95N04	Dihydrolipoamide acetyltransferase		-1.64386	0.0009		123
F1RZQ6	Uncharacterized protein	SLC25A4	-1.64386	0.00779	solute carrier family 25 (mitochondrial carrier; adenine nucleotide translocator), member 4	124
F1RW89	Electron transfer flavoprotein-ubiquinone oxidoreductase, mitochondrial	ETFDH	-1.68966	0.00013	electron-transferring-flavoprotein dehydrogenase	125
F1RKU0	Isocitrate dehydrogenase [NAD] subunit alpha, mitochondrial	IDH3A	-1.78588	3e-05	isocitrate dehydrogenase 3 (NAD+) alpha	126
F1S663	Uncharacterized protein	LAMC1	-1.78588	0.00127	laminin, gamma 1 (formerly LAMB2)	127
Q001C6	NDRG2		-1.8365	2e-05		128
I3LER5	Cytochrome c oxidase subunit 4 isoform 1, mitochondrial	COX4I1	-1.8365	0.00042	cytochrome c oxidase subunit IV isoform 1	129
Q1G1L1	Mitochondrial NAD+isocitrate dehydrogenase 3 beta variant 1	IDH3B	-1.8365	0.00216	isocitrate dehydrogenase 3 (NAD+) beta	130
I3L6Q5	Uncharacterized protein	HIST1H1B	-1.88897	8e-05	histone cluster 1, H1b	131
B0LY42	CD147		-1.88897	0.00026		132
D0G0B3	Acetyl-Coenzyme A acyltransferase 2	ACAA2	-1.94342	0.00754	hypothetical LOC648603; acetyl-Coenzyme A acyltransferase 2	133
F1SJ34	Uncharacterized protein	COX5A	-2	0	cytochrome c oxidase subunit Va	134
F1RGJ3	Stress-70 protein, mitochondrial	HSPA9	-2	3e-05	heat shock 70kDa protein 9 (mortalin)	135
M9TGS8	Mitochondrial delta3,delta2-dienoyl-CoA isomerase	Eci1	-2	0.00018	Mitochondrial delta3,delta2-dienoyl-CoA isomerase	136
F1SAE9	Uncharacterized protein (Fragment)	LAMB1	-2	0.00105	laminin, beta 1	137
F1RSZ3	Uncharacterized protein	ACSL1	-2	0.00116	acyl-CoA synthetase long-chain family member 1	138
J9JIL3	Sodium/potassium-transporting ATPase subunit beta-1 (Fragment)	ATP1B1	-2	0.00358	ATPase, Na+/K+ transporting, beta 1 polypeptide	139
F1S8Q4	Uncharacterized protein	ADCK3	-2	0.01989	aarF domain containing kinase 3	140
Q29014	Alpha-1 acid glycoprotein (Fragment)		-2.05889	0.01083		141
F1SE26	Uncharacterized protein	VDAC1P5	-2.18442	0.00088	voltage-dependent anion channel 5, pseudogene	142
F1S5J1	Uncharacterized protein	LRPPRC	-2.18442	0.00314	leucine-rich PPR-motif containing	143
I3LLE3	Uncharacterized protein (Fragment)	LOC100520636	-2.25154	0.00181	very long-chain specific acyl-CoA dehydrogenase, mitochondrial-like [ Sus scrofa (pig) ]	144
F1SA60	Uncharacterized protein (Fragment)	SPTB	-2.55639	0.01356	spectrin, beta, erythrocytic	145
F1S2Z4	Uncharacterized protein	LAMA2	-2.73697	4e-05	laminin, alpha 2	146

## Sheet: b) DMD 3 m vs. 2 d in one group
Protein which were detected either in muscles of 3 month old or in muscles of 2 day old DMD animals.
Accession	Protein name according to Uniprot	Gene	Detected	Intensity in 2 d old DMD	Intensity in 3 m old DMD	Post-hoc p.adjust old:WT-old:DMD (missing values imputed)	Name of protein according to gene annotation	No.
I3LHD8	Uncharacterized protein	LOC100512614	in old only	0	96212000	6e-05	coiled-coil domain containing 85C [Sus scrofa (pig)]	1
F1SJL4	Cartilage intermediate layer protein 1	CILP	in old only	0	25049100	0.00041	cartilage intermediate layer protein, nucleotide pyrophosphohydrolase	2
Q8MJ14	Glutathione peroxidase 1	GPX1	in old only	0	20445100	4e-05	glutathione peroxidase 1	3
F1SVB0	Uncharacterized protein	CAPG	in old only	0	14664000	0.0003	capping protein (actin filament), gelsolin-like	4
A3EX84	Galectin	LGALS3	in old only	0	12627600	0.01393	lectin, galactoside-binding, soluble, 3	5
H8WGD7	Cardiac troponin T isoform 4 domesticus	Tnnt2	in old only	0	11585200	0.00486	troponin T type 2 (cardiac)	6
I3LQ17	Uncharacterized protein		in old only	0	10756700	0.01306		7
I3LEE6	Uncharacterized protein	PCOLCE	in old only	0	6872700	0.03239	procollagen C-endopeptidase enhancer	8
F1SQW8	Uncharacterized protein	ARHGDIB	in old only	0	6352500	0.0132	Rho GDP dissociation inhibitor (GDI) beta	9
P45845	Protein-lysine 6-oxidase	LOX	in old only	0	4605500	0.00862	lysyl oxidase	10
Q8MI72	Complement regulator factor H	FH	in old only	0	4314350	0.03219	fumarate hydratase	11
B8Y4S5	Sarcoglycan delta		in young only	3355500	0	0.04892		1
F1RKX9	Uncharacterized protein	CRKL	in young only	3574300	0	0.0047	v-crk sarcoma virus CT10 oncogene homolog (avian)-like	2
F1S7K3	Perilipin	PLIN5	in young only	4764500	0	0.00527	lipid storage droplet protein 5	3
I3LAF6	Uncharacterized protein		in young only	4952200	0	0.02839		4
F1SL74	Serine hydroxymethyltransferase	LOC100514459	in young only	5011500	0	0.00175	Serine hydroxymethyltransferase (EC 2.1.2.1)	5
F1RVA3	Uncharacterized protein (Fragment)	LOC100623668	in young only	5330800	0	0.02142	gamma-sarcoglycan-like [ Sus scrofa (pig) ]	6
F1SA66	Mitochondrial import inner membrane translocase subunit TIM44	TIMM44	in young only	5722900	0	0.0011	translocase of inner mitochondrial membrane 44 homolog (yeast)	7
F1S9K1	Uncharacterized protein	LOC100739845	in young only	5917000	0	0.01495	isoleucine--tRNA ligase, mitochondrial-like [ Sus scrofa (pig) ]	8
I3LM34	Uncharacterized protein	ADPRHL1	in young only	6068900	0	0.00134	ADP-ribosylhydrolase like 1	9
P46410	Glutamine synthetase	GLUL	in young only	6671300	0	0.01182	Glutamine synthetase (GS) (EC 6.3.1.2) (Glutamate decarboxylase) (EC 4.1.1.15) (Glutamate--ammonia ligase)	10
Q52I78	Nicotinamide phosphoribosyltransferase	NAMPT	in young only	7051100	0	0.00928	Nicotinamide phosphoribosyltransferase (NAmPRTase) (Nampt) (EC 2.4.2.12) (Pre-B-cell colony-enhancing factor 1 homolog) (PBEF) (Visfatin)	11
D2DXL4	PDK4	PDK4	in young only	8194100	0	0.00211	pyruvate dehydrogenase kinase, isozyme 4	12
F1RIU9	Uncharacterized protein	CHCHD2	in young only	9367500	0	0.01983	coiled-coil-helix-coiled-coil-helix domain containing 2; similar to coiled-coil-helix-coiled-coil-helix domain containing 2	13
I3LNZ2	Uncharacterized protein	LOC100510904	in young only	11262500	0	0.00021	histone H1.0-like [ Sus scrofa (pig) ]	14
F1RFD4	Uncharacterized protein	USMG5	in young only	22901300	0	0.00035	up-regulated during skeletal muscle growth 5 homolog (mouse)	15
K7GSK1	Uncharacterized protein	ART3	in young only	25943200	0	0.00437	ADP-ribosyltransferase 3	16
Q5JZM5	Myelin protein-zero (Fragment)	MPZ	in young only	27777600	0	3e-05	myelin protein zero	17
Q71LE2	Histone H3.3	H3F3A	in young only	33628000	0	0.00237	Histone H3.3	18
Q8MJ76	Alpha-fetoprotein	AFP	in young only	256704000	0	1e-05	alpha-fetoprotein	19

## Sheet: c) DAVID more abundant in 3 m
DAVID analysis of proteins being more abundant in muscles of 3 month old DMD animals as compared to muscles of 2 day old DMD animals.
Annotation Cluster 1	Enrichment Score: 8.483709826867065
Category	Term	Count	%	PValue	Genes	List Total	Pop Hits	Pop Total	Fold Enrichment	Bonferroni	Benjamini	FDR
GOTERM_BP_FAT	GO:0006096~glycolysis	10	18.1818	1.2946e-13	ALDOA, GPI, LDHA, TPI1, ALDOC, PGM1, ENO3, PGAM2, PGK1, GAPDH	54	47	13528	53.3018	9.28171e-11	9.28171e-11	1.95843e-10
GOTERM_BP_FAT	GO:0044275~cellular carbohydrate catabolic process	11	20	8.70621e-13	ALDOA, GPI, LDHA, TPI1, PYGM, ALDOC, PGM1, ENO3, PGAM2, PGK1, GAPDH	54	85	13528	32.42	6.24247e-10	3.12123e-10	1.31719e-09
GOTERM_BP_FAT	GO:0006007~glucose catabolic process	10	18.1818	9.79893e-13	ALDOA, GPI, LDHA, TPI1, ALDOC, PGM1, ENO3, PGAM2, PGK1, GAPDH	54	58	13528	43.1928	7.02576e-10	2.34192e-10	1.48247e-09
KEGG_PATHWAY	hsa00010:Glycolysis / Gluconeogenesis	11	20	1.26366e-12	ALDOA, GPI, LDHA, TPI1, ALDOC, PGM1, ENO3, PGAM2, FBP2, PGK1, GAPDH	33	60	5085	28.25	6.44464e-11	6.44464e-11	1.22246e-09
GOTERM_BP_FAT	GO:0019320~hexose catabolic process	10	18.1818	5.04924e-12	ALDOA, GPI, LDHA, TPI1, ALDOC, PGM1, ENO3, PGAM2, PGK1, GAPDH	54	69	13528	36.307	3.62034e-09	9.05086e-10	7.6391e-09
GOTERM_BP_FAT	GO:0046365~monosaccharide catabolic process	10	18.1818	6.59634e-12	ALDOA, GPI, LDHA, TPI1, ALDOC, PGM1, ENO3, PGAM2, PGK1, GAPDH	54	71	13528	35.2843	4.72961e-09	9.45922e-10	9.97972e-09
GOTERM_BP_FAT	GO:0016052~carbohydrate catabolic process	11	20	1.10629e-11	ALDOA, GPI, LDHA, TPI1, PYGM, ALDOC, PGM1, ENO3, PGAM2, PGK1, GAPDH	54	109	13528	25.2817	7.93204e-09	1.32201e-09	1.6737e-08
GOTERM_BP_FAT	GO:0006006~glucose metabolic process	12	21.8182	1.36639e-11	ALDOA, GPI, LDHA, TPI1, PYGM, ALDOC, PGM1, ENO3, PGAM2, FBP2, PGK1, GAPDH	54	153	13528	19.6485	9.79706e-09	1.39958e-09	2.06723e-08
GOTERM_BP_FAT	GO:0046164~alcohol catabolic process	10	18.1818	2.24379e-11	ALDOA, GPI, LDHA, TPI1, ALDOC, PGM1, ENO3, PGAM2, PGK1, GAPDH	54	81	13528	30.9282	1.60879e-08	2.01099e-09	3.39463e-08
GOTERM_BP_FAT	GO:0019318~hexose metabolic process	12	21.8182	1.60206e-10	ALDOA, GPI, LDHA, TPI1, PYGM, ALDOC, PGM1, ENO3, PGAM2, FBP2, PGK1, GAPDH	54	192	13528	15.6574	1.14868e-07	1.27631e-08	2.42376e-07
GOTERM_BP_FAT	GO:0005996~monosaccharide metabolic process	12	21.8182	7.55343e-10	ALDOA, GPI, LDHA, TPI1, PYGM, ALDOC, PGM1, ENO3, PGAM2, FBP2, PGK1, GAPDH	54	222	13528	13.5415	5.41581e-07	5.41581e-08	1.14276e-06
GOTERM_BP_FAT	GO:0006091~generation of precursor metabolites and energy	13	23.6364	2.17718e-09	ALDOA, GPI, LDHA, TPI1, PYGM, ALDOC, PGM1, TXN, ENO3, PGAM2, PGK1, GAPDH, FH	54	313	13528	10.4049	1.56103e-06	1.41912e-07	3.29386e-06
GOTERM_BP_FAT	GO:0006090~pyruvate metabolic process	6	10.9091	5.79892e-07	GPI, LDHA, TPI1, PGM1, PGAM2, FBP2	54	42	13528	35.7884	0.000415696	3.46479e-05	0.000877317
GOTERM_BP_FAT	GO:0006094~gluconeogenesis	5	9.09091	2.49868e-06	GPI, TPI1, PGM1, PGAM2, FBP2	54	25	13528	50.1037	0.00178995	0.000137802	0.0037802
GOTERM_BP_FAT	GO:0019319~hexose biosynthetic process	5	9.09091	6.10794e-06	GPI, TPI1, PGM1, PGAM2, FBP2	54	31	13528	40.4062	0.00436983	0.000312766	0.00924033
GOTERM_BP_FAT	GO:0046364~monosaccharide biosynthetic process	5	9.09091	1.25996e-05	GPI, TPI1, PGM1, PGAM2, FBP2	54	37	13528	33.8539	0.00899328	0.000602083	0.0190603
KEGG_PATHWAY	hsa00030:Pentose phosphate pathway	5	9.09091	1.48999e-05	ALDOA, GPI, ALDOC, PGM1, FBP2	33	25	5085	30.8182	0.000759612	0.000379878	0.0144132
GOTERM_BP_FAT	GO:0046165~alcohol biosynthetic process	5	9.09091	2.53778e-05	GPI, TPI1, PGM1, PGAM2, FBP2	54	44	13528	28.468	0.0180316	0.00113661	0.0383874
GOTERM_BP_FAT	GO:0034637~cellular carbohydrate biosynthetic process	5	9.09091	0.000150336	GPI, TPI1, PGM1, PGAM2, FBP2	54	69	13528	18.1535	0.102192	0.00488797	0.227203
GOTERM_BP_FAT	GO:0016051~carbohydrate biosynthetic process	5	9.09091	0.000804175	GPI, TPI1, PGM1, PGAM2, FBP2	54	107	13528	11.7065	0.438321	0.0184352	1.20975
Annotation Cluster 2	Enrichment Score: 3.9969625901688586
Category	Term	Count	%	PValue	Genes	List Total	Pop Hits	Pop Total	Fold Enrichment	Bonferroni	Benjamini	FDR
GOTERM_BP_FAT	GO:0006936~muscle contraction	7	12.7273	2.80912e-05	TNNT2, ALDOA, MYBPC2, MYOM2, TNNC2, PGAM2, MB	54	153	13528	11.4616	0.0199402	0.0011841	0.0424909
GOTERM_BP_FAT	GO:0003012~muscle system process	7	12.7273	4.75046e-05	TNNT2, ALDOA, MYBPC2, MYOM2, TNNC2, PGAM2, MB	54	168	13528	10.4383	0.033488	0.00189052	0.0718458
GOTERM_BP_FAT	GO:0006941~striated muscle contraction	4	7.27273	0.000765256	ALDOA, TNNC2, PGAM2, MB	54	46	13528	21.7842	0.422414	0.0181303	1.15152
Annotation Cluster 3	Enrichment Score: 3.9372242569063722
Category	Term	Count	%	PValue	Genes	List Total	Pop Hits	Pop Total	Fold Enrichment	Bonferroni	Benjamini	FDR
KEGG_PATHWAY	hsa00030:Pentose phosphate pathway	5	9.09091	1.48999e-05	ALDOA, GPI, ALDOC, PGM1, FBP2	33	25	5085	30.8182	0.000759612	0.000379878	0.0144132
KEGG_PATHWAY	hsa00051:Fructose and mannose metabolism	5	9.09091	5.24961e-05	ALDOA, TPI1, ALDOC, AKR1B1, FBP2	33	34	5085	22.6604	0.00267379	0.000892058	0.0507729
GOTERM_BP_FAT	GO:0006000~fructose metabolic process	3	5.45455	0.0019725	ALDOA, ALDOC, FBP2	54	17	13528	44.2092	0.757239	0.0385613	2.94298
Annotation Cluster 4	Enrichment Score: 2.6029827771232354
Category	Term	Count	%	PValue	Genes	List Total	Pop Hits	Pop Total	Fold Enrichment	Bonferroni	Benjamini	FDR
GOTERM_BP_FAT	GO:0030198~extracellular matrix organization	5	9.09091	0.000722749	LGALS3, TGFBI, LOX, SERPINH1, ANXA2	54	104	13528	12.0442	0.404526	0.017717	1.08789
GOTERM_BP_FAT	GO:0043062~extracellular structure organization	5	9.09091	0.00375929	LGALS3, TGFBI, LOX, SERPINH1, ANXA2	54	163	13528	7.68462	0.932827	0.0622739	5.53886
GOTERM_BP_FAT	GO:0030199~collagen fibril organization	3	5.45455	0.00571424	LOX, SERPINH1, ANXA2	54	29	13528	25.9157	0.983573	0.0854499	8.30469
Annotation Cluster 5	Enrichment Score: 2.3859305594130267
Category	Term	Count	%	PValue	Genes	List Total	Pop Hits	Pop Total	Fold Enrichment	Bonferroni	Benjamini	FDR
GOTERM_BP_FAT	GO:0006916~anti-apoptosis	7	12.7273	0.000146608	GPX1, HSP90B1, ANXA1, TGM2, HSPA5, ANXA5, GSTP1	54	206	13528	8.51277	0.0997888	0.00499348	0.221575
GOTERM_BP_FAT	GO:0043066~negative regulation of apoptosis	8	14.5455	0.000433184	GPX1, HSP90B1, ALB, ANXA1, TGM2, HSPA5, ANXA5, GSTP1	54	354	13528	5.66144	0.267037	0.0118774	0.653365
GOTERM_BP_FAT	GO:0043069~negative regulation of programmed cell death	8	14.5455	0.000471165	GPX1, HSP90B1, ALB, ANXA1, TGM2, HSPA5, ANXA5, GSTP1	54	359	13528	5.58259	0.286737	0.012437	0.71046
GOTERM_BP_FAT	GO:0060548~negative regulation of cell death	8	14.5455	0.000479072	GPX1, HSP90B1, ALB, ANXA1, TGM2, HSPA5, ANXA5, GSTP1	54	360	13528	5.56708	0.290771	0.0121956	0.722343
GOTERM_BP_FAT	GO:0042981~regulation of apoptosis	10	18.1818	0.00370211	GPX1, HSP90B1, ALB, ANXA1, TGM2, HSPA5, CTSB, ANXA5, CALR, GSTP1	54	804	13528	3.1159	0.930006	0.0628032	5.45681
GOTERM_BP_FAT	GO:0043067~regulation of programmed cell death	10	18.1818	0.00395285	GPX1, HSP90B1, ALB, ANXA1, TGM2, HSPA5, CTSB, ANXA5, CALR, GSTP1	54	812	13528	3.0852	0.941563	0.0639086	5.81615
GOTERM_BP_FAT	GO:0010941~regulation of cell death	10	18.1818	0.00405027	GPX1, HSP90B1, ALB, ANXA1, TGM2, HSPA5, CTSB, ANXA5, CALR, GSTP1	54	815	13528	3.07385	0.945521	0.0639955	5.95541
GOTERM_BP_FAT	GO:0042127~regulation of cell proliferation	4	7.27273	0.602744	GPX1, ANXA1, TGM2, CALR	54	787	13528	1.27328	1	0.99579	99.9999
GOTERM_BP_FAT	GO:0033554~cellular response to stress	3	5.45455	0.656512	GPX1, ALB, HSPA5	54	566	13528	1.32784	1	0.998127	100
Annotation Cluster 6	Enrichment Score: 2.157405667577418
Category	Term	Count	%	PValue	Genes	List Total	Pop Hits	Pop Total	Fold Enrichment	Bonferroni	Benjamini	FDR
GOTERM_BP_FAT	GO:0030036~actin cytoskeleton organization	7	12.7273	0.000242411	TNNT2, ALDOA, GSN, CALR, LCP1, TMOD1, ARHGDIB	54	226	13528	7.75942	0.15956	0.00721674	0.366117
GOTERM_BP_FAT	GO:0030029~actin filament-based process	7	12.7273	0.000342298	TNNT2, ALDOA, GSN, CALR, LCP1, TMOD1, ARHGDIB	54	241	13528	7.27647	0.217663	0.00977074	0.516614
GOTERM_BP_FAT	GO:0007010~cytoskeleton organization	7	12.7273	0.00690759	TNNT2, ALDOA, GSN, CALR, LCP1, TMOD1, ARHGDIB	54	436	13528	4.02209	0.993056	0.100344	9.95565
GOTERM_BP_FAT	GO:0007015~actin filament organization	3	5.45455	0.032329	ALDOA, GSN, LCP1	54	72	13528	10.4383	1	0.300236	39.1761
GOTERM_BP_FAT	GO:0007242~intracellular signaling cascade	4	7.27273	0.881246	GSN, TGM2, CALR, ARHGDIB	54	1256	13528	0.79783	1	0.999995	100
Annotation Cluster 7	Enrichment Score: 1.9908426846643599
Category	Term	Count	%	PValue	Genes	List Total	Pop Hits	Pop Total	Fold Enrichment	Bonferroni	Benjamini	FDR
GOTERM_BP_FAT	GO:0042060~wound healing	6	10.9091	0.000882101	GPX1, GSN, ENO3, LOX, ANXA5, FN1	54	191	13528	7.86969	0.468868	0.0195791	1.32625
GOTERM_BP_FAT	GO:0031099~regeneration	4	7.27273	0.00247901	GPX1, GSN, ALDOC, ENO3	54	69	13528	14.5228	0.831304	0.0435162	3.68553
GOTERM_BP_FAT	GO:0042246~tissue regeneration	3	5.45455	0.00692881	GPX1, GSN, ENO3	54	32	13528	23.4861	0.993162	0.098648	9.98476
GOTERM_BP_FAT	GO:0048589~developmental growth	3	5.45455	0.0455997	GPX1, GSN, ENO3	54	87	13528	8.63857	1	0.371724	50.6437
GOTERM_BP_FAT	GO:0040007~growth	3	5.45455	0.160831	GPX1, GSN, ENO3	54	183	13528	4.10686	1	0.715553	92.9544
Annotation Cluster 8	Enrichment Score: 1.7398698143453166
Category	Term	Count	%	PValue	Genes	List Total	Pop Hits	Pop Total	Fold Enrichment	Bonferroni	Benjamini	FDR
GOTERM_BP_FAT	GO:0001666~response to hypoxia	5	9.09091	0.00185124	TF, HSP90B1, PYGM, ALDOC, MB	54	134	13528	9.34771	0.735144	0.0372477	2.76442
GOTERM_BP_FAT	GO:0019725~cellular homeostasis	8	14.5455	0.00215261	ALDOA, TF, GPX1, HSP90B1, PYGM, TXN, TGM2, CALR	54	466	13528	4.30075	0.786707	0.0408992	3.20764
GOTERM_BP_FAT	GO:0070482~response to oxygen levels	5	9.09091	0.00222924	TF, HSP90B1, PYGM, ALDOC, MB	54	141	13528	8.88364	0.798133	0.0412348	3.32002
GOTERM_BP_FAT	GO:0042592~homeostatic process	10	18.1818	0.00234204	ALDOA, TF, GPX1, HSP90B1, PYGM, TXN, TGM2, CALR, FH, MB	54	751	13528	3.3358	0.813851	0.042192	3.48525
GOTERM_BP_FAT	GO:0030005~cellular di-, tri-valent inorganic cation homeostasis	5	9.09091	0.0118965	TF, HSP90B1, PYGM, TGM2, CALR	54	227	13528	5.51803	0.999812	0.152122	16.5617
GOTERM_BP_FAT	GO:0055066~di-, tri-valent inorganic cation homeostasis	5	9.09091	0.0141453	TF, HSP90B1, PYGM, TGM2, CALR	54	239	13528	5.24097	0.999963	0.175294	19.3889
GOTERM_BP_FAT	GO:0030003~cellular cation homeostasis	5	9.09091	0.0173154	TF, HSP90B1, PYGM, TGM2, CALR	54	254	13528	4.93147	0.999996	0.194207	23.2226
GOTERM_BP_FAT	GO:0055080~cation homeostasis	5	9.09091	0.0254787	TF, HSP90B1, PYGM, TGM2, CALR	54	286	13528	4.37969	1	0.254522	32.3257
GOTERM_BP_FAT	GO:0006874~cellular calcium ion homeostasis	4	7.27273	0.0348253	HSP90B1, PYGM, TGM2, CALR	54	183	13528	5.47581	1	0.315678	41.5072
GOTERM_BP_FAT	GO:0055074~calcium ion homeostasis	4	7.27273	0.0372676	HSP90B1, PYGM, TGM2, CALR	54	188	13528	5.33018	1	0.326091	43.7069
GOTERM_BP_FAT	GO:0006875~cellular metal ion homeostasis	4	7.27273	0.0413546	HSP90B1, PYGM, TGM2, CALR	54	196	13528	5.11262	1	0.351178	47.2159
GOTERM_BP_FAT	GO:0055065~metal ion homeostasis	4	7.27273	0.046213	HSP90B1, PYGM, TGM2, CALR	54	205	13528	4.88817	1	0.371691	51.1213
GOTERM_BP_FAT	GO:0006873~cellular ion homeostasis	5	9.09091	0.0583782	TF, HSP90B1, PYGM, TGM2, CALR	54	374	13528	3.34918	1	0.409012	59.749
GOTERM_BP_FAT	GO:0055082~cellular chemical homeostasis	5	9.09091	0.0611891	TF, HSP90B1, PYGM, TGM2, CALR	54	380	13528	3.2963	1	0.420418	61.529
GOTERM_BP_FAT	GO:0050801~ion homeostasis	5	9.09091	0.0757767	TF, HSP90B1, PYGM, TGM2, CALR	54	409	13528	3.06257	1	0.489634	69.6445
GOTERM_BP_FAT	GO:0048878~chemical homeostasis	5	9.09091	0.140052	TF, HSP90B1, PYGM, TGM2, CALR	54	512	13528	2.44647	1	0.675966	89.7993
Annotation Cluster 9	Enrichment Score: 1.6334249180752314
Category	Term	Count	%	PValue	Genes	List Total	Pop Hits	Pop Total	Fold Enrichment	Bonferroni	Benjamini	FDR
GOTERM_BP_FAT	GO:0009611~response to wounding	10	18.1818	0.000193067	TF, GPX1, A2M, GSN, ANXA1, ENO3, CTSB, LOX, ANXA5, FN1	54	530	13528	4.72676	0.129287	0.00600117	0.291695
GOTERM_BP_FAT	GO:0006953~acute-phase response	3	5.45455	0.0106808	TF, A2M, FN1	54	40	13528	18.7889	0.999547	0.142717	14.995
GOTERM_BP_FAT	GO:0002526~acute inflammatory response	3	5.45455	0.0563912	TF, A2M, FN1	54	98	13528	7.66893	1	0.401778	58.4447
GOTERM_BP_FAT	GO:0006954~inflammatory response	4	7.27273	0.134413	TF, A2M, ANXA1, FN1	54	325	13528	3.0833	1	0.667473	88.7392
GOTERM_BP_FAT	GO:0006952~defense response	4	7.27273	0.43542	TF, A2M, ANXA1, FN1	54	615	13528	1.62939	1	0.971682	99.9825
Annotation Cluster 10	Enrichment Score: 1.4905471390634706
Category	Term	Count	%	PValue	Genes	List Total	Pop Hits	Pop Total	Fold Enrichment	Bonferroni	Benjamini	FDR
GOTERM_BP_FAT	GO:0001568~blood vessel development	5	9.09091	0.0153647	GPI, GPX1, TGM2, LOX, ANXA2	54	245	13528	5.11262	0.999985	0.182786	20.8841
GOTERM_BP_FAT	GO:0001944~vasculature development	5	9.09091	0.0166487	GPI, GPX1, TGM2, LOX, ANXA2	54	251	13528	4.99041	0.999994	0.190377	22.4308
GOTERM_BP_FAT	GO:0032101~regulation of response to external stimulus	4	7.27273	0.0243168	GPX1, A2M, TGM2, ANXA2	54	159	13528	6.30235	1	0.251254	31.0947
GOTERM_BP_FAT	GO:0048514~blood vessel morphogenesis	4	7.27273	0.0496032	GPI, GPX1, TGM2, ANXA2	54	211	13528	4.74917	1	0.373536	53.6848
GOTERM_BP_FAT	GO:0001525~angiogenesis	3	5.45455	0.114273	GPI, GPX1, ANXA2	54	148	13528	5.07808	1	0.615613	84.0524

## Sheet: d) more ab. in 3 m - Cluster 1
Proteins related to glycolysis / carbohydrate catabolic processes, being more abundant in muscles of 3 month old DMD animals as compared to muscles of 2 day old DMD animals.
OFFICIAL_GENE_SYMBOL	GENE NAME
TPI1	TPI1 pseudogene; triosephosphate isomerase 1
ALDOA	aldolase A, fructose-bisphosphate
ALDOC	aldolase C, fructose-bisphosphate
ENO3	enolase 3 (beta, muscle)
FBP2	fructose-1,6-bisphosphatase 2
FH	fumarate hydratase
GPI	glucose phosphate isomerase
GAPDH	glyceraldehyde-3-phosphate dehydrogenase-like 6; hypothetical protein LOC100133042; glyceraldehyde-3-phosphate dehydrogenase
LDHA	lactate dehydrogenase A
PGM1	phosphoglucomutase 1
PGK1	phosphoglycerate kinase 1
PGAM2	phosphoglycerate mutase 2 (muscle)
PYGM	phosphorylase, glycogen, muscle
TXN	thioredoxin

## Sheet: e) more ab. in 3 m - Cluster 2
Proteins related to muscle, being more abundant in muscles of 3 month old DMD animals as compared to muscles of 2 day old DMD animals.
OFFICIAL_GENE_SYMBOL	GENE NAME
ALDOA	aldolase A, fructose-bisphosphate
MB	myoglobin
MYOM2	myomesin (M-protein) 2, 165kDa
MYBPC2	myosin binding protein C, fast type
PGAM2	phosphoglycerate mutase 2 (muscle)
TNNC2	troponin C type 2 (fast)
Tnnt2	troponin T type 2 (cardiac)

## Sheet: f) DAVID less abundant in 3 m
DAVID analysis of proteins being less abundant in muscles of 3 month old DMD animals as compared to muscles of 2 day old DMD animals.
Annotation Cluster 1	Enrichment Score: 22.70731269692222
Category	Term	Count	%	PValue	Genes	List Total	Pop Hits	Pop Total	Fold Enrichment	Bonferroni	Benjamini	FDR
GOTERM_BP_FAT	GO:0006091~generation of precursor metabolites and energy	46	35.3846	3.04676e-43	NDUFB4, UQCRC1, ATP5B, UQCRFS1, PDHB, NDUFS7, NDUFS6, IDH3G, GOT1, ETFDH, ATP5O, PDHA1, NDUFS3, SUCLA2, NDUFS2, NDUFS1, ETFA, FH, ATP5J, NDUFA4, DLST, NDUFB10, NDUFA8, SLC25A4, ACO2, SUCLG1, CYCS, ATP5F1, NDUFC2, COX4I1, IDH3B, NDUFA10, IDH3A, COX6C, SDHA, NDUFV3, SDHB, UQCRH, SDHC, NDUFV1, DLD, NDUFV2, COX6A2, ATP5A1, MDH2, MDH1	120	313	13528	16.5678	2.91575e-40	2.91575e-40	4.78682e-40
GOTERM_BP_FAT	GO:0045333~cellular respiration	32	24.6154	3.70598e-41	NDUFB4, UQCRC1, PDHB, NDUFS7, NDUFS6, IDH3G, NDUFS3, SUCLA2, NDUFS2, NDUFS1, FH, NDUFA4, DLST, NDUFB10, NDUFA8, ACO2, SUCLG1, CYCS, NDUFC2, IDH3B, NDUFA10, IDH3A, SDHA, NDUFV3, SDHB, UQCRH, NDUFV1, SDHC, NDUFV2, DLD, MDH2, MDH1	120	97	13528	37.1904	3.54662e-38	1.77331e-38	5.82253e-38
GOTERM_BP_FAT	GO:0015980~energy derivation by oxidation of organic compounds	33	25.3846	8.94666e-37	NDUFB4, UQCRC1, PDHB, NDUFS7, NDUFS6, IDH3G, GOT1, NDUFS3, SUCLA2, NDUFS2, NDUFS1, FH, NDUFA4, DLST, NDUFB10, NDUFA8, ACO2, SUCLG1, CYCS, NDUFC2, IDH3B, NDUFA10, IDH3A, SDHA, NDUFV3, SDHB, UQCRH, NDUFV1, SDHC, NDUFV2, DLD, MDH2, MDH1	120	144	13528	25.8347	8.56196e-34	2.85399e-34	1.40563e-33
KEGG_PATHWAY	hsa05012:Parkinson's disease	32	24.6154	1.02541e-28	NDUFB4, UQCRC1, ATP5B, UQCRFS1, COX5A, NDUFS7, NDUFS6, ATP5O, NDUFS3, NDUFS2, NDUFS1, ATP5J, NDUFA4, NDUFB10, NDUFA8, SLC25A4, CYCS, NDUFC2, ATP5F1, COX4I1, NDUFA10, VDAC2, COX6C, SDHA, NDUFV3, SDHB, UQCRH, NDUFV1, SDHC, NDUFV2, COX6A2, ATP5A1	89	128	5085	14.2837	7.17784e-27	7.17784e-27	1.06121e-25
KEGG_PATHWAY	hsa00190:Oxidative phosphorylation	30	23.0769	1.11777e-25	NDUFB4, UQCRC1, ATP5B, COX5A, UQCRFS1, NDUFS7, NDUFS6, ATP5O, NDUFS3, NDUFS2, NDUFS1, ATP5J, NDUFA4, ATP5J2, NDUFB10, NDUFA8, NDUFC2, ATP5F1, COX4I1, NDUFA10, COX6C, SDHA, NDUFV3, SDHB, UQCRH, NDUFV1, SDHC, NDUFV2, COX6A2, ATP5A1	89	130	5085	13.185	7.82437e-24	3.91218e-24	1.15679e-22
GOTERM_BP_FAT	GO:0022900~electron transport chain	24	18.4615	2.08297e-25	NDUFA4, NDUFB4, UQCRC1, NDUFB10, NDUFA8, CYCS, NDUFC2, NDUFA10, UQCRFS1, SDHA, NDUFV3, NDUFS7, NDUFS6, SDHB, UQCRH, SDHC, NDUFV1, DLD, NDUFV2, ETFDH, NDUFS3, NDUFS2, NDUFS1, ETFA	120	114	13528	23.7333	1.9934e-22	4.98351e-23	3.2726e-22
GOTERM_BP_FAT	GO:0055114~oxidation reduction	41	31.5385	5.94456e-24	NDUFB4, HSD17B10, ACADSB, UQCRC1, PRDX3, UQCRFS1, COX5A, HADHA, HIBADH, PDHB, NDUFS7, NDUFS6, IDH3G, ETFDH, PDHA1, NDUFS3, NDUFS2, NDUFS1, ETFA, NDUFA4, ACADM, NDUFB10, NDUFA8, AIFM1, CYCS, NDUFC2, IDH3B, DECR1, NDUFA10, ACADL, IDH3A, SDHA, NDUFV3, SDHB, UQCRH, NDUFV1, SDHC, NDUFV2, DLD, MDH2, MDH1	120	639	13528	7.23328	5.68894e-21	1.13779e-21	9.33961e-21
KEGG_PATHWAY	hsa05010:Alzheimer's disease	31	23.8462	5.97146e-24	HSD17B10, NDUFB4, UQCRC1, ATP5B, UQCRFS1, COX5A, NDUFS7, NDUFS6, ATP5O, NDUFS3, NDUFS2, NDUFS1, ATP5J, NDUFA4, NDUFB10, NDUFA8, CYCS, NDUFC2, ATP5F1, COX4I1, NDUFA10, COX6C, SDHA, NDUFV3, SDHB, UQCRH, NDUFV1, SDHC, NDUFV2, COX6A2, ATP5A1	89	163	5085	10.8661	4.18002e-22	1.39334e-22	6.17995e-21
KEGG_PATHWAY	hsa05016:Huntington's disease	32	24.6154	7.37053e-24	NDUFB4, UQCRC1, ATP5B, UQCRFS1, COX5A, NDUFS7, NDUFS6, ATP5O, NDUFS3, NDUFS2, NDUFS1, ATP5J, NDUFA4, NDUFB10, NDUFA8, SLC25A4, CYCS, NDUFC2, ATP5F1, COX4I1, NDUFA10, VDAC2, COX6C, SDHA, NDUFV3, SDHB, UQCRH, NDUFV1, SDHC, NDUFV2, COX6A2, ATP5A1	89	180	5085	10.1573	5.15937e-22	1.28984e-22	7.62787e-21
GOTERM_BP_FAT	GO:0006119~oxidative phosphorylation	22	16.9231	7.63113e-24	NDUFA4, NDUFB4, UQCRC1, NDUFB10, NDUFA8, ATP5B, NDUFC2, ATP5F1, NDUFA10, NDUFV3, NDUFS7, NDUFS6, UQCRH, NDUFV1, DLD, NDUFV2, ATP5O, ATP5A1, NDUFS3, NDUFS2, NDUFS1, ATP5J	120	98	13528	25.3075	7.30299e-21	1.21717e-21	1.19894e-20
GOTERM_BP_FAT	GO:0022904~respiratory electron transport chain	19	14.6154	6.62125e-23	NDUFA4, NDUFB4, NDUFB10, UQCRC1, NDUFA8, NDUFC2, NDUFA10, SDHA, NDUFV3, NDUFS7, NDUFS6, SDHB, UQCRH, NDUFV1, DLD, NDUFV2, NDUFS3, NDUFS2, NDUFS1	120	64	13528	33.4677	6.33653e-20	9.05219e-21	1.04028e-19
GOTERM_BP_FAT	GO:0042775~mitochondrial ATP synthesis coupled electron transport	17	13.0769	1.38372e-20	NDUFA4, NDUFB4, NDUFB10, UQCRC1, NDUFA8, NDUFC2, NDUFA10, NDUFV3, NDUFS7, NDUFS6, UQCRH, NDUFV1, DLD, NDUFV2, NDUFS3, NDUFS2, NDUFS1	120	56	13528	34.2226	1.32422e-17	1.10352e-18	2.17399e-17
GOTERM_BP_FAT	GO:0042773~ATP synthesis coupled electron transport	17	13.0769	1.38372e-20	NDUFA4, NDUFB4, NDUFB10, UQCRC1, NDUFA8, NDUFC2, NDUFA10, NDUFV3, NDUFS7, NDUFS6, UQCRH, NDUFV1, DLD, NDUFV2, NDUFS3, NDUFS2, NDUFS1	120	56	13528	34.2226	1.32422e-17	1.10352e-18	2.17399e-17
GOTERM_BP_FAT	GO:0006120~mitochondrial electron transport, NADH to ubiquinone	15	11.5385	3.20673e-19	NDUFA4, NDUFB4, NDUFB10, NDUFA8, NDUFC2, NDUFA10, NDUFV3, NDUFS7, NDUFS6, NDUFV1, DLD, NDUFV2, NDUFS3, NDUFS2, NDUFS1	120	42	13528	40.2619	3.06884e-16	2.19203e-17	5.03816e-16
GOTERM_BP_FAT	GO:0016310~phosphorylation	24	18.4615	3.9851e-07	NDUFA4, NDUFB4, UQCRC1, NDUFB10, NDUFA8, ATP5B, PDK4, NDUFC2, ATP5F1, NDUFA10, NDUFV3, NDUFS7, NDUFS6, UQCRH, NDUFV1, DLD, NDUFV2, ATP5O, ATP5A1, NDUFS3, NDUFS2, NDUFS1, UGP2, ATP5J	120	800	13528	3.382	0.000381301	1.41249e-05	0.000626105
GOTERM_BP_FAT	GO:0006796~phosphate metabolic process	24	18.4615	1.10094e-05	NDUFA4, NDUFB4, UQCRC1, NDUFB10, NDUFA8, ATP5B, PDK4, NDUFC2, ATP5F1, NDUFA10, NDUFV3, NDUFS7, NDUFS6, UQCRH, NDUFV1, DLD, NDUFV2, ATP5O, ATP5A1, NDUFS3, NDUFS2, NDUFS1, UGP2, ATP5J	120	973	13528	2.78068	0.0104807	0.000284718	0.0172957
GOTERM_BP_FAT	GO:0006793~phosphorus metabolic process	24	18.4615	1.10094e-05	NDUFA4, NDUFB4, UQCRC1, NDUFB10, NDUFA8, ATP5B, PDK4, NDUFC2, ATP5F1, NDUFA10, NDUFV3, NDUFS7, NDUFS6, UQCRH, NDUFV1, DLD, NDUFV2, ATP5O, ATP5A1, NDUFS3, NDUFS2, NDUFS1, UGP2, ATP5J	120	973	13528	2.78068	0.0104807	0.000284718	0.0172957
Annotation Cluster 2	Enrichment Score: 15.325285112117705
Category	Term	Count	%	PValue	Genes	List Total	Pop Hits	Pop Total	Fold Enrichment	Bonferroni	Benjamini	FDR
GOTERM_BP_FAT	GO:0045333~cellular respiration	32	24.6154	3.70598e-41	NDUFB4, UQCRC1, PDHB, NDUFS7, NDUFS6, IDH3G, NDUFS3, SUCLA2, NDUFS2, NDUFS1, FH, NDUFA4, DLST, NDUFB10, NDUFA8, ACO2, SUCLG1, CYCS, NDUFC2, IDH3B, NDUFA10, IDH3A, SDHA, NDUFV3, SDHB, UQCRH, NDUFV1, SDHC, NDUFV2, DLD, MDH2, MDH1	120	97	13528	37.1904	3.54662e-38	1.77331e-38	5.82253e-38
GOTERM_BP_FAT	GO:0015980~energy derivation by oxidation of organic compounds	33	25.3846	8.94666e-37	NDUFB4, UQCRC1, PDHB, NDUFS7, NDUFS6, IDH3G, GOT1, NDUFS3, SUCLA2, NDUFS2, NDUFS1, FH, NDUFA4, DLST, NDUFB10, NDUFA8, ACO2, SUCLG1, CYCS, NDUFC2, IDH3B, NDUFA10, IDH3A, SDHA, NDUFV3, SDHB, UQCRH, NDUFV1, SDHC, NDUFV2, DLD, MDH2, MDH1	120	144	13528	25.8347	8.56196e-34	2.85399e-34	1.40563e-33
GOTERM_BP_FAT	GO:0022900~electron transport chain	24	18.4615	2.08297e-25	NDUFA4, NDUFB4, UQCRC1, NDUFB10, NDUFA8, CYCS, NDUFC2, NDUFA10, UQCRFS1, SDHA, NDUFV3, NDUFS7, NDUFS6, SDHB, UQCRH, SDHC, NDUFV1, DLD, NDUFV2, ETFDH, NDUFS3, NDUFS2, NDUFS1, ETFA	120	114	13528	23.7333	1.9934e-22	4.98351e-23	3.2726e-22
KEGG_PATHWAY	hsa05010:Alzheimer's disease	31	23.8462	5.97146e-24	HSD17B10, NDUFB4, UQCRC1, ATP5B, UQCRFS1, COX5A, NDUFS7, NDUFS6, ATP5O, NDUFS3, NDUFS2, NDUFS1, ATP5J, NDUFA4, NDUFB10, NDUFA8, CYCS, NDUFC2, ATP5F1, COX4I1, NDUFA10, COX6C, SDHA, NDUFV3, SDHB, UQCRH, NDUFV1, SDHC, NDUFV2, COX6A2, ATP5A1	89	163	5085	10.8661	4.18002e-22	1.39334e-22	6.17995e-21
GOTERM_BP_FAT	GO:0009060~aerobic respiration	16	12.3077	1.63207e-22	DLST, UQCRC1, ACO2, SUCLG1, IDH3B, PDHB, IDH3A, SDHA, SDHB, IDH3G, UQCRH, SDHC, SUCLA2, MDH2, MDH1, FH	120	35	13528	51.5352	1.56189e-19	1.95236e-20	2.56417e-19
GOTERM_BP_FAT	GO:0046356~acetyl-CoA catabolic process	14	10.7692	1.01773e-21	DLST, ACO2, SUCLG1, IDH3B, PDHB, IDH3A, SDHA, SDHB, IDH3G, SDHC, SUCLA2, MDH2, FH, MDH1	120	23	13528	68.6203	9.73968e-19	1.08219e-19	1.59898e-18
GOTERM_BP_FAT	GO:0006099~tricarboxylic acid cycle	14	10.7692	1.01773e-21	DLST, ACO2, SUCLG1, IDH3B, PDHB, IDH3A, SDHA, SDHB, IDH3G, SDHC, SUCLA2, MDH2, FH, MDH1	120	23	13528	68.6203	9.73968e-19	1.08219e-19	1.59898e-18
GOTERM_BP_FAT	GO:0006084~acetyl-CoA metabolic process	15	11.5385	1.75308e-21	DLST, ACO2, SUCLG1, IDH3B, PDHB, IDH3A, SDHA, SDHB, IDH3G, SDHC, DLD, SUCLA2, MDH2, MDH1, FH	120	31	13528	54.5484	1.6777e-18	1.6777e-19	2.7543e-18
GOTERM_BP_FAT	GO:0009109~coenzyme catabolic process	14	10.7692	9.03593e-21	DLST, ACO2, SUCLG1, IDH3B, PDHB, IDH3A, SDHA, SDHB, IDH3G, SDHC, SUCLA2, MDH2, FH, MDH1	120	26	13528	60.7026	8.64738e-18	7.86126e-19	1.41965e-17
GOTERM_BP_FAT	GO:0051187~cofactor catabolic process	14	10.7692	1.72265e-19	DLST, ACO2, SUCLG1, IDH3B, PDHB, IDH3A, SDHA, SDHB, IDH3G, SDHC, SUCLA2, MDH2, FH, MDH1	120	31	13528	50.9118	1.64858e-16	1.26814e-17	2.70649e-16
KEGG_PATHWAY	hsa00020:Citrate cycle (TCA cycle)	16	12.3077	2.56786e-19	DLST, ACO2, SUCLG1, IDH3B, PDHB, IDH3A, SDHA, SDHB, IDH3G, SDHC, DLD, PDHA1, SUCLA2, MDH2, MDH1, FH	89	31	5085	29.4889	1.7975e-17	3.595e-18	2.65751e-16
GOTERM_BP_FAT	GO:0043648~dicarboxylic acid metabolic process	13	10	5.5965e-17	DLST, SUCLG1, IDH3B, IDH3A, GOT2, SDHA, SDHB, GOT1, IDH3G, DLD, MDH2, FH, MDH1	120	34	13528	43.1039	1.06248e-13	7.10543e-15	1.77636e-13
GOTERM_BP_FAT	GO:0006732~coenzyme metabolic process	17	13.0769	3.21052e-13	DLST, NAMPT, ACO2, SUCLG1, IDH3B, HIBADH, PDHB, IDH3A, SDHA, SDHB, IDH3G, SDHC, DLD, SUCLA2, MDH2, MDH1, FH	120	153	13528	12.5259	3.0727e-10	1.92044e-11	5.04452e-10
GOTERM_BP_FAT	GO:0051186~cofactor metabolic process	17	13.0769	1.37386e-11	DLST, NAMPT, ACO2, SUCLG1, IDH3B, HIBADH, PDHB, IDH3A, SDHA, SDHB, IDH3G, SDHC, DLD, SUCLA2, MDH2, MDH1, FH	120	195	13528	9.82803	1.31478e-08	7.734e-10	2.15849e-08
GOTERM_BP_FAT	GO:0006103~2-oxoglutarate metabolic process	7	5.38462	8.327e-11	GOT2, DLST, IDH3G, GOT1, DLD, IDH3B, IDH3A	120	10	13528	78.9133	7.96894e-08	4.42719e-09	1.30827e-07
GOTERM_BP_FAT	GO:0006734~NADH metabolic process	6	4.61538	2.65417e-09	DLST, IDH3G, IDH3B, IDH3A, MDH2, MDH1	120	8	13528	84.55	2.54003e-06	1.33686e-07	4.17001e-06
GOTERM_BP_FAT	GO:0043603~cellular amide metabolic process	9	6.92308	2.82391e-08	DLST, NAMPT, IDH3G, DLD, IDH3B, HIBADH, IDH3A, MDH2, MDH1	120	56	13528	18.1179	2.70245e-05	1.35124e-06	4.4367e-05
GOTERM_BP_FAT	GO:0046496~nicotinamide nucleotide metabolic process	8	6.15385	5.00213e-08	DLST, NAMPT, IDH3G, IDH3B, HIBADH, IDH3A, MDH2, MDH1	120	40	13528	22.5467	4.78692e-05	2.27954e-06	7.85893e-05
GOTERM_BP_FAT	GO:0006769~nicotinamide metabolic process	8	6.15385	5.00213e-08	DLST, NAMPT, IDH3G, IDH3B, HIBADH, IDH3A, MDH2, MDH1	120	40	13528	22.5467	4.78692e-05	2.27954e-06	7.85893e-05
GOTERM_BP_FAT	GO:0009820~alkaloid metabolic process	8	6.15385	5.98833e-08	DLST, NAMPT, IDH3G, IDH3B, HIBADH, IDH3A, MDH2, MDH1	120	41	13528	21.9967	5.73067e-05	2.60492e-06	9.40838e-05
GOTERM_BP_FAT	GO:0019674~NAD metabolic process	7	5.38462	6.30525e-08	DLST, NAMPT, IDH3G, IDH3B, IDH3A, MDH2, MDH1	120	25	13528	31.5653	6.03394e-05	2.62353e-06	9.9063e-05
GOTERM_BP_FAT	GO:0019362~pyridine nucleotide metabolic process	8	6.15385	7.13401e-08	DLST, NAMPT, IDH3G, IDH3B, HIBADH, IDH3A, MDH2, MDH1	120	42	13528	21.473	6.82702e-05	2.84468e-06	0.000112084
GOTERM_BP_FAT	GO:0006733~oxidoreduction coenzyme metabolic process	8	6.15385	3.29003e-07	DLST, NAMPT, IDH3G, IDH3B, HIBADH, IDH3A, MDH2, MDH1	120	52	13528	17.3436	0.000314806	1.25942e-05	0.000516902
GOTERM_BP_FAT	GO:0019748~secondary metabolic process	8	6.15385	5.86114e-06	DLST, NAMPT, IDH3G, IDH3B, HIBADH, IDH3A, MDH2, MDH1	120	79	13528	11.416	0.00559342	0.000160248	0.00920815
GOTERM_BP_FAT	GO:0006102~isocitrate metabolic process	3	2.30769	0.000754161	IDH3G, IDH3B, IDH3A	120	5	13528	67.64	0.514222	0.0115777	1.17833
Annotation Cluster 3	Enrichment Score: 4.44425776506822
Category	Term	Count	%	PValue	Genes	List Total	Pop Hits	Pop Total	Fold Enrichment	Bonferroni	Benjamini	FDR
KEGG_PATHWAY	hsa00071:Fatty acid metabolism	10	7.69231	1.62174e-08	ACAA2, ACADSB, ACSL1, ACADM, ECHS1, ACADL, PECI, ACAT1, HADHA, HADHB	89	40	5085	14.2837	1.13522e-06	1.89203e-07	1.67836e-05
KEGG_PATHWAY	hsa00280:Valine, leucine and isoleucine degradation	10	7.69231	3.97371e-08	HSD17B10, ACAA2, ACADSB, ACADM, DLD, ECHS1, ACAT1, HIBADH, HADHA, HADHB	89	44	5085	12.9852	2.78159e-06	3.9737e-07	4.11244e-05
GOTERM_BP_FAT	GO:0006635~fatty acid beta-oxidation	6	4.61538	4.0465e-06	ACADM, ETFDH, ECHS1, DECR1, HADHA, HADHB	120	28	13528	24.1571	0.00386502	0.000117342	0.00635734
GOTERM_BP_FAT	GO:0006631~fatty acid metabolic process	11	8.46154	9.58519e-06	ACAA2, ACADSB, ACSL1, ACADM, ETFDH, ECHS1, DECR1, ACADL, PECI, HADHA, HADHB	120	198	13528	6.26296	0.00913112	0.000254775	0.0150584
GOTERM_BP_FAT	GO:0009062~fatty acid catabolic process	6	4.61538	1.46739e-05	ACADM, ETFDH, ECHS1, DECR1, HADHA, HADHB	120	36	13528	18.7889	0.0139449	0.000360013	0.023052
GOTERM_BP_FAT	GO:0019395~fatty acid oxidation	6	4.61538	2.19437e-05	ACADM, ETFDH, ECHS1, DECR1, HADHA, HADHB	120	39	13528	17.3436	0.0207814	0.000499884	0.0344706
GOTERM_BP_FAT	GO:0034440~lipid oxidation	6	4.61538	2.19437e-05	ACADM, ETFDH, ECHS1, DECR1, HADHA, HADHB	120	39	13528	17.3436	0.0207814	0.000499884	0.0344706
GOTERM_BP_FAT	GO:0046395~carboxylic acid catabolic process	8	6.15385	5.44763e-05	GOT2, GOT1, ACADM, ETFDH, ECHS1, DECR1, HADHA, HADHB	120	111	13528	8.12492	0.0507995	0.00108556	0.0855545
GOTERM_BP_FAT	GO:0016054~organic acid catabolic process	8	6.15385	5.44763e-05	GOT2, GOT1, ACADM, ETFDH, ECHS1, DECR1, HADHA, HADHB	120	111	13528	8.12492	0.0507995	0.00108556	0.0855545
KEGG_PATHWAY	hsa00062:Fatty acid elongation in mitochondria	4	3.07692	0.00026345	ACAA2, ECHS1, HADHA, HADHB	89	8	5085	28.5674	0.0182749	0.00184269	0.272313
GOTERM_BP_FAT	GO:0030258~lipid modification	6	4.61538	0.000347207	ACADM, ETFDH, ECHS1, DECR1, HADHA, HADHB	120	69	13528	9.8029	0.282753	0.00571352	0.544112
GOTERM_BP_FAT	GO:0044242~cellular lipid catabolic process	6	4.61538	0.000543557	ACADM, ETFDH, ECHS1, DECR1, HADHA, HADHB	120	76	13528	8.9	0.405673	0.00863459	0.850586
GOTERM_BP_FAT	GO:0016042~lipid catabolic process	7	5.38462	0.00423259	YWHAH, ACADM, ETFDH, ECHS1, DECR1, HADHA, HADHB	120	173	13528	4.56146	0.982737	0.0513512	6.44682
KEGG_PATHWAY	hsa00410:beta-Alanine metabolism	3	2.30769	0.0546785	ACADM, ECHS1, HADHA	89	22	5085	7.79111	0.980476	0.230802	44.1183
Annotation Cluster 4	Enrichment Score: 3.642348260629446
Category	Term	Count	%	PValue	Genes	List Total	Pop Hits	Pop Total	Fold Enrichment	Bonferroni	Benjamini	FDR
GOTERM_BP_FAT	GO:0046034~ATP metabolic process	10	7.69231	3.44284e-07	ATP1B1, LONP1, ATP5J2, ATP5B, ATP5F1, ATP5O, ATP1A2, ATP5A1, NDUFS1, ATP5J	120	105	13528	10.7365	0.000329426	1.26722e-05	0.000540911
GOTERM_BP_FAT	GO:0009205~purine ribonucleoside triphosphate metabolic process	10	7.69231	8.66429e-07	ATP1B1, LONP1, ATP5J2, ATP5B, ATP5F1, ATP5O, ATP1A2, ATP5A1, NDUFS1, ATP5J	120	117	13528	9.63533	0.000828829	2.96129e-05	0.00136125
GOTERM_BP_FAT	GO:0009199~ribonucleoside triphosphate metabolic process	10	7.69231	9.3111e-07	ATP1B1, LONP1, ATP5J2, ATP5B, ATP5F1, ATP5O, ATP1A2, ATP5A1, NDUFS1, ATP5J	120	118	13528	9.55367	0.000890676	3.07262e-05	0.00146287
GOTERM_BP_FAT	GO:0009144~purine nucleoside triphosphate metabolic process	10	7.69231	1.23342e-06	ATP1B1, LONP1, ATP5J2, ATP5B, ATP5F1, ATP5O, ATP1A2, ATP5A1, NDUFS1, ATP5J	120	122	13528	9.24044	0.00117969	3.93455e-05	0.00193784
GOTERM_BP_FAT	GO:0009141~nucleoside triphosphate metabolic process	10	7.69231	2.23796e-06	ATP1B1, LONP1, ATP5J2, ATP5B, ATP5F1, ATP5O, ATP1A2, ATP5A1, NDUFS1, ATP5J	120	131	13528	8.6056	0.00213944	6.90858e-05	0.00351605
GOTERM_BP_FAT	GO:0009150~purine ribonucleotide metabolic process	10	7.69231	3.44619e-06	ATP1B1, LONP1, ATP5J2, ATP5B, ATP5F1, ATP5O, ATP1A2, ATP5A1, NDUFS1, ATP5J	120	138	13528	8.16908	0.00329258	0.000103058	0.00541424
GOTERM_BP_FAT	GO:0009259~ribonucleotide metabolic process	10	7.69231	5.7921e-06	ATP1B1, LONP1, ATP5J2, ATP5B, ATP5F1, ATP5O, ATP1A2, ATP5A1, NDUFS1, ATP5J	120	147	13528	7.66893	0.00552773	0.000163018	0.0090997
GOTERM_BP_FAT	GO:0006754~ATP biosynthetic process	8	6.15385	1.29585e-05	ATP1B1, ATP5J2, ATP5B, ATP5F1, ATP5O, ATP1A2, ATP5A1, ATP5J	120	89	13528	10.1333	0.0123247	0.000326297	0.0203573
GOTERM_BP_FAT	GO:0015992~proton transport	7	5.38462	1.52741e-05	ATP5J2, ATP5B, ATP5F1, ATP5O, ATP1A2, ATP5A1, ATP5J	120	61	13528	12.9366	0.0145111	0.000365369	0.0239947
GOTERM_BP_FAT	GO:0006818~hydrogen transport	7	5.38462	1.84252e-05	ATP5J2, ATP5B, ATP5F1, ATP5O, ATP1A2, ATP5A1, ATP5J	120	63	13528	12.5259	0.0174785	0.000429983	0.0289443
GOTERM_BP_FAT	GO:0009206~purine ribonucleoside triphosphate biosynthetic process	8	6.15385	2.43774e-05	ATP1B1, ATP5J2, ATP5B, ATP5F1, ATP5O, ATP1A2, ATP5A1, ATP5J	120	98	13528	9.20272	0.0230594	0.000542398	0.0382929
GOTERM_BP_FAT	GO:0009145~purine nucleoside triphosphate biosynthetic process	8	6.15385	2.60431e-05	ATP1B1, ATP5J2, ATP5B, ATP5F1, ATP5O, ATP1A2, ATP5A1, ATP5J	120	99	13528	9.10976	0.0246155	0.000566284	0.040909
GOTERM_BP_FAT	GO:0009201~ribonucleoside triphosphate biosynthetic process	8	6.15385	2.60431e-05	ATP1B1, ATP5J2, ATP5B, ATP5F1, ATP5O, ATP1A2, ATP5A1, ATP5J	120	99	13528	9.10976	0.0246155	0.000566284	0.040909
GOTERM_BP_FAT	GO:0044271~nitrogen compound biosynthetic process	13	10	2.86981e-05	GOT2, NAMPT, ATP1B1, GLUL, ATP5J2, GOT1, ATP5B, ATP5F1, ATP5O, ATP1A2, ATP5A1, SUCLA2, ATP5J	120	325	13528	4.50933	0.0270908	0.000610136	0.0450786
GOTERM_BP_FAT	GO:0009142~nucleoside triphosphate biosynthetic process	8	6.15385	3.16121e-05	ATP1B1, ATP5J2, ATP5B, ATP5F1, ATP5O, ATP1A2, ATP5A1, ATP5J	120	102	13528	8.84183	0.0298002	0.000657464	0.0496549
GOTERM_BP_FAT	GO:0006163~purine nucleotide metabolic process	10	7.69231	3.81522e-05	ATP1B1, LONP1, ATP5J2, ATP5B, ATP5F1, ATP5O, ATP1A2, ATP5A1, NDUFS1, ATP5J	120	186	13528	6.06093	0.0358538	0.000776558	0.0599249
GOTERM_BP_FAT	GO:0034220~ion transmembrane transport	6	4.61538	6.77564e-05	ATP5B, ATP5F1, ATP5O, ATP1A2, ATP5A1, ATP5J	120	49	13528	13.8041	0.0627873	0.00132249	0.1064
GOTERM_BP_FAT	GO:0009152~purine ribonucleotide biosynthetic process	8	6.15385	7.6172e-05	ATP1B1, ATP5J2, ATP5B, ATP5F1, ATP5O, ATP1A2, ATP5A1, ATP5J	120	117	13528	7.70826	0.0703056	0.00142838	0.119608
GOTERM_BP_FAT	GO:0009260~ribonucleotide biosynthetic process	8	6.15385	0.000109913	ATP1B1, ATP5J2, ATP5B, ATP5F1, ATP5O, ATP1A2, ATP5A1, ATP5J	120	124	13528	7.27312	0.0998489	0.00202089	0.172547
GOTERM_BP_FAT	GO:0009165~nucleotide biosynthetic process	9	6.92308	0.000234846	NAMPT, ATP1B1, ATP5J2, ATP5B, ATP5F1, ATP5O, ATP1A2, ATP5A1, ATP5J	120	186	13528	5.45484	0.201304	0.00415384	0.368335
GOTERM_BP_FAT	GO:0034404~nucleobase, nucleoside and nucleotide biosynthetic process	9	6.92308	0.000301622	NAMPT, ATP1B1, ATP5J2, ATP5B, ATP5F1, ATP5O, ATP1A2, ATP5A1, ATP5J	120	193	13528	5.25699	0.25076	0.00523526	0.472834
GOTERM_BP_FAT	GO:0034654~nucleobase, nucleoside, nucleotide and nucleic acid biosynthetic process	9	6.92308	0.000301622	NAMPT, ATP1B1, ATP5J2, ATP5B, ATP5F1, ATP5O, ATP1A2, ATP5A1, ATP5J	120	193	13528	5.25699	0.25076	0.00523526	0.472834
GOTERM_BP_FAT	GO:0006164~purine nucleotide biosynthetic process	8	6.15385	0.000328128	ATP1B1, ATP5J2, ATP5B, ATP5F1, ATP5O, ATP1A2, ATP5A1, ATP5J	120	148	13528	6.09369	0.269532	0.00559269	0.514285
GOTERM_BP_FAT	GO:0006200~ATP catabolic process	4	3.07692	0.000341859	LONP1, ATP5B, ATP5O, ATP5A1	120	16	13528	28.1833	0.279071	0.00572416	0.535752
GOTERM_BP_FAT	GO:0015986~ATP synthesis coupled proton transport	5	3.84615	0.000407323	ATP5B, ATP5F1, ATP5O, ATP5A1, ATP5J	120	40	13528	14.0917	0.322867	0.00658647	0.638039
GOTERM_BP_FAT	GO:0015985~energy coupled proton transport, down electrochemical gradient	5	3.84615	0.000407323	ATP5B, ATP5F1, ATP5O, ATP5A1, ATP5J	120	40	13528	14.0917	0.322867	0.00658647	0.638039
GOTERM_BP_FAT	GO:0009207~purine ribonucleoside triphosphate catabolic process	4	3.07692	0.000580255	LONP1, ATP5B, ATP5O, ATP5A1	120	19	13528	23.7333	0.426195	0.00906465	0.907769
GOTERM_BP_FAT	GO:0009203~ribonucleoside triphosphate catabolic process	4	3.07692	0.000580255	LONP1, ATP5B, ATP5O, ATP5A1	120	19	13528	23.7333	0.426195	0.00906465	0.907769
GOTERM_BP_FAT	GO:0009146~purine nucleoside triphosphate catabolic process	4	3.07692	0.000786279	LONP1, ATP5B, ATP5O, ATP5A1	120	21	13528	21.473	0.528938	0.0118775	1.22822
GOTERM_BP_FAT	GO:0009154~purine ribonucleotide catabolic process	4	3.07692	0.00103366	LONP1, ATP5B, ATP5O, ATP5A1	120	23	13528	19.6058	0.628321	0.0153455	1.61171
GOTERM_BP_FAT	GO:0009143~nucleoside triphosphate catabolic process	4	3.07692	0.00117378	LONP1, ATP5B, ATP5O, ATP5A1	120	24	13528	18.7889	0.675013	0.0168857	1.82832
GOTERM_BP_FAT	GO:0009261~ribonucleotide catabolic process	4	3.07692	0.00132533	LONP1, ATP5B, ATP5O, ATP5A1	120	25	13528	18.0373	0.71894	0.0187648	2.06208
GOTERM_BP_FAT	GO:0006195~purine nucleotide catabolic process	4	3.07692	0.00298724	LONP1, ATP5B, ATP5O, ATP5A1	120	33	13528	13.6646	0.942906	0.0384609	4.59157
GOTERM_BP_FAT	GO:0009166~nucleotide catabolic process	4	3.07692	0.0101692	LONP1, ATP5B, ATP5O, ATP5A1	120	51	13528	8.84183	0.999944	0.111173	14.8357
GOTERM_BP_FAT	GO:0034656~nucleobase, nucleoside and nucleotide catabolic process	4	3.07692	0.014415	LONP1, ATP5B, ATP5O, ATP5A1	120	58	13528	7.77471	0.999999	0.141612	20.3976
GOTERM_BP_FAT	GO:0034655~nucleobase, nucleoside, nucleotide and nucleic acid catabolic process	4	3.07692	0.014415	LONP1, ATP5B, ATP5O, ATP5A1	120	58	13528	7.77471	0.999999	0.141612	20.3976
GOTERM_BP_FAT	GO:0044270~nitrogen compound catabolic process	4	3.07692	0.0211457	LONP1, ATP5B, ATP5O, ATP5A1	120	67	13528	6.73035	1	0.195545	28.5224
GOTERM_BP_FAT	GO:0015672~monovalent inorganic cation transport	8	6.15385	0.0222235	ATP1B1, ATP5J2, ATP5B, ATP5F1, ATP5O, ATP1A2, ATP5A1, ATP5J	120	318	13528	2.83606	1	0.202599	29.749
GOTERM_BP_FAT	GO:0046700~heterocycle catabolic process	4	3.07692	0.0303246	LONP1, ATP5B, ATP5O, ATP5A1	120	77	13528	5.85628	1	0.262	38.3569
GOTERM_BP_FAT	GO:0055085~transmembrane transport	9	6.92308	0.128458	SLC25A4, ATP5B, ATP5F1, ATP5O, ATP1A2, ATP5A1, VDAC2, TIMM44, ATP5J	120	569	13528	1.78313	1	0.648054	88.4692
GOTERM_BP_FAT	GO:0006811~ion transport	11	8.46154	0.138437	ATP1B1, ATP5J2, SLC25A4, ATP5B, ATP5F1, VDAC1P5, ATP5O, ATP1A2, ATP5A1, VDAC2, ATP5J	120	768	13528	1.61467	1	0.674643	90.3776
GOTERM_BP_FAT	GO:0006812~cation transport	8	6.15385	0.214118	ATP1B1, ATP5J2, ATP5B, ATP5F1, ATP5O, ATP1A2, ATP5A1, ATP5J	120	553	13528	1.63086	1	0.802863	97.7304
Annotation Cluster 5	Enrichment Score: 2.3598499555474746
Category	Term	Count	%	PValue	Genes	List Total	Pop Hits	Pop Total	Fold Enrichment	Bonferroni	Benjamini	FDR
KEGG_PATHWAY	hsa00620:Pyruvate metabolism	6	4.61538	0.00056534	DLD, PDHA1, ACAT1, MDH2, PDHB, MDH1	89	40	5085	8.57022	0.0388117	0.00359217	0.583535
GOTERM_BP_FAT	GO:0006007~glucose catabolic process	5	3.84615	0.00167449	PDHA1, HIBADH, MDH2, PDHB, MDH1	120	58	13528	9.71839	0.798875	0.0233097	2.59866
GOTERM_BP_FAT	GO:0006006~glucose metabolic process	7	5.38462	0.00230589	PDK4, PDHA1, HIBADH, MDH2, PDHB, UGP2, MDH1	120	153	13528	5.15773	0.890221	0.0306376	3.56203
GOTERM_BP_FAT	GO:0019320~hexose catabolic process	5	3.84615	0.00316852	PDHA1, HIBADH, MDH2, PDHB, MDH1	120	69	13528	8.16908	0.952026	0.040211	4.86377
GOTERM_BP_FAT	GO:0046365~monosaccharide catabolic process	5	3.84615	0.00351366	PDHA1, HIBADH, MDH2, PDHB, MDH1	120	71	13528	7.93897	0.965558	0.0433544	5.37996
GOTERM_BP_FAT	GO:0046164~alcohol catabolic process	5	3.84615	0.00562615	PDHA1, HIBADH, MDH2, PDHB, MDH1	120	81	13528	6.95885	0.995481	0.0668819	8.48279
GOTERM_BP_FAT	GO:0044275~cellular carbohydrate catabolic process	5	3.84615	0.00666615	PDHA1, HIBADH, MDH2, PDHB, MDH1	120	85	13528	6.63137	0.99834	0.077828	9.97509
GOTERM_BP_FAT	GO:0019318~hexose metabolic process	7	5.38462	0.00697855	PDK4, PDHA1, HIBADH, MDH2, PDHB, UGP2, MDH1	120	192	13528	4.11007	0.998771	0.0803605	10.4189
GOTERM_BP_FAT	GO:0006096~glycolysis	4	3.07692	0.00812138	PDHA1, MDH2, PDHB, MDH1	120	47	13528	9.59433	0.999592	0.0918488	12.025
GOTERM_BP_FAT	GO:0005996~monosaccharide metabolic process	7	5.38462	0.0136524	PDK4, PDHA1, HIBADH, MDH2, PDHB, UGP2, MDH1	120	222	13528	3.55465	0.999998	0.137408	19.4243
GOTERM_BP_FAT	GO:0016052~carbohydrate catabolic process	5	3.84615	0.0156068	PDHA1, HIBADH, MDH2, PDHB, MDH1	120	109	13528	5.17125	1	0.150939	21.8964
Annotation Cluster 6	Enrichment Score: 2.189308603967117
Category	Term	Count	%	PValue	Genes	List Total	Pop Hits	Pop Total	Fold Enrichment	Bonferroni	Benjamini	FDR
GOTERM_BP_FAT	GO:0006085~acetyl-CoA biosynthetic process	3	2.30769	0.00112473	DLST, DLD, PDHB	120	6	13528	56.3667	0.659375	0.0164323	1.75254
GOTERM_BP_FAT	GO:0051188~cofactor biosynthetic process	5	3.84615	0.0105285	DLST, NAMPT, DLD, SUCLA2, PDHB	120	97	13528	5.811	0.99996	0.113598	15.3201
GOTERM_BP_FAT	GO:0009108~coenzyme biosynthetic process	4	3.07692	0.0228381	DLST, NAMPT, DLD, PDHB	120	69	13528	6.53527	1	0.205711	30.4396
Annotation Cluster 7	Enrichment Score: 2.129013781580171
Category	Term	Count	%	PValue	Genes	List Total	Pop Hits	Pop Total	Fold Enrichment	Bonferroni	Benjamini	FDR
KEGG_PATHWAY	hsa00640:Propanoate metabolism	6	4.61538	0.00019291	ACADM, SUCLG1, ECHS1, SUCLA2, ACAT1, HADHA	89	32	5085	10.7128	0.0134142	0.00149943	0.199465
KEGG_PATHWAY	hsa00650:Butanoate metabolism	5	3.84615	0.00261303	ECHS1, PDHA1, ACAT1, HADHA, PDHB	89	34	5085	8.40218	0.167358	0.0151467	2.67147
KEGG_PATHWAY	hsa00310:Lysine degradation	4	3.07692	0.0398497	DLST, ECHS1, ACAT1, HADHA	89	44	5085	5.19408	0.941958	0.183989	34.3513
KEGG_PATHWAY	hsa00380:Tryptophan metabolism	3	2.30769	0.151712	ECHS1, ACAT1, HADHA	89	40	5085	4.28511	0.99999	0.454571	81.7827
Annotation Cluster 8	Enrichment Score: 1.9872674410817577
Category	Term	Count	%	PValue	Genes	List Total	Pop Hits	Pop Total	Fold Enrichment	Bonferroni	Benjamini	FDR
GOTERM_BP_FAT	GO:0006414~translational elongation	6	4.61538	0.00195828	TUFM, RPL21, RPL8, RPL7A, RPL12, RPS8	120	101	13528	6.69703	0.846784	0.0268208	3.03276
GOTERM_BP_FAT	GO:0006412~translation	9	6.92308	0.00884134	TUFM, NACA, SARS, RPL21, RPL8, PABPC4, RPL7A, RPL12, RPS8	120	331	13528	3.06526	0.999796	0.0984536	13.0229
KEGG_PATHWAY	hsa03010:Ribosome	5	3.84615	0.0630675	RPL21, RPL8, RPL7A, RPL12, RPS8	89	87	5085	3.28361	0.989539	0.235276	49.0428
Annotation Cluster 9	Enrichment Score: 1.6939970014789827
Category	Term	Count	%	PValue	Genes	List Total	Pop Hits	Pop Total	Fold Enrichment	Bonferroni	Benjamini	FDR
KEGG_PATHWAY	hsa00620:Pyruvate metabolism	6	4.61538	0.00056534	DLD, PDHA1, ACAT1, MDH2, PDHB, MDH1	89	40	5085	8.57022	0.0388117	0.00359217	0.583535
GOTERM_BP_FAT	GO:0006090~pyruvate metabolic process	3	2.30769	0.0525861	DLD, PDHA1, PDHB	120	42	13528	8.05238	1	0.394624	57.2031
KEGG_PATHWAY	hsa00010:Glycolysis / Gluconeogenesis	3	2.30769	0.278502	DLD, PDHA1, PDHB	89	60	5085	2.85674	1	0.64606	96.5892
Annotation Cluster 10	Enrichment Score: 1.5644549296014147
Category	Term	Count	%	PValue	Genes	List Total	Pop Hits	Pop Total	Fold Enrichment	Bonferroni	Benjamini	FDR
GOTERM_BP_FAT	GO:0007517~muscle organ development	7	5.38462	0.0108329	LAMA2, ACADM, TCAP, HIST1H1B, NDUFV2, HSPG2, ANKRD2	120	211	13528	3.73997	0.99997	0.11541	15.7285
GOTERM_BP_FAT	GO:0007507~heart development	7	5.38462	0.0118052	CRKL, ACADM, TCAP, FBN1, NDUFV2, HSPG2, CASQ2	120	215	13528	3.67039	0.999988	0.121154	17.0205
GOTERM_BP_FAT	GO:0048738~cardiac muscle tissue development	4	3.07692	0.013756	ACADM, TCAP, NDUFV2, HSPG2	120	57	13528	7.91111	0.999998	0.136955	19.5572
GOTERM_BP_FAT	GO:0014706~striated muscle tissue development	4	3.07692	0.0874757	ACADM, TCAP, NDUFV2, HSPG2	120	119	13528	3.78936	1	0.533164	76.2648
GOTERM_BP_FAT	GO:0060537~muscle tissue development	4	3.07692	0.0978422	ACADM, TCAP, NDUFV2, HSPG2	120	125	13528	3.60747	1	0.569242	80.1649

## Sheet: g) less ab. in 3 m - Cluster 1
Proteins related to energy metabolism, being less abbundant in muscles of 3 month old DMD animals as compared to muscles of 2 day old DMD animals.
OFFICIAL_GENE_SYMBOL	GENE NAME
DECR1	2,4-dienoyl CoA reductase 1, mitochondrial
HIBADH	3-hydroxyisobutyrate dehydrogenase
ATP5F1	ATP synthase, H+ transporting, mitochondrial F0 complex, subunit B1
ATP5J2	ATP synthase, H+ transporting, mitochondrial F0 complex, subunit F2
ATP5J	ATP synthase, H+ transporting, mitochondrial F0 complex, subunit F6
ATP5O	ATP synthase, H+ transporting, mitochondrial F1 complex, O subunit
ATP5A1	ATP synthase, H+ transporting, mitochondrial F1 complex, alpha subunit 1, cardiac muscle
ATP5B	ATP synthase, H+ transporting, mitochondrial F1 complex, beta polypeptide
NDUFA10	NADH dehydrogenase (ubiquinone) 1 alpha subcomplex, 10, 42kDa
NDUFA4	NADH dehydrogenase (ubiquinone) 1 alpha subcomplex, 4, 9kDa
NDUFA8	NADH dehydrogenase (ubiquinone) 1 alpha subcomplex, 8, 19kDa
NDUFB10	NADH dehydrogenase (ubiquinone) 1 beta subcomplex, 10, 22kDa
NDUFC2	NADH dehydrogenase (ubiquinone) 1, subcomplex unknown, 2, 14.5kDa
NDUFS1	NADH dehydrogenase (ubiquinone) Fe-S protein 1, 75kDa (NADH-coenzyme Q reductase)
NDUFS2	NADH dehydrogenase (ubiquinone) Fe-S protein 2, 49kDa (NADH-coenzyme Q reductase)
NDUFS3	NADH dehydrogenase (ubiquinone) Fe-S protein 3, 30kDa (NADH-coenzyme Q reductase)
NDUFS6	NADH dehydrogenase (ubiquinone) Fe-S protein 6, 13kDa (NADH-coenzyme Q reductase)
NDUFS7	NADH dehydrogenase (ubiquinone) Fe-S protein 7, 20kDa (NADH-coenzyme Q reductase)
NDUFV1	NADH dehydrogenase (ubiquinone) flavoprotein 1, 51kDa
NDUFV2	NADH dehydrogenase (ubiquinone) flavoprotein 2, 24kDa
NDUFV3	NADH dehydrogenase (ubiquinone) flavoprotein 3, 10kDa
UGP2	UDP-glucose pyrophosphorylase 2
ACO2	aconitase 2, mitochondrial
ACADM	acyl-Coenzyme A dehydrogenase, C-4 to C-12 straight chain
ACADL	acyl-Coenzyme A dehydrogenase, long chain
ACADSB	acyl-Coenzyme A dehydrogenase, short/branched chain
AIFM1	apoptosis-inducing factor, mitochondrion-associated, 1
COX4I1	cytochrome c oxidase subunit IV isoform 1
COX6A2	cytochrome c oxidase subunit VIa polypeptide 2
COX6C	cytochrome c oxidase subunit VIc
COX5A	cytochrome c oxidase subunit Va
CYCS	cytochrome c, somatic
DLST	dihydrolipoamide S-succinyltransferase (E2 component of 2-oxo-glutarate complex); dihydrolipoamide S-succinyltransferase pseudogene (E2 component of 2-oxo-glutarate complex)
DLD	dihydrolipoamide dehydrogenase
ETFA	electron-transfer-flavoprotein, alpha polypeptide
ETFDH	electron-transferring-flavoprotein dehydrogenase
FH	fumarate hydratase
GOT1	glutamic-oxaloacetic transaminase 1, soluble (aspartate aminotransferase 1)
HADHA	hydroxyacyl-Coenzyme A dehydrogenase/3-ketoacyl-Coenzyme A thiolase/enoyl-Coenzyme A hydratase (trifunctional protein), alpha subunit
HSD17B10	hydroxysteroid (17-beta) dehydrogenase 10
NDUFB4	hypothetical gene supported by AF044957; NM_004547; NADH dehydrogenase (ubiquinone) 1 beta subcomplex, 4, 15kDa
IDH3A	isocitrate dehydrogenase 3 (NAD+) alpha
IDH3B	isocitrate dehydrogenase 3 (NAD+) beta
IDH3G	isocitrate dehydrogenase 3 (NAD+) gamma
MDH1	malate dehydrogenase 1, NAD (soluble)
MDH2	malate dehydrogenase 2, NAD (mitochondrial)
PRDX3	peroxiredoxin 3
PDHA1	pyruvate dehydrogenase (lipoamide) alpha 1
PDHB	pyruvate dehydrogenase (lipoamide) beta
PDK4	pyruvate dehydrogenase kinase, isozyme 4
SLC25A4	solute carrier family 25 (mitochondrial carrier; adenine nucleotide translocator), member 4
SDHA	succinate dehydrogenase complex, subunit A, flavoprotein (Fp)
SDHB	succinate dehydrogenase complex, subunit B, iron sulfur (Ip)
SDHC	succinate dehydrogenase complex, subunit C, integral membrane protein, 15kDa
SUCLA2	succinate-CoA ligase, ADP-forming, beta subunit
SUCLG1	succinate-CoA ligase, alpha subunit
UQCRC1	ubiquinol-cytochrome c reductase core protein I
UQCRH	ubiquinol-cytochrome c reductase hinge protein-like; ubiquinol-cytochrome c reductase hinge protein
UQCRFS1	ubiquinol-cytochrome c reductase, Rieske iron-sulfur polypeptide-like 1; ubiquinol-cytochrome c reductase, Rieske iron-sulfur polypeptide 1
VDAC2	voltage-dependent anion channel 2

## Sheet: h) less ab. in 3 m - Cluster 2
Proteins related to respiration/ TCA-cycle, being less abbundant in muscles of 3 month old DMD animals as compared to muscles of 2 day old DMD animals.
OFFICIAL_GENE_SYMBOL	GENE NAME
NDUFA10	NADH dehydrogenase (ubiquinone) 1 alpha subcomplex, 10, 42kDa
NDUFA4	NADH dehydrogenase (ubiquinone) 1 alpha subcomplex, 4, 9kDa
NDUFA8	NADH dehydrogenase (ubiquinone) 1 alpha subcomplex, 8, 19kDa
NDUFB10	NADH dehydrogenase (ubiquinone) 1 beta subcomplex, 10, 22kDa
NDUFC2	NADH dehydrogenase (ubiquinone) 1, subcomplex unknown, 2, 14.5kDa
NDUFS1	NADH dehydrogenase (ubiquinone) Fe-S protein 1, 75kDa (NADH-coenzyme Q reductase)
NDUFS2	NADH dehydrogenase (ubiquinone) Fe-S protein 2, 49kDa (NADH-coenzyme Q reductase)
NDUFS3	NADH dehydrogenase (ubiquinone) Fe-S protein 3, 30kDa (NADH-coenzyme Q reductase)
NDUFS6	NADH dehydrogenase (ubiquinone) Fe-S protein 6, 13kDa (NADH-coenzyme Q reductase)
NDUFS7	NADH dehydrogenase (ubiquinone) Fe-S protein 7, 20kDa (NADH-coenzyme Q reductase)
NDUFV1	NADH dehydrogenase (ubiquinone) flavoprotein 1, 51kDa
NDUFV2	NADH dehydrogenase (ubiquinone) flavoprotein 2, 24kDa
NDUFV3	NADH dehydrogenase (ubiquinone) flavoprotein 3, 10kDa
ACO2	aconitase 2, mitochondrial
CYCS	cytochrome c, somatic
DLST	dihydrolipoamide S-succinyltransferase (E2 component of 2-oxo-glutarate complex); dihydrolipoamide S-succinyltransferase pseudogene (E2 component of 2-oxo-glutarate complex)
DLD	dihydrolipoamide dehydrogenase
FH	fumarate hydratase
NDUFB4	hypothetical gene supported by AF044957; NM_004547; NADH dehydrogenase (ubiquinone) 1 beta subcomplex, 4, 15kDa
IDH3A	isocitrate dehydrogenase 3 (NAD+) alpha
IDH3B	isocitrate dehydrogenase 3 (NAD+) beta
IDH3G	isocitrate dehydrogenase 3 (NAD+) gamma
MDH1	malate dehydrogenase 1, NAD (soluble)
MDH2	malate dehydrogenase 2, NAD (mitochondrial)
PDHB	pyruvate dehydrogenase (lipoamide) beta
SDHA	succinate dehydrogenase complex, subunit A, flavoprotein (Fp)
SDHB	succinate dehydrogenase complex, subunit B, iron sulfur (Ip)
SDHC	succinate dehydrogenase complex, subunit C, integral membrane protein, 15kDa
SUCLA2	succinate-CoA ligase, ADP-forming, beta subunit
SUCLG1	succinate-CoA ligase, alpha subunit
UQCRC1	ubiquinol-cytochrome c reductase core protein I
UQCRH	ubiquinol-cytochrome c reductase hinge protein-like; ubiquinol-cytochrome c reductase hinge protein
PDHA1	pyruvate dehydrogenase (lipoamide) alpha 1
ETFA	electron-transfer-flavoprotein, alpha polypeptide
ETFDH	electron-transferring-flavoprotein dehydrogenase
UQCRFS1	ubiquinol-cytochrome c reductase, Rieske iron-sulfur polypeptide-like 1; ubiquinol-cytochrome c reductase, Rieske iron-sulfur polypeptide 1

## Sheet: i) less ab. in 3 m - Cluster 3
Proteins related to fatty acids / lipids metabolism, being less abundant in muscles of 3 month DMD animals old as compared to muscles of 2 day old DMD animals.
OFFICIAL_GENE_SYMBOL	GENE NAME
DECR1	2,4-dienoyl CoA reductase 1, mitochondrial
HIBADH	3-hydroxyisobutyrate dehydrogenase
ACAT1	acetyl-Coenzyme A acetyltransferase 1
ACSL1	acyl-CoA synthetase long-chain family member 1
ACADM	acyl-Coenzyme A dehydrogenase, C-4 to C-12 straight chain
ACADL	acyl-Coenzyme A dehydrogenase, long chain
ACADSB	acyl-Coenzyme A dehydrogenase, short/branched chain
DLD	dihydrolipoamide dehydrogenase
ETFDH	electron-transferring-flavoprotein dehydrogenase
ECHS1	enoyl Coenzyme A hydratase, short chain, 1, mitochondrial
GOT1	glutamic-oxaloacetic transaminase 1, soluble (aspartate aminotransferase 1)
GOT2	glutamic-oxaloacetic transaminase 2, mitochondrial (aspartate aminotransferase 2)
HADHA	hydroxyacyl-Coenzyme A dehydrogenase/3-ketoacyl-Coenzyme A thiolase/enoyl-Coenzyme A hydratase (trifunctional protein), alpha subunit
HADHB	hydroxyacyl-Coenzyme A dehydrogenase/3-ketoacyl-Coenzyme A thiolase/enoyl-Coenzyme A hydratase (trifunctional protein), beta subunit
HSD17B10	hydroxysteroid (17-beta) dehydrogenase 10
ACAA2	hypothetical LOC648603; acetyl-Coenzyme A acyltransferase 2
PECI	peroxisomal D3,D2-enoyl-CoA isomerase
YWHAH	tyrosine 3-monooxygenase/tryptophan 5-monooxygenase activation protein, eta polypeptide
