# Supplementary material for: Progressive muscle proteome changes in a clinically relevant pig model of Duchenne muscular dystrophy
Source: Sci Rep. 2016 Sep 16;6:33362. doi: 10.1038/srep33362 (PMC5025886; doi:10.1038/srep33362)
Supplement: Supplementary Table 5 [file srep33362-s6.xls]

## Sheet: Manuscript - Titel
Supplementary Tables 5: List of proteome changes from 2-day-old DMD pigs compared to age-matched WT animals and results of the corresponding DAVID analysis

## Sheet: a) 2 d DMD vs. WT 
Proteins showing differences in abundance between muscles of 2 day old WT and 2 day old DMD animals. Positive log2-fold changes means more abundant in DMD animals.
Accession	Protein name according to Uniprot	Gene	Log2-fold change	Post-hoc p.adjust young:WT-young:DMD	Name of protein according to gene annotation	No.
F1SJR2	Uncharacterized protein	XIRP1	2.15381	0.01749	xin actin-binding repeat containing 1	1
A4GR69	Telethonin	TCAP	1.774	0.00109	titin-cap (telethonin)	2
Q53DY7	Histone H1.3-like protein (Fragment)		0.970854	0.03228		3
I3L6Q5	Uncharacterized protein	HIST1H1B	0.83996	0.015	histone cluster 1, H1b	4
F1RWW4	Uncharacterized protein	PDLIM5	0.831877	0.00137	PDZ and LIM domain 5	5
Q6QGC0	PDZ and LIM domain protein 3	PDLIM3	0.790772	0.02916	PDZ and LIM domain 3	6
F2Z4Y1	Uncharacterized protein	YWHAH	0.713696	0.01067	tyrosine 3-monooxygenase/tryptophan 5-monooxygenase activation protein, eta polypeptide	7
F1SMN5	Uncharacterized protein	FLNC	0.687061	0.04389	filamin C, gamma (actin binding protein 280)	8
F1SS66	Uncharacterized protein	MYH13	0.678072	0.01007	myosin, heavy chain 13, skeletal muscle	9
P82460	Thioredoxin	TXN	0.669027	0.00124	thioredoxin	10
P62802	Histone H4		0.650765	0.03889		11
A1XQV5	Fast skeletal muscle troponin C	TNNC2	-0.621488	0.02272	troponin C type 2 (fast)	1
L7PBE6	T-complex protein 1 subunit epsilon	CCT5	-0.621488	0.02998	chaperonin containing TCP1, subunit 5 (epsilon)	2
D0G0C8	Chaperonin containing TCP1, subunit 2 (Beta)	CCT2	-0.643856	0.04207	chaperonin containing TCP1, subunit 2 (beta)	3
A1XQU5	60S ribosomal protein L27	RPL27	-0.68966	0.00102	ribosomal protein L27	4
I3LII3	Uncharacterized protein	EEF2	-0.68966	0.00262	eukaryotic translation elongation factor 2	5
F1RZ28	Uncharacterized protein	RPS10	-0.713119	0.01468	ribosomal protein S10; ribosomal protein S10 pseudogene 4; ribosomal protein S10 pseudogene 11; ribosomal protein S10 pseudogene 22; ribosomal protein S10 pseudogene 7; ribosomal protein S10 pseudogene 13	6
F1RQ91	Uncharacterized protein	RPS4	-0.736966	0.02382	40S ribosomal protein S4	7
Q29092	Endoplasmin	HSP90B1	-0.761213	0.00275	Endoplasmin (94 kDa glucose-regulated protein) (GRP-94) (98 kDa protein kinase) (PPK 98) (ppk98) (Heat shock protein 90 kDa beta member 1) (gp96 homolog)	8
F1S9C9	Proteasome subunit beta type	LOC100155139	-0.761213	0.03231	proteasome subunit beta type-5-like [Sus scrofa (pig)]	9
P62844	40S ribosomal protein S15	RPS15	-0.761213	0.04926	40S ribosomal protein S15 (RIG protein)	10
F1SHL9	Pyruvate kinase (Fragment)	PKM	-0.810966	0.00137	Pyruvate kinase (EC 2.7.1.40) (Fragment)	11
I3LHF0	Uncharacterized protein		-0.810966	0.02079		12
F1RFY2	Beta-enolase	ENO3	-0.836501	0.01203	enolase 3 (beta, muscle)	13
I3LJ87	Uncharacterized protein	RPS2E	-0.862496	0.02618	ribosomal protein S2e [Sus scrofa (pig)]	14
F1SHD6	Uncharacterized protein	EEF1B2	-0.888969	0.00313	eukaryotic translation elongation factor 1 beta 2; eukaryotic translation elongation factor 1 beta 2-like	15
F1SIT7	Uncharacterized protein	LOC100523874	-0.915936	0.01276	60S acidic ribosomal protein P1-like [ Sus scrofa (pig) ]	16
P00355	Glyceraldehyde-3-phosphate dehydrogenase	GAPDH	-0.943416	0.00132	Glyceraldehyde-3-phosphate dehydrogenase (GAPDH) (EC 1.2.1.12)	17
Q29387	Elongation factor 1-gamma (Fragment)	EEF1G	-0.943416	0.01521	eukaryotic translation elongation factor 1 gamma	18
I3L5B2	Uncharacterized protein	RPS7	-0.943416	0.02299	ribosomal protein S7; ribosomal protein S7 pseudogene 11; ribosomal protein S7 pseudogene 4; ribosomal protein S7 pseudogene 10	19
I3LAK5	Uncharacterized protein	FXR1	-0.943416	0.04305	fragile X mental retardation, autosomal homolog 1	20
Q1HL06	6-phosphofructokinase (Fragment)	PFMK	-1	0.00844	Muscle 6-phosphofructokinase (Fragment)	21
B9W5V0	Elongation factor 1-alpha	EEF1A2	-1	0.01373	eukaryotic translation elongation factor 1 alpha 2	22
F1S814	Uncharacterized protein	PGM1	-1.02915	0.00673	phosphoglucomutase 1	23
F1SUM3	Uncharacterized protein (Fragment)	SERPINH1	-1.05889	0.00021	serpin peptidase inhibitor, clade H (heat shock protein 47), member 1, (collagen binding protein 1)	24
P61288	Translationally-controlled tumor protein	TPT1	-1.12029	0.01265	similar to tumor protein, translationally-controlled 1; tumor protein, translationally-controlled 1	25
P00339	L-lactate dehydrogenase A chain	LDHA	-1.18442	0.02031	lactate dehydrogenase A	26
F1RUN2	Serum albumin	ALB	-1.8365	0.019	albumin	27
P01846	Ig lambda chain C region		-3.64386	0.0036		28
I3LAQ0	Uncharacterized protein	IGKC	-3.64386	0.00985	immunoglobulin kappa constant	29
L8B0U3	IgG heavy chain	IGHG	-3.8365	0.03484	IgG heavy chain	30
L8B0R9	IgG heavy chain	IGHG	-4.32193	0.00909	IgG heavy chain	31

## Sheet: b)2 d DMD vd. WT in one group
Protein which were detected either in muscles of 2 day old DMD or in muscles of 2 day old WT animals
Accession	Protein name according to Uniprot	Gene	Detected	Intensity WT	Intensity DMD K.o	Post-hoc p.adjust old:WT-old:DMD (missing values imputed)	Name of protein according to gene annotation	No.
F1RFD4	Uncharacterized protein	USMG5	in DMD K.o only	0	22901300	0.00027	up-regulated during skeletal muscle growth 5 homolog (mouse)	1
Q6RVA9	Caveolin-1	CAV1	in DMD K.o only	0	21251000	1e-05	caveolin 1, caveolae protein, 22kDa	2
Q6QAT0	60S ribosomal protein L32	RPL32	in DMD K.o only	0	10811600	0.00099	small nucleolar RNA, H/ACA box 7A; small nucleolar RNA, H/ACA box 7B; ribosomal protein L32	3
F1SJM0	Uncharacterized protein	PTX3	in DMD K.o only	0	8361200	0.01351	pentraxin-related gene, rapidly induced by IL-1 beta	4
F1RRY6	Uncharacterized protein (Fragment)	PTGES2	in WT only	2918210	0	0.00328	prostaglandin E synthase 2	1
I3LR43	Uncharacterized protein	PEPD	in WT only	3468800	0	0.00827	peptidase D	2
I3LQ17	Uncharacterized protein OS=Sus scrofa PE=4 SV=1		in WT only	7760000	0	0.03762		3
F1RUQ0	Uncharacterized protein	IGJ	in WT only	25737500	0	0.00854	immunoglobulin J polypeptide, linker protein for immunoglobulin alpha and mu polypeptides	4
I3LHD8	Uncharacterized protein	LOC100512614	in WT only	38273000	0	0.00038	coiled-coil domain containing 85C [Sus scrofa (pig)]	5
L8B0W9	IgG heavy chain	IGHG	in WT only	78785100	0	0.02316	IgG heavy chain	6
Q5GN48	Dystrophin	DMD	in WT only	82052000	0	0	dystrophin	7

## Sheet: c) DAVID more abundant in DMD
DAVID analysis of proteins being more abundant in muscles of 2 day old DMD animals as compared to muscles of 2 day old WT animals.
Annotation Cluster 1	Enrichment Score: 2.815071207455225
Category	Term	Count	%	PValue	Genes	List Total	Pop Hits	Pop Total	Fold Enrichment	Bonferroni	Benjamini	FDR
GOTERM_BP_FAT	GO:0007517~muscle organ development	4	30.7692	0.000293189	CAV1, TCAP, XIRP1, HIST1H1B	10	211	13528	25.6455	0.104132	0.104132	0.404339
GOTERM_BP_FAT	GO:0007010~cytoskeleton organization	4	30.7692	0.00241582	CAV1, TCAP, XIRP1, PDLIM3	10	436	13528	12.411	0.596278	0.364609	3.28675
GOTERM_BP_FAT	GO:0014706~striated muscle tissue development	3	23.0769	0.00265308	CAV1, TCAP, XIRP1	10	119	13528	34.1042	0.63073	0.282567	3.60408
GOTERM_BP_FAT	GO:0060537~muscle tissue development	3	23.0769	0.00292249	CAV1, TCAP, XIRP1	10	125	13528	32.4672	0.666308	0.23996	3.96324
Annotation Cluster 2	Enrichment Score: 2.1763506067642266
Category	Term	Count	%	PValue	Genes	List Total	Pop Hits	Pop Total	Fold Enrichment	Bonferroni	Benjamini	FDR
GOTERM_BP_FAT	GO:0007010~cytoskeleton organization	4	30.7692	0.00241582	CAV1, TCAP, XIRP1, PDLIM3	10	436	13528	12.411	0.596278	0.364609	3.28675
GOTERM_BP_FAT	GO:0007507~heart development	3	23.0769	0.00840928	TCAP, XIRP1, PDLIM3	10	215	13528	18.8763	0.957862	0.469196	11.0132
GOTERM_BP_FAT	GO:0030036~actin cytoskeleton organization	3	23.0769	0.00925859	TCAP, XIRP1, PDLIM3	10	226	13528	17.9575	0.969443	0.440861	12.0606
GOTERM_BP_FAT	GO:0030029~actin filament-based process	3	23.0769	0.0104768	TCAP, XIRP1, PDLIM3	10	241	13528	16.8398	0.980736	0.431195	13.5429
Annotation Cluster 3	Enrichment Score: 1.8419658631693872
Category	Term	Count	%	PValue	Genes	List Total	Pop Hits	Pop Total	Fold Enrichment	Bonferroni	Benjamini	FDR
GOTERM_BP_FAT	GO:0007517~muscle organ development	4	30.7692	0.000293189	CAV1, TCAP, XIRP1, HIST1H1B	10	211	13528	25.6455	0.104132	0.104132	0.404339
GOTERM_BP_FAT	GO:0034622~cellular macromolecular complex assembly	3	23.0769	0.0177792	CAV1, TCAP, HIST1H1B	10	318	13528	12.7623	0.998802	0.568676	21.9535
GOTERM_BP_FAT	GO:0034621~cellular macromolecular complex subunit organization	3	23.0769	0.0221145	CAV1, TCAP, HIST1H1B	10	357	13528	11.3681	0.999772	0.606148	26.5809
GOTERM_BP_FAT	GO:0065003~macromolecular complex assembly	3	23.0769	0.0690484	CAV1, TCAP, HIST1H1B	10	665	13528	6.10286	1	0.912764	62.7895
GOTERM_BP_FAT	GO:0043933~macromolecular complex subunit organization	3	23.0769	0.0774963	CAV1, TCAP, HIST1H1B	10	710	13528	5.71606	1	0.9196	67.1932

## Sheet: d) more ab. in DMD - Cluster 1
Proteins related to muscle development / cytoskeleton organization, being more abundant in muscles of 2 day old DMD animals as compared to muscles of 2 day old WT animals.
OFFICIAL_GENE_SYMBOL	GENE NAME
PDLIM3	PDZ and LIM domain 3
CAV1	caveolin 1, caveolae protein, 22kDa
HIST1H1B	histone cluster 1, H1b
TCAP	titin-cap (telethonin)
XIRP1	xin actin-binding repeat containing 1

## Sheet: e) DAVID less abundant in DMD
DAVID analysis of proteins being less abundant in muscles of 2 day old DMD animals as compared to muscles of 2 day old WT animals.
Annotation Cluster 1	Enrichment Score: 6.183519927389636
Category	Term	Count	%	PValue	Genes	List Total	Pop Hits	Pop Total	Fold Enrichment	Bonferroni	Benjamini	FDR
GOTERM_BP_FAT	GO:0006414~translational elongation	8	32	3.26706e-10	EEF1B2, EEF1A2, RPS15, EEF1G, RPL27, EEF2, RPS10, RPS7	25	101	13528	42.861	6.73015e-08	6.73015e-08	4.11474e-07
GOTERM_BP_FAT	GO:0006412~translation	8	32	1.19183e-06	EEF1B2, EEF1A2, RPS15, EEF1G, RPL27, EEF2, RPS10, RPS7	25	331	13528	13.0784	0.000245487	0.000122751	0.00150105
KEGG_PATHWAY	hsa03010:Ribosome	4	16	0.000722885	RPS15, RPL27, RPS10, RPS7	12	87	5085	19.4828	0.0136458	0.00684634	0.540491
Annotation Cluster 2	Enrichment Score: 3.124597228100896
Category	Term	Count	%	PValue	Genes	List Total	Pop Hits	Pop Total	Fold Enrichment	Bonferroni	Benjamini	FDR
GOTERM_BP_FAT	GO:0006096~glycolysis	4	16	7.55819e-05	LDHA, PGM1, ENO3, GAPDH	25	47	13528	46.0528	0.0154499	0.00517671	0.0951508
GOTERM_BP_FAT	GO:0006007~glucose catabolic process	4	16	0.000141997	LDHA, PGM1, ENO3, GAPDH	25	58	13528	37.3186	0.0288297	0.00728669	0.178693
GOTERM_BP_FAT	GO:0019320~hexose catabolic process	4	16	0.000238046	LDHA, PGM1, ENO3, GAPDH	25	69	13528	31.3693	0.0478602	0.00976073	0.299397
KEGG_PATHWAY	hsa00010:Glycolysis / Gluconeogenesis	4	16	0.000240986	LDHA, PGM1, ENO3, GAPDH	12	60	5085	28.25	0.00456881	0.00456881	0.180464
GOTERM_BP_FAT	GO:0046365~monosaccharide catabolic process	4	16	0.000259074	LDHA, PGM1, ENO3, GAPDH	25	71	13528	30.4856	0.0519766	0.00885657	0.325804
GOTERM_BP_FAT	GO:0046164~alcohol catabolic process	4	16	0.000382267	LDHA, PGM1, ENO3, GAPDH	25	81	13528	26.722	0.0757402	0.0111887	0.480385
GOTERM_BP_FAT	GO:0044275~cellular carbohydrate catabolic process	4	16	0.000440474	LDHA, PGM1, ENO3, GAPDH	25	85	13528	25.4645	0.086761	0.0112806	0.553346
GOTERM_BP_FAT	GO:0016052~carbohydrate catabolic process	4	16	0.00091045	LDHA, PGM1, ENO3, GAPDH	25	109	13528	19.8576	0.171085	0.0206329	1.14064
GOTERM_BP_FAT	GO:0006006~glucose metabolic process	4	16	0.00241173	LDHA, PGM1, ENO3, GAPDH	25	153	13528	14.1469	0.3919	0.0485247	2.99537
GOTERM_BP_FAT	GO:0019318~hexose metabolic process	4	16	0.00457342	LDHA, PGM1, ENO3, GAPDH	25	192	13528	11.2733	0.611043	0.0822628	5.60977
GOTERM_BP_FAT	GO:0005996~monosaccharide metabolic process	4	16	0.00684241	LDHA, PGM1, ENO3, GAPDH	25	222	13528	9.74991	0.756924	0.103089	8.28403
GOTERM_BP_FAT	GO:0006091~generation of precursor metabolites and energy	4	16	0.0173276	LDHA, PGM1, ENO3, GAPDH	25	313	13528	6.91527	0.972697	0.226785	19.7599

## Sheet: f) less ab. in DMD - Cluster 1
Proteins related to translation, being less abundant in muscles of 2 day old DMD animals as compared to muscles of 2 day old WT animals.
OFFICIAL_GENE_SYMBOL	GENE NAME
EEF1A2	eukaryotic translation elongation factor 1 alpha 2
EEF1B2	eukaryotic translation elongation factor 1 beta 2; eukaryotic translation elongation factor 1 beta 2-like
EEF1G	eukaryotic translation elongation factor 1 gamma
EEF2	eukaryotic translation elongation factor 2
RPL27	ribosomal protein L27
RPS10	ribosomal protein S10; ribosomal protein S10 pseudogene 4; ribosomal protein S10 pseudogene 11;
RPS15	ribosomal protein S15 pseudogene 5; ribosomal protein S15
RPS7	ribosomal protein S7; ribosomal protein S7 pseudogene 11; ribosomal protein S7 pseudogene 4; ribosomal protein S7 pseudogene 10

## Sheet: g) less ab. DMD - Cluster 2
Proteins related to glycolysis, being less abundant in muscles of 2 day old DMD animals as compared to muscle of 2 day old WT animals.
OFFICIAL_GENE_SYMBOL	GENE NAME
ENO3	enolase 3 (beta, muscle)
GAPDH	glyceraldehyde-3-phosphate dehydrogenase-like 6; hypothetical protein LOC100133042; glyceraldehyde-3-phosphate dehydrogenase
LDHA	lactate dehydrogenase A
PGM1	phosphoglucomutase 1
