# Supplementary material for: Progressive muscle proteome changes in a clinically relevant pig model of Duchenne muscular dystrophy
Source: Sci Rep. 2016 Sep 16;6:33362. doi: 10.1038/srep33362 (PMC5025886; doi:10.1038/srep33362)
Supplement: Supplementary Table 6 [file srep33362-s7.xls]

## Sheet: Manuscript - Titel
Supplementary Tables 6: List of proteome changes from 3-month-old DMD pigs compared to age-matched WT animals and results of the corresponding DAVID analysis.

## Sheet: a) 3 m DMD vs. WT 
Proteins showing differences in abundance between muscles of 3 month old WT and 3 month old DMD animals. Positive log2-fold changes means more abundant in DMD animals.
Accession	Protein name according to Uniprot	Gene	Log2-fold change	Post-hoc p.adjust young:WT-young:DMD	Name of protein according to gene annotation	No.
F1RF28	Uncharacterized protein	THBS4	5.79077	3e-05	thrombospondin-4 [Sus scrofa]	1
I3L8F7	Uncharacterized protein	NES	5.03562	3e-05	nestin	2
Q29014	Alpha-1 acid glycoprotein (Fragment)		4.15866	0.00044		3
F1SS24	Uncharacterized protein	FN1	4.06437	0	fibronectin 1	4
I3LAQ0	Uncharacterized protein	IGKC	4.04614	0.0085	immunoglobulin kappa constant	5
F1SDX6	Uncharacterized protein	TGM2	3.39643	1e-05	transglutaminase 2 (C polypeptide, protein-glutamine-gamma-glutamyltransferase)	6
F1RS37	Uncharacterized protein	POSTN	3.29425	0.00226	periostin, osteoblast specific factor	7
Q8SPS7	Haptoglobin	HP	3.26903	0.03674	haptoglobin-related protein; haptoglobin	8
Q29052	Inter-alpha-trypsin inhibitor heavy chain H1	ITIH1	3.22959	0.04804	inter-alpha (globulin) inhibitor H1	9
P02543	Vimentin	VIM	3.12763	3e-05	vimentin	10
D2SQP3	Cysteine and glycine-rich protein 3	CSRP3	3.04789	0.00054	cysteine and glycine-rich protein 3 (cardiac LIM protein)	11
K9IWI4	Talin-1	TLN1	2.90497	0.00152	talin 1	12
B6A7R0	Tubulin alpha 3		2.90497	4e-05		13
F1SUE4	Uncharacterized protein	ASPN	2.87774	0.00068	asporin	14
F1SAW8	Calsequestrin (Fragment)	CASQ2	2.83996	0	calsequestrin 2 (cardiac muscle)	15
F1SJB5	Annexin	ANXA1	2.83794	0.0001	annexin A1	16
I3LGN5	Uncharacterized protein (Fragment)		2.74416	0.01155		17
P01846	Ig lambda chain C region		2.69822	0.01355		18
K9IWG6	Spectrin beta chain, brain 1 (Fragment)	SPTBN1	2.55827	0.00401	spectrin, beta, non-erythrocytic 1	19
P19620	Annexin A2	ANXA2	2.53107	0	Annexin A2 (Annexin II) (Annexin-2) (Calpactin I heavy chain) (Calpactin-1 heavy chain) (Chromobindin-8) (Lipocortin II) (Placental anticoagulant protein IV) (PAP-IV) (Protein I) (p36)	20
G9F6X9	Dihydropyrimidinase-like 2		2.51854	0.0003		21
P26042	Moesin	MSN	2.51349	0.00047	moesin	22
P20305	Gelsolin (Fragment)	GSN	2.50843	1e-05	gelsolin (amyloidosis, Finnish type)	23
F1RJ93	Uncharacterized protein (Fragment)	TAGLN2	2.4957	3e-05	transgelin 2	24
I3VKE6	Ceruloplasmin		2.43296	0.00525		25
K7GP55	Biglycan	BGN	2.40327	0.01819	biglycan	26
B2CNZ7	Cathepsin B	CTSB	2.36457	0.00026	cathepsin B	27
P82460	Thioredoxin	TXN	2.36457	0	thioredoxin	28
O11780	Transforming growth factor-beta-induced protein ig-h3	TGFBI	2.3505	0.00078	transforming growth factor, beta-induced, 68kDa	29
F2Z576	Histone H3	LOC100525821	2.33056	0.023	Histone H3	30
F1RJT3	Uncharacterized protein (Fragment)	LOC100622075	2.30743	0.0008	dihydropyrimidinase-related protein 3-like [ Sus scrofa (pig) ]	31
E1CAJ6	Protein disulfide isomerase P5	pdi-p5	2.30451	6e-05	Protein disulfide isomerase P5 (Uncharacterized protein)	32
F2Z558	Uncharacterized protein (Fragment)	YWHAZ	2.26903	0.00027	tyrosine 3-monooxygenase/tryptophan 5-monooxygenase activation protein, zeta polypeptide	33
Q9XSD9	Decorin	DCN	2.23573	0.04506	decorin	34
F1SQ09	Uncharacterized protein	LUM	2.23266	0.00581	lumican	35
F1RK02	Uncharacterized protein (Fragment)	LCP1	2.21723	0.00082	lymphocyte cytosolic protein 1 (L-plastin)	36
Q95274	Thymosin beta-4	TMSB4	2.13422	0.00026	Thymosin beta-4 (T beta-4) [Cleaved into: Hematopoietic system regulatory peptide (Seraspenide)]	37
P18648	Apolipoprotein A-I	APOA1	2.01792	0.0351	apolipoprotein A-I	38
F2Z5D2	Uncharacterized protein	ACTR3	2.01792	0.00037	ARP3 actin-related protein 3 homolog (yeast)	39
P67937	Tropomyosin alpha-4 chain	TPM4	1.99277	6e-05	tropomyosin 4	40
K9IVP5	N-myosin-9	MYH9	1.98914	0.00016	myosin, heavy chain 9, non-muscle	41
Q3ZD69	Prelamin-A/C	LMNA	1.98914	3e-05	lamin A/C	42
P10668	Cofilin-1	CFL1	1.90689	0.00126	cofilin 1 (non-muscle)	43
F1S8Y5	Uncharacterized protein	PGAM1	1.90304	0.00029	phosphoglycerate mutase 1 (brain)	44
I3LTH8	Uncharacterized protein	NPM1	1.87578	0.0001	nucleophosmin 1 (nucleolar phosphoprotein B23, numatrin) pseudogene 21; hypothetical LOC100131044; similar to nucleophosmin 1; nucleophosmin (nucleolar phosphoprotein B23, numatrin)	45
F1RFY1	Profilin	PFN1	1.85997	0	profilin 1	46
F1SJR2	Uncharacterized protein	XIRP1	1.85599	0.02094	xin actin-binding repeat containing 1	47
F1SIP0	Uncharacterized protein	SEPT2	1.81967	0.00037	septin 2	48
P60662	Myosin light polypeptide 6	MYL6	1.81147	0.00076	myosin, light chain 6, alkali, smooth muscle and non-muscle	49
F1SDR7	Uncharacterized protein	YWHAB	1.80323	0.00102	tyrosine 3-monooxygenase/tryptophan 5-monooxygenase activation protein, beta polypeptide	50
E1CAJ5	Glucose regulated protein 58	grp-58	1.80323	0.00016	Protein disulfide-isomerase (EC 5.3.4.1)	51
I3LHZ6	Uncharacterized protein	DHX9	1.7866	0.00159	DEAH (Asp-Glu-Ala-His) box polypeptide 9	52
F1RG16	Uncharacterized protein	HNRNPF	1.7137	0.00019	heterogeneous nuclear ribonucleoprotein F	53
F1RI39	Uncharacterized protein	LOC100517284	1.66448	2e-05	alpha-actinin-4-like	54
F1RFN9	Fascin	FSCN1	1.65535	3e-05	fascin homolog 1, actin-bundling protein (Strongylocentrotus purpuratus)	55
F2Z5C1	Annexin	ANXA5	1.63227	0.00036	annexin A5	56
P09571	Serotransferrin	TF	1.60881	0.01597	transferrin	57
I3LVD5	Actin, cytoplasmic 1	ACTB	1.59455	1e-05	actin, beta	58
I3LQS0	Uncharacterized protein	HNRNPK	1.58976	1e-05	heterogeneous nuclear ribonucleoprotein K; similar to heterogeneous nuclear ribonucleoprotein K	59
P00336	L-lactate dehydrogenase B chain	LDHB	1.58015	0.00542	lactate dehydrogenase B	60
M3UZ37	Heterogeneous nuclear ribonucleoprotein A2/B1	HNRNPA2B1	1.58015	2e-05	heterogeneous nuclear ribonucleoprotein A2/B1	61
I3L5D5	Uncharacterized protein	AHNAK	1.57531	0.00117	AHNAK nucleoprotein	62
F2Z575	Histone H2A	LOC100622387	1.57046	0.01237	histone H2A type 1-like [ Sus scrofa (pig) ]	63
E7EI20	Rho GDP dissociation inhibitor alpha	ARHGDIA	1.5656	0.00018	Rho GDP dissociation inhibitor (GDI) alpha	64
Q767L7	Tubulin beta chain	TUBB	1.53605	9e-05	Tubulin beta chain	65
P28491	Calreticulin	CALR	1.53605	1e-05	calreticulin	66
F1RGI7	Uncharacterized protein	MATR3	1.4957	0.00139	matrin 3	67
G9F6X8	Prolyl 4-hydroxylase beta polypeptide		1.48543	0		68
F1RR78	Uncharacterized protein	LOC100049693	1.45943	0.01263	spectrin alpha non-erythrocytic 1 [ Sus scrofa (pig) ]	69
F1RQI0	Uncharacterized protein	COL12A1	1.4489	0.02762	collagen alpha-1(XII) chain-like [ Sus scrofa (pig) ]	70
F1SFI5	Uncharacterized protein	HRG	1.43296	0.04368	histidine-rich glycoprotein	71
F1RHM8	Uncharacterized protein	RANBP1	1.43296	0.00112	similar to RAN binding protein 1; RAN binding protein 1	72
I3L6Q5	Uncharacterized protein	HIST1H1B	1.42761	0.00053	histone cluster 1, H1b	73
F2Z4Y1	Uncharacterized protein	YWHAH	1.42223	0.00035	tyrosine 3-monooxygenase/tryptophan 5-monooxygenase activation protein, eta polypeptide	74
F1RS36	78 kDa glucose-regulated protein	HSPA5	1.37851	2e-05	hypothetical gene supported by AF216292; NM_005347; heat shock 70kDa protein 5 (glucose-regulated protein, 78kDa)	75
F1RKM0	Uncharacterized protein	LMNB1	1.37295	0.00853	lamin B1	76
I3LUR7	Uncharacterized protein	COL6A3	1.36737	0.00026	collagen, type VI, alpha 3	77
Q6QAS5	60S ribosomal protein L12 (Fragment)	RPL12	1.36177	0.00025	ribosomal protein L12 pseudogene 2; ribosomal protein L12 pseudogene 32; ribosomal protein L12 pseudogene 35; ribosomal protein L12 pseudogene 19; ribosomal protein L12 pseudogene 6; ribosomal protein L12; ribosomal protein L12 pseudogene 14	78
I1SNT9	Ankyrin-repeat domain 2 protein	ANKRD2	1.3505	0.0139	ankyrin repeat domain 2 (stretch responsive muscle)	79
F1SIT7	Uncharacterized protein	LOC100523874	1.33342	0.00151	60S acidic ribosomal protein P1-like [ Sus scrofa (pig) ]	80
P02540	Desmin	DES	1.32769	8e-05	desmin	81
I3L806	Uncharacterized protein (Fragment)		1.32193	0.00095		82
Q29092	Endoplasmin	HSP90B1	1.31034	0.00017	Endoplasmin (94 kDa glucose-regulated protein) (GRP-94) (98 kDa protein kinase) (PPK 98) (ppk98) (Heat shock protein 90 kDa beta member 1) (gp96 homolog)	83
I3LQ84	Uncharacterized protein		1.30451	0.00011		84
Q53DY7	Histone H1.3-like protein (Fragment)		1.29278	0.00478		85
F1S827	Uncharacterized protein	SERBP1	1.28096	0.00939	SERPINE1 mRNA binding protein 1	86
F1SLE7	Uncharacterized protein	LOC100522732	1.26303	0.03056	dysferlin-like [ Sus scrofa (pig) ]	87
F1SKQ0	Uncharacterized protein (Fragment)	DDX17	1.25701	0.00792	DEAD (Asp-Glu-Ala-Asp) box polypeptide 17	88
F2Z5V6	Uncharacterized protein	LOC733637	1.24489	0.01654	myosin regulatory light chain 2 protein [ Sus scrofa (pig) ]	89
F1RYZ0	60S acidic ribosomal protein P2	RPLP2	1.23879	0.00064	ribosomal protein, large, P2 pseudogene 3; ribosomal protein, large, P2	90
P62936	Peptidyl-prolyl cis-trans isomerase A	PPIA	1.23266	0.01366	similar to TRIMCyp; peptidylprolyl isomerase A (cyclophilin A); peptidylprolyl isomerase A (cyclophilin A)-like 3	91
Q0PY11	Elongation factor 1-alpha	EEF1A	1.23266	0.00512	Elongation factor 1-alpha	92
C0MHR2	Clathrin heavy chain	CLTC	1.22033	0	clathrin, heavy chain (Hc)	93
F1SUM3	Uncharacterized protein (Fragment)	SERPINH1	1.21412	8e-05	serpin peptidase inhibitor, clade H (heat shock protein 47), member 1, (collagen binding protein 1)	94
F1RGC0	Uncharacterized protein (Fragment)	LOC100517228	1.20789	0.02932	ribosomal protein L27a [ Sus scrofa (pig) ]	95
P10775	Ribonuclease inhibitor	RNH1	1.20163	0.00021	Ribonuclease inhibitor	96
Q6QAP7	40S ribosomal protein S17	RPS17	1.19535	0.0112	ribosomal protein S17	97
Q6J267	Galectin (Fragment)		1.1635	0.00376		98
F1RM62	Uncharacterized protein	HSPB6	1.14405	0.03809	heat shock protein, alpha-crystallin-related, B6	99
Q29205	60S ribosomal protein L11	RPL11	1.13093	0.00992	ribosomal protein L11	100
F1RGG1	Uncharacterized protein	LOC100518254	1.13093	0.00031	ribosomal protein S19 [ Sus scrofa (pig) ]	101
F1S8L9	Uncharacterized protein	HNRNPU	1.1177	0.01441	heterogeneous nuclear ribonucleoprotein U (scaffold attachment factor A)	102
P26234	Vinculin	VCL	1.1177	0.00027	vinculin	103
F2Z539	40S ribosomal protein S20	RPS20	1.09761	0.01412	ribosomal protein S20	104
F2Z554	Uncharacterized protein	RPL30	1.09085	0.0079	ribosomal protein L30	105
I3LVI8	60S ribosomal protein L7a	RPL7A	1.09085	0.00526	ribosomal protein L7a pseudogene 70; ribosomal protein L7a; ribosomal protein L7a pseudogene 30; ribosomal protein L7a pseudogene 66; ribosomal protein L7a pseudogene 27; ribosomal protein L7a pseudogene 11; ribosomal protein L7a pseudogene 62	106
I3LB92	Uncharacterized protein (Fragment)	MYOM3	1.09085	0.00504	myomesin family, member 3	107
A1XQU5	60S ribosomal protein L27	RPL27	1.04963	0.00014	ribosomal protein L27	108
Q29568	Phosphopyruvate hydratase (Fragment)		1.04264	0.04884		109
P62272	40S ribosomal protein S18	RPS18	1.02148	0.00686	ribosomal protein S18 pseudogene 12; ribosomal protein S18 pseudogene 5; ribosomal protein S18	110
P62802	Histone H4		0.992768	0.00399		111
F2Z5F5	40S ribosomal protein S8 (Fragment)	RPS8	0.992768	0.00286	ribosomal protein S8; ribosomal protein S8 pseudogene 8; ribosomal protein S8 pseudogene 10	112
F1SS61	Uncharacterized protein	MYH3	0.9855	0.03975	myosin, heavy chain 3, skeletal muscle, embryonic	113
F2Z5B4	Uncharacterized protein	HNRNPA3	0.978196	0.01563	heterogeneous nuclear ribonucleoprotein A3	114
Q29214	60S acidic ribosomal protein P0	RPLP0	0.978196	0.00116	ribosomal protein, large, P0 pseudogene 2; ribosomal protein, large, P0 pseudogene 3; ribosomal protein, large, P0 pseudogene 6; ribosomal protein, large, P0	115
I3L5B2	Uncharacterized protein	RPS7	0.963474	0.02308	ribosomal protein S7; ribosomal protein S7 pseudogene 11; ribosomal protein S7 pseudogene 4; ribosomal protein S7 pseudogene 10	116
F1SV06	Uncharacterized protein	PABPC4	0.956057	0.00506	poly(A) binding protein, cytoplasmic 4 (inducible form)	117
I3LS72	Uncharacterized protein	COL6A1	0.948601	0.03798	collagen, type VI, alpha 1	118
F1RZ28	Uncharacterized protein	RPS10	0.918386	0.00507	ribosomal protein S10; ribosomal protein S10 pseudogene 4; ribosomal protein S10 pseudogene 11; ribosomal protein S10 pseudogene 22; ribosomal protein S10 pseudogene 7; ribosomal protein S10 pseudogene 13	119
F1SQ46	Uncharacterized protein	YBX3	0.903038	0.01445	Y box binding protein 3	120
F1SRB9	Uncharacterized protein	ST13	0.879706	0.02594	similar to heat shock 70kD protein binding protein; suppression of tumorigenicity 13 (colon carcinoma) (Hsp70 interacting protein)	121
F1SIC0	Uncharacterized protein	PACSIN3	0.879706	0.01633	protein kinase C and casein kinase substrate in neurons 3	122
F1SMB6	Uncharacterized protein	LOC100520143	0.863938	0.0381	heat shock 27kDa protein 2 [ Sus scrofa (pig) ]	123
F1RGP8	Uncharacterized protein (Fragment)	PBXIP1	0.85599	0.02708	pre-B-cell leukemia homeobox interacting protein 1	124
A8D737	T-cadherin		0.83996	0.01802		125
F1SLF6	Uncharacterized protein	CCT7	0.831877	0.04725	chaperonin containing TCP1, subunit 7 (eta)	126
F2Z5S8	Uncharacterized protein	TUBA4A	0.831877	0.00464	tubulin, alpha 4a	127
F2Z571	Uncharacterized protein	TUBB4B	0.831877	0.00234	tubulin, beta 4B class IVb	128
F1S415	Uncharacterized protein	BAG3	0.823749	0.02345	BCL2-associated athanogene 3	129
P63246	Guanine nucleotide-binding protein subunit beta-2-like 1	GNB2L1	0.815575	0.0387	guanine nucleotide binding protein (G protein), beta polypeptide 2-like 1	130
F1RI15	Uncharacterized protein	HSPA4	0.799087	0.00435	heat shock 70kDa protein 4	131
F2Z4Y8	Uncharacterized protein	RPS11	0.782409	0.03112	ribosomal protein S11 pseudogene 5; ribosomal protein S11	132
F1S530	60S ribosomal protein L5	RPL5	0.748461	0.01523	ribosomal protein L5 pseudogene 34; ribosomal protein L5 pseudogene 1; ribosomal protein L5	133
F1SLI3	Microtubule-associated protein	MAP4	0.748461	0.00156	microtubule-associated protein 4	134
I3LVS7	Uncharacterized protein	RHOA	0.739848	0.0437	ras homolog gene family, member A	135
F1S3U9	Uncharacterized protein	PRDX1	0.731183	0.03354	peroxiredoxin 1	136
K9IVR9	Importin subunit beta-1	KPNB1	0.731183	0.00809	karyopherin (importin) beta 1	137
M3VH45	Annexin	ANXA6	0.722466	0.00878	annexin A6	138
K7GNZ3	Uncharacterized protein	NACA	0.713696	0.03785	nascent polypeptide-associated complex alpha subunit	139
F1SRI8	Uncharacterized protein (Fragment)	MYBPC1	0.713696	0.01794	myosin binding protein C, slow type	140
Q06A94	ROA1	HNRNPA1	0.713696	0.00963	heterogeneous nuclear ribonucleoprotein A1-like 3; similar to heterogeneous nuclear ribonucleoprotein A1; heterogeneous nuclear ribonucleoprotein A1 pseudogene 2; heterogeneous nuclear ribonucleoprotein A1; heterogeneous nuclear ribonucleoprotein A1 pseudogene	141
F1RQR4	Uncharacterized protein (Fragment)	EHD1	0.687061	0.01305	EH-domain containing 1	142
F1SFQ4	Uncharacterized protein	PCBP2	0.687061	0.01222	poly(rC) binding protein 2	143
F1RQ91	Uncharacterized protein	RPS4	0.678072	0.03839	40S ribosomal protein S4	144
I3LK59	Enolase	ENO1	0.669027	0.02003	enolase 1, (alpha)	145
F1SP32	Uncharacterized protein	RAD23B	0.669027	0.00273	RAD23 homolog B (S. cerevisiae)	146
Q4GWZ2	40S ribosomal protein SA	RPSA	0.659925	0.00173	40S ribosomal protein SA (37 kDa laminin receptor precursor) (37LRP) (37/67 kDa laminin receptor) (LRP/LR) (67 kDa laminin receptor) (67LR) (Laminin receptor 1) (LamR) (Laminin-binding protein precursor p40) (LBP/p40)	147
P80276	Aldose reductase	AKR1B1	0.650765	0.03322	Aldose reductase (AR) (EC 1.1.1.21) (Aldehyde reductase)	148
A6YNL5	Calpain 2	Capn2	0.650765	0.02623	calpain 2, (m/II) large subunit	149
F1S2E2	Annexin	ANXA11	0.650765	0.01239	annexin A11	150
K7GRY0	Uncharacterized protein	UBA1	0.632268	4e-05	ubiquitin-like modifier activating enzyme 1	151
I3LDC3	Uncharacterized protein	NDUFB10	-0.621488	0.02089	NADH dehydrogenase (ubiquinone) 1 beta subcomplex, 10, 22kDa	1
F1SDN2	Uncharacterized protein	HADHB	-0.621488	0.00745	hydroxyacyl-Coenzyme A dehydrogenase/3-ketoacyl-Coenzyme A thiolase/enoyl-Coenzyme A hydratase (trifunctional protein), beta subunit	2
F1RPS8	ATP synthase subunit alpha heart isoform, mitochondrial (Fragment)	ATP5A1	-0.621488	0.00514	ATP synthase, H+ transporting, mitochondrial F1 complex, alpha subunit 1, cardiac muscle	3
F1SGH5	Uncharacterized protein	PDHB	-0.666576	0.00936	pyruvate dehydrogenase (lipoamide) beta	4
F1SLA0	ATP synthase subunit beta	ATP5B	-0.68966	0.01266	ATP synthase, H+ transporting, mitochondrial F1 complex, beta polypeptide	5
F1SM98	Uncharacterized protein	NDUFV2	-0.68966	0.01255	NADH dehydrogenase (ubiquinone) flavoprotein 2, 24kDa	6
F1RLH7	Uncharacterized protein	COX6B	-0.736966	0.00513	cytochrome C oxidase 6B	7
F1SSH8	Uncharacterized protein	LOC100515636	-0.761213	0.04651	oxoglutarate (alpha-ketoglutarate) dehydrogenase (lipoamide) [ Sus scrofa (pig) ]	8
F1SHD7	Uncharacterized protein (Fragment)	NDUFS1	-0.761213	0.03355	NADH dehydrogenase (ubiquinone) Fe-S protein 1, 75kDa (NADH-coenzyme Q reductase)	9
P79319	Cytochrome C oxidase polypeptide VB (Fragment)		-0.761213	0.03056		10
F1RR45	Uncharacterized protein	CRAT	-0.761213	0.02109	carnitine acetyltransferase	11
O97771	Titin (Fragment)		-0.761213	0.02087		12
Q29221	F-actin-capping protein subunit alpha-2	CAPZA2	-0.761213	0.01767	capping protein (actin filament) muscle Z-line, alpha 2	13
Q0QF01	Succinate dehydrogenase [ubiquinone] flavoprotein subunit, mitochondrial	SDHA	-0.761213	0.00204	succinate dehydrogenase complex, subunit A, flavoprotein (Fp)	14
F1RVN1	Uncharacterized protein	NDUFV1	-0.785875	0.03836	NADH dehydrogenase (ubiquinone) flavoprotein 1, 51kDa	15
I3LK43	Uncharacterized protein	NDUFS7	-0.810966	0.04642	NADH dehydrogenase (ubiquinone) Fe-S protein 7, 20kDa (NADH-coenzyme Q reductase)	16
I3LJ05	Uncharacterized protein	C21orf33	-0.810966	0.03032	chromosome 13 open reading frame, human C21orf33 [ Sus scrofa (pig) ]	17
P00503	Aspartate aminotransferase, cytoplasmic	GOT1	-0.810966	0.01755	glutamic-oxaloacetic transaminase 1, soluble (aspartate aminotransferase 1)	18
I3LCX3	Uncharacterized protein	DUSP3	-0.810966	0.01519	dual specificity phosphatase 3	19
I3LIB5	Uncharacterized protein	MYPN	-0.810966	0.0008	myopalladin	20
P29804	Pyruvate dehydrogenase E1 component subunit alpha, somatic form, mitochondrial (Fragment)	PDHA1	-0.810966	0.00011	pyruvate dehydrogenase (lipoamide) alpha 1	21
P00346	Malate dehydrogenase, mitochondrial	MDH2	-0.836501	0.00933	malate dehydrogenase 2, NAD (mitochondrial)	22
A1XQT6	MLC1f	MYL1	-0.862496	0.0222	myosin, light chain 1, alkali; skeletal, fast	23
A4Z6H0	Adenylosuccinate synthetase isozyme 1	ADSSL1	-0.888969	0.02707	Adenylosuccinate synthetase isozyme 1 (AMPSase 1) (AdSS 1) (EC 6.3.4.4) (Adenylosuccinate synthetase, basic isozyme) (Adenylosuccinate synthetase, muscle isozyme) (M-type adenylosuccinate synthetase) (IMP--aspartate ligase 1)	24
F1RFA5	Uncharacterized protein (Fragment)	PGP	-0.888969	0.02675	phosphoglycolate phosphatase	25
F1SS66	Uncharacterized protein	MYH13	-0.888969	0.0017	myosin, heavy chain 13, skeletal muscle	26
P80895	Protein-L-isoaspartate(D-aspartate) O-methyltransferase	PCMT1	-0.915936	0.00386	protein-L-isoaspartate (D-aspartate) O-methyltransferase	27
F1RSP5	Uncharacterized protein	LOC100524618	-0.943416	0.0204	glutamic-pyruvate transaminase (alanine aminotransferase)	28
Q9TV61	Myosin-1	MYH1	-0.943416	0.01859	myosin, heavy chain 1, skeletal muscle, adult	29
F1SIF2	Uncharacterized protein	NDUFS3	-0.943416	0.01484	NADH dehydrogenase (ubiquinone) Fe-S protein 3, 30kDa (NADH-coenzyme Q reductase)	30
F1SIS9	Uncharacterized protein	NDUFA10	-0.943416	0.0067	NADH dehydrogenase (ubiquinone) 1 alpha subcomplex, 10, 42kDa	31
I3L8Q0	Uncharacterized protein		-0.943416	0.00593		32
F1SRC5	Aconitate hydratase, mitochondrial (Fragment)	ACO2	-0.943416	0.00168	aconitase 2, mitochondrial	33
B6VNT8	Cardiac muscle alpha actin 1	ACTC1	-0.943416	0.00142	actin, alpha, cardiac muscle 1	34
F1SHU0	Uncharacterized protein (Fragment)	LOC100516841	-0.971431	0.01908	probable 3-hydroxyisobutyrate dehydrogenase, mitochondrial-like [ Sus scrofa (pig) ]	35
Q4PS85	Myozenin-1	MYOZ1	-0.971431	0.01105	myozenin 1	36
B0LY42	CD147		-1	0.01039		37
I3LEV7	Uncharacterized protein	SH3BGR	-1	0.0006	SH3 domain binding glutamic acid-rich protein	38
F2Z5B6	Tropomyosin alpha-1 chain	TPM1	-1	0.00042	tropomyosin 1 (alpha)	39
I3LTV6	Cytochrome c oxidase subunit 6A, mitochondrial	COX6A2	-1.02915	0.01948	cytochrome c oxidase subunit VIa polypeptide 2	40
F1RK10	Succinyl-CoA ligase [ADP-forming] subunit beta, mitochondrial	SUCLA2	-1.02915	0.01265	succinate-CoA ligase, ADP-forming, beta subunit	41
Q75NG6	Troponin T fast skeletal muscle type	tnnt3	-1.02915	0.01002	troponin T type 3 (skeletal, fast)	42
F1RYS9	Uncharacterized protein	FAM47E-STBD1	-1.05889	0.03223		43
F1S7H3	Uncharacterized protein	MYLK2	-1.05889	0.01065	myosin light chain kinase 2	44
F1RVL5	Uncharacterized protein (Fragment)	MYOM2	-1.05889	0.00496	myomesin (M-protein) 2, 165kDa	45
F1SHW9	Uncharacterized protein (Fragment)		-1.05889	1e-05		46
F1SHX0	Uncharacterized protein (Fragment)	NEB	-1.08927	0.00013	nebulin	47
Q29117	Titin (Fragment)		-1.12029	0.00239		48
Q5XLD2	Myosin regulatory light chain 2	HUMMLC2B	-1.12029	0.00153	Myosin regulatory light chain 2	49
I3LDM7	Uncharacterized protein	GLO1	-1.152	0.0188	glyoxalase I	50
P68137	Actin, alpha skeletal muscle	ACTA1	-1.152	0.01394	Actin, alpha skeletal muscle (Alpha-actin-1)	51
F1SJC2	Uncharacterized protein	PPP1R3A	-1.18442	0.01744	protein phosphatase 1, regulatory (inhibitor) subunit 3A	52
I3LER5	Cytochrome c oxidase subunit 4 isoform 1, mitochondrial	COX4I1	-1.18442	0.00702	cytochrome c oxidase subunit IV isoform 1	53
D0G7F6	Triosephosphate isomerase	TPI1	-1.18442	0.00028	TPI1 pseudogene; triosephosphate isomerase 1	54
Q1G1L1	Mitochondrial NAD+isocitrate dehydrogenase 3 beta variant 1	IDH3B	-1.21759	0.02636	isocitrate dehydrogenase 3 (NAD+) beta	55
F1RJW7	Calsequestrin	CASQ1	-1.21759	0.00856	calsequestrin 1 (fast-twitch, skeletal muscle)	56
Q29105	Ryanodine receptor	RYR1	-1.21759	0.00709	ryanodine receptor 1 (skeletal)	57
Q6IM77	Reticulon	RTN2	-1.21759	0.00155	reticulon 2	58
F1RKU0	Isocitrate dehydrogenase [NAD] subunit alpha, mitochondrial	IDH3A	-1.2863	0.00039	isocitrate dehydrogenase 3 (NAD+) alpha	59
F1SS86	Uncharacterized protein	DHRS7C	-1.32193	0.02738	dehydrogenase/reductase (SDR family) member 7C	60
D2KPI8	Adenylosuccinate lyase	ADSL	-1.32193	0.01334	adenylosuccinate lyase	61
F1RJ25	Fructose-bisphosphate aldolase	ALDOC	-1.32193	0.00067	aldolase C, fructose-bisphosphate	62
F1SJ34	Uncharacterized protein	COX5A	-1.32193	7e-05	cytochrome c oxidase subunit Va	63
F1RZQ6	Uncharacterized protein	SLC25A4	-1.35845	0.02068	solute carrier family 25 (mitochondrial carrier; adenine nucleotide translocator), member 4	64
P08059	Glucose-6-phosphate isomerase	GPI	-1.35845	0.00223	glucose phosphate isomerase	65
F1SSY3	Tropomodulin 4	TMOD4	-1.35845	0.00147	tropomodulin 4 (muscle)	66
P00506	Aspartate aminotransferase, mitochondrial	GOT2	-1.4344	0.00362	glutamic-oxaloacetic transaminase 2, mitochondrial (aspartate aminotransferase 2)	67
F1S5Z8	Uncharacterized protein	SYPL2	-1.4344	0.00102	synaptophysin-like 2	68
A1XQV5	Fast skeletal muscle troponin C	TNNC2	-1.4344	9e-05	troponin C type 2 (fast)	69
F1S557	Uncharacterized protein	AGL	-1.47393	0.00334	amylo-1, 6-glucosidase, 4-alpha-glucanotransferase	70
Q9TV62	Myosin-4	MYH4	-1.47393	0.00123	myosin, heavy chain 4, skeletal muscle	71
B5KJG2	Phosphoglycerate mutase 2	PGAM2	-1.47393	5e-05	phosphoglycerate mutase 2 (muscle)	72
Q4JH15	Troponin I	TNNI2	-1.51457	0.0019	troponin I type 2 (skeletal, fast)	73
Q6UV40	Fructose-bisphosphate aldolase A (Fragment)	ALDOA	-1.55639	0.00119	aldolase A, fructose-bisphosphate	74
Q5XLD3	Creatine kinase M-type	CKM	-1.55639	0.0001	creatine kinase, muscle	75
P00355	Glyceraldehyde-3-phosphate dehydrogenase	GAPDH	-1.55639	4e-05	Glyceraldehyde-3-phosphate dehydrogenase (GAPDH) (EC 1.2.1.12)	76
Q7SIB7	Phosphoglycerate kinase 1	PGK1	-1.55639	1e-05	phosphoglycerate kinase 1	77
B9W5V0	Elongation factor 1-alpha	EEF1A2	-1.59946	0.00067	eukaryotic translation elongation factor 1 alpha 2	78
Q1HL06	6-phosphofructokinase (Fragment)	PFMK	-1.59946	0.00037	Muscle 6-phosphofructokinase (Fragment)	79
F1RFY2	Beta-enolase	ENO3	-1.59946	0.00027	enolase 3 (beta, muscle)	80
F1RU49	Uncharacterized protein	LOC100519531	-1.59946	0.00022	alpha-actinin-3-like	81
F1SHL9	Pyruvate kinase (Fragment)	PKM	-1.73697	0	Pyruvate kinase (EC 2.7.1.40) (Fragment)	82
E7EBY5	MACRO domain containing protein 1	MACROD1	-1.78588	0.00021	MACRO domain containing 1	83
I3LIE7	Uncharacterized protein	MYBPH	-1.78588	5e-05	myosin binding protein H	84
Q1AG05	Calsarcin 3		-1.78588	2e-05		85
F1RH20	Uncharacterized protein	MYBPC2	-1.8365	0.01261	myosin binding protein C, fast type	86
I3LLS0	Uncharacterized protein (Fragment)		-1.8365	0.00483		87
F1S814	Uncharacterized protein	PGM1	-1.8365	0.0001	phosphoglucomutase 1	88
F1RFH9	Uncharacterized protein	ATP2A1	-1.88897	0.00041	ATPase, Ca++ transporting, cardiac muscle, fast twitch 1	89
Q2HYU1	Mitochondrial creatine kinase 2	CKMT2	-1.94342	0.00548	creatine kinase, mitochondrial 2 (sarcomeric)	90
D2XN65	Glycerol-3-phosphate dehydrogenase 1		-1.94342	0.00159		91
P00339	L-lactate dehydrogenase A chain	LDHA	-1.94342	0.00097	lactate dehydrogenase A	92
P00571	Adenylate kinase isoenzyme 1	AK1	-2	2e-05	adenylate kinase 1	93
F1RQQ8	Phosphorylase	PYGM	-2.05889	0.00092	phosphorylase, glycogen, muscle	94
F1RP07	Uncharacterized protein	PHKB	-2.39593	0.01008	phosphorylase kinase, beta	95
K9IW69	Sarcoplasmic/endoplasmic reticulum calcium ATPase 3 isoform a	ATP2A3_tv1	-2.47393	0.01672	Calcium-transporting ATPase (EC 3.6.3.8)	96
I3LCN1	Uncharacterized protein	ENO2	-2.8365	0.04722	enolase 2 (gamma, neuronal)	97
B5SYT7	Adenosine monophosphate deaminase 1 isoform M	AMPD1	-5.64386	0.00285	adenosine monophosphate deaminase 1 (isoform M)	98

## Sheet: b) 3 m DMD vs. WT in one group
Protein which were detected either in muscles of 3 month old DMD or in muscles 3 month old WT animals.
Accession	Protein name according to Uniprot	Gene	Detected	Intensity WT	Intensity DMD K.o	Post-hoc p.adjust old:WT-old:DMD (missing values imputed)	Name of protein according to gene annotation	No.
K9J6K2	Utrophin	UTRN	in DMD K.o only	0	264729000	0.00827	utrophin	1
Q29116	Tenascin	TNC	in DMD K.o only	0	40743700	0.0004	Tenascin (TN) (Cytotactin) (GMEM) (GP 150-225) (Glioma-associated-extracellular matrix antigen) (Hexabrachion) (JI) (Myotendinous antigen) (Neuronectin) (P230) (Tenascin-C) (TN-C)	2
F1SDQ5	Uncharacterized protein	EMILIN1	in DMD K.o only	0	32606100	5e-05	elastin microfibril interfacer 1	3
K7GMM3	Uncharacterized protein	LOC100515138	in DMD K.o only	0	30868500	0.00388	S100 calcium binding protein A10 [ Sus scrofa (pig) ]	4
P12309	Glutaredoxin-1	GLRX	in DMD K.o only	0	25467300	0.0001	Glutaredoxin-1 (Thioltransferase-1) (TTase-1)	5
K7ZRK0	IgA heavy chian constant region (Fragment)	IGHA	in DMD K.o only	0	25062400	0.01196	IgA heavy chian constant region (Fragment)	6
F1SJL4	Cartilage intermediate layer protein 1	CILP	in DMD K.o only	0	25049100	0.00223	cartilage intermediate layer protein, nucleotide pyrophosphohydrolase	7
O02668	Inter-alpha-trypsin inhibitor heavy chain H2	ITIH2	in DMD K.o only	0	24341900	0.01559	inter-alpha (globulin) inhibitor H2	8
Q29549	Clusterin	CLU	in DMD K.o only	0	22058200	0.00998	clusterin	9
A5A8W4	Tenascin XB	TNXB	in DMD K.o only	0	21712100	4e-05	Tenascin XB	10
Q8MJ14	Glutathione peroxidase 1	GPX1	in DMD K.o only	0	20445100	7e-05	glutathione peroxidase 1	11
F1SH92	Inter-alpha-trypsin inhibitor heavy chain H4	ITIH4	in DMD K.o only	0	19792300	0.00114	inter-alpha (globulin) inhibitor H4 (plasma Kallikrein-sensitive glycoprotein)	12
P83686	NADH-cytochrome b5 reductase 3 (Fragment)	CYB5R3	in DMD K.o only	0	19717500	1e-05	NADH-cytochrome b5 reductase 3 (B5R) (Cytochrome b5 reductase) (EC 1.6.2.2) (Diaphorase-1) (Fragment)	13
Q5MJE5	Cathepsin D protein (Fragment)		in DMD K.o only	0	17917800	0.00036		14
F2Z5Q2	Uncharacterized protein (Fragment)	RPL24	in DMD K.o only	0	17693300	0.031	ribosomal protein L24; ribosomal protein L24 pseudogene 6	15
I3LRH2	Uncharacterized protein	LOC100519984	in DMD K.o only	0	16716900	2e-05	nucleolin-like [ Sus scrofa (pig) ]	16
F1SPP8	Uncharacterized protein (Fragment)	CKAP4	in DMD K.o only	0	16171300	1e-05	cytoskeleton-associated protein 4	17
P62831	60S ribosomal protein L23	RPL23	in DMD K.o only	0	15253100	0	ribosomal protein L23 pseudogene 6; ribosomal protein L23	18
F1SVB0	Uncharacterized protein	CAPG	in DMD K.o only	0	14664000	0.00012	capping protein (actin filament), gelsolin-like	19
I3L7S4	Uncharacterized protein	CALD1	in DMD K.o only	0	14218900	0.00991	caldesmon 1	20
P02554	Tubulin beta chain		in DMD K.o only	0	13574100	6e-05		21
F1SIK9	Uncharacterized protein	SEPT7	in DMD K.o only	0	13305800	0.00543	septin 7	22
A3EX84	Galectin	LGALS3	in DMD K.o only	0	12627600	0.00183	lectin, galactoside-binding, soluble, 3	23
H8WGD7	Cardiac troponin T isoform 4 OS=Sus scrofa domesticus	Tnnt2	in DMD K.o only	0	11585200	0.00449	troponin T type 2 (cardiac)	24
Q06AS7	GBI1		in DMD K.o only	0	11377100	2e-05		25
F1SCC7	Uncharacterized protein	LOC100156325	in DMD K.o only	0	11145400	0.02776	serpin A3-6-like [ Sus scrofa (pig) ]	26
K9IWF9	Ras GTPase-activating-like protein IQGAP1	IQGAP1	in DMD K.o only	0	10573300	0	IQ motif containing GTPase activating protein 1	27
F1SGD7	Uncharacterized protein	NAP1L1	in DMD K.o only	0	10316300	0.01323	nucleosome assembly protein 1-like 1	28
F1SSA6	Uncharacterized protein (Fragment)	MYH10	in DMD K.o only	0	9984800	4e-05	myosin, heavy chain 10, non-muscle	29
K7GM70	Uncharacterized protein	ILF3	in DMD K.o only	0	9587500	3e-05	interleukin enhancer binding factor 3, 90kDa	30
Q9TSV3	Coiled-coil alpha-helical rod protein 1 (Fragment)	CCHCR1	in DMD K.o only	0	9347800	0.03579	Coiled-coil alpha-helical rod protein 1 (Alpha-helical coiled-coil rod protein) (Fragment)	31
I3LK71	Uncharacterized protein	HNRNPC	in DMD K.o only	0	9225400	6e-05	heterogeneous nuclear ribonucleoprotein C (C1/C2)	32
I3LT81	Uncharacterized protein	RPL17	in DMD K.o only	0	8668600	0.0002	ribosomal protein L17 pseudogene 22; ribosomal protein L17 pseudogene 36; ribosomal protein L17 pseudogene 20	33
F1RVC9	Uncharacterized protein (Fragment)	HNRNPD	in DMD K.o only	0	8664800	7e-05	heterogeneous nuclear ribonucleoprotein D (AU-rich element RNA binding protein 1, 37kDa)	34
F1S8M9	Uncharacterized protein	LRPAP1	in DMD K.o only	0	8237100	0.01312	low density lipoprotein receptor-related protein associated protein 1	35
Q19AZ8	Prothrombin	F2	in DMD K.o only	0	8150800	0.01051	coagulation factor II (thrombin)	36
I3LS04	Uncharacterized protein (Fragment) OS=Sus scrofa PE=4 SV=1		in DMD K.o only	0	8044300	0		37
I3LKZ4	Uncharacterized protein	HNRNPR	in DMD K.o only	0	7705500	0.00672	heterogeneous nuclear ribonucleoprotein R	38
Q3YLA6	Serine/arginine-rich splicing factor 1	SRSF1	in DMD K.o only	0	7698500	3e-05	Serine/arginine-rich splicing factor 1 (Splicing factor, arginine/serine-rich 1)	39
G8ENL4	FUS	FUS	in DMD K.o only	0	7507500	0	fused in sarcoma [ Sus scrofa (pig) ]	40
F1S4R5	Uncharacterized protein (Fragment)	SRSF7	in DMD K.o only	0	7410600	0	serine/arginine-rich splicing factor 7	41
F1SAD9	Uncharacterized protein	PDIA4	in DMD K.o only	0	7287100	2e-05	protein disulfide isomerase family A, member 4	42
I3LLD8	Uncharacterized protein (Fragment)	LOC100626701	in DMD K.o only	0	7235400	0.03296	basement membrane-specific heparan sulfate proteoglycan core protein-like [ Sus scrofa (pig) ]	43
B5APU6	Actin related protein 2/3 complex subunit 1B OS=Sus scrofa PE=2 SV=1;>tr		in DMD K.o only	0	7231100	0.01964		44
F1ST88	Uncharacterized protein	LOC100515356	in DMD K.o only	0	7045600	0.00455	GLI pathogenesis-related 2 [ Sus scrofa (pig) ]	45
I3LEE6	Uncharacterized protein	PCOLCE	in DMD K.o only	0	6872700	0.0258	procollagen C-endopeptidase enhancer	46
Q2XVP5	Microtubule-associated protein RP/EB family member 1	MAPRE1	in DMD K.o only	0	6856200	0.04964	microtubule-associated protein, RP/EB family, member 1	47
D0G6X4	Farnesyl diphosphate synthase	FDPS	in DMD K.o only	0	6748100	0.00017	farnesyl diphosphate synthase (farnesyl pyrophosphate synthetase, dimethylallyltranstransferase, geranyltranstransferase)	48
I3L638	Vitronectin	VTN	in DMD K.o only	0	6605200	0.02958	vitronectin	49
F1S133	Uncharacterized protein	CFI	in DMD K.o only	0	6497450	0.01906	complement factor I	50
F1SV23	Uncharacterized protein	NDUFS5	in DMD K.o only	0	6492900	0	similar to NADH dehydrogenase (ubiquinone) Fe-S protein 5, 15kDa (NADH-coenzyme Q reductase); NADH dehydrogenase (ubiquinone) Fe-S protein 5, 15kDa (NADH-coenzyme Q reductase)	51
F1SQW8	Uncharacterized protein	ARHGDIB	in DMD K.o only	0	6352500	0.0427	Rho GDP dissociation inhibitor (GDI) beta	52
F1SFE3	Uncharacterized protein (Fragment)	LOC100154173	in DMD K.o only	0	6247300	0.02286	Uncharacterized protein	53
F1STC2	Uncharacterized protein	LOC100625243	in DMD K.o only	0	6116900	0.01023	Ig kappa chain V-II region RPMI 6410-like [Sus scrofa (pig)]	54
F1S7W0	Uncharacterized protein (Fragment)	AKAP12	in DMD K.o only	0	6076100	0.04591	A kinase (PRKA) anchor protein 12	55
F1RYS5	Uncharacterized protein (Fragment)	SEPT11	in DMD K.o only	0	5964000	2e-05	septin 11	56
K9IVR0	Histone-binding protein RBBP4	RBBP4	in DMD K.o only	0	5903500	4e-05	hypothetical LOC642954; retinoblastoma binding protein 4	57
F1SQS2	Uncharacterized protein	TMPO	in DMD K.o only	0	5855000	0.00319	thymopoietin	58
F1SLY4	Uncharacterized protein	LMOD2	in DMD K.o only	0	5572500	0.001	leiomodin 2 (cardiac)	59
F1RQ90	Uncharacterized protein	RBMX	in DMD K.o only	0	5533100	0.02511	similar to RNA binding motif protein, X-linked; similar to hCG2011544; RNA binding motif protein, X-linked	60
F1SAS3	Uncharacterized protein	LOC100157249	in DMD K.o only	0	5453990	0.00053	adipocyte plasma membrane associated protein [ Sus scrofa (pig) ]	61
I3LC25	Uncharacterized protein	LMNB2	in DMD K.o only	0	5291700	0.00796	lamin B2	62
F1SNL7	Uncharacterized protein	CNDP2	in DMD K.o only	0	4958970	0.03046	cytosolic non-specific dipeptidase-like [ Sus scrofa (pig) ]	63
P45845	Protein-lysine 6-oxidase	LOX	in DMD K.o only	0	4605500	0.00505	lysyl oxidase	64
I3LGC2	Uncharacterized protein	RRBP1	in DMD K.o only	0	4581600	0.03131	ribosome binding protein 1 homolog 180kDa (dog)	65
Q29099	Polypyrimidine tract-binding protein 1	PTBP1	in DMD K.o only	0	4403900	0.01297	Polypyrimidine tract-binding protein 1 (PTB) (Heterogeneous nuclear ribonucleoprotein I) (hnRNP I)	66
I3LCU9	Uncharacterized protein (Fragment)	CARHSP1	in DMD K.o only	0	4248260	0.00285	calcium regulated heat stable protein 1, 24kDa	67
F1RGP1	Uncharacterized protein	MYBBP1A	in DMD K.o only	0	4154600	3e-05	MYB binding protein (P160) 1a	68
I3L742	Uncharacterized protein	LOC100518219	in DMD K.o only	0	4143800	0.00744	ruvB-like 1-like [ Sus scrofa (pig) ]	69
F1SU28	Uncharacterized protein	LIMS1	in DMD K.o only	0	4138970	0.04195	LIM and senescent cell antigen-like domains 1	70
F1SGS6	Uncharacterized protein	CAPRIN1	in DMD K.o only	0	3982800	0.00567	cell cycle associated protein 1	71
F1S458	Lysine--tRNA ligase	KARS	in DMD K.o only	0	3764100	0.00073	lysyl-tRNA synthetase	72
D3K5N7	ELAV (Embryonic lethal, abnormal vision, Drosophila)-like 1	ELAVL1	in DMD K.o only	0	3743100	6e-05	ELAV (embryonic lethal, abnormal vision, Drosophila)-like 1 (Hu antigen R)	73
F1S1R4	SH3 domain-binding glutamic acid-rich-like protein (Fragment)	SH3BGRL	in DMD K.o only	0	3487410	0.01757	SH3 domain binding glutamic acid-rich protein like	74
F1SPG9	Uncharacterized protein	ESYT1	in DMD K.o only	0	3483300	7e-05	family with sequence similarity 62 (C2 domain containing), member A	75
F1ST98	Uncharacterized protein	CBX3	in DMD K.o only	0	3120560	0.00858	similar to chromobox homolog 3; chromobox homolog 3 (HP1 gamma homolog, Drosophila)	76
I3LD01	Uncharacterized protein	FIS1	in DMD K.o only	0	3069340	0.00923	fission 1 (mitochondrial outer membrane) homolog (S. cerevisiae)	77
I3LF84	Uncharacterized protein	RAP1A	in DMD K.o only	0	3060250	0.00209	RAP1A, member of RAS oncogene family	78
A5A8V9	Valyl-tRNA synthetase 2	VARS2	in DMD K.o only	0	2513530	0.0004	Valyl-tRNA synthetase 2	79
F1ST02	Proteasome subunit beta type	PSMB4	in DMD K.o only	0	2473860	2e-05	proteasome (prosome, macropain) subunit, beta type, 4	80
F1S1V1	Uncharacterized protein	SSB	in DMD K.o only	0	2386340	0.00026	Sjogren syndrome antigen B (autoantigen La)	81
I3L8I5	Uncharacterized protein (Fragment)	EIF6	in DMD K.o only	0	2234270	0.03913	eukaryotic translation initiation factor 6	82
K7GMF7	Uncharacterized protein	ILF2	in DMD K.o only	0	2160400	0.00081	interleukin enhancer binding factor 2, 45kDa	83
P81405	Saposin-B-Val	PSAP	in DMD K.o only	0	2000280	0.00253	prosaposin	84
I3LIA4	Uncharacterized protein	GAMT	in WT only	3448000	0	0.04667	guanidinoacetate N-methyltransferase	1
Q29582	Pyruvate kinase M2 (Fragment)		in WT only	16737000	0	0.00768		2
F1RIU5	Uncharacterized protein (Fragment) OS=Sus scrofa	PHGK	in WT only	18769100	0	0.00136	phosphorylase kinase gamma subunit [Sus scrofa (pig)]	3
Q5GN48	Dystrophin	DMD	in WT only	46953000	0	1e-05	dystrophin	4

## Sheet: c) DAVID more abundant in DMD
DAVID analysis of proteins being more abundant in muscles of 3 month old DMD animals as compared to muscles of 3 month old WT animals.
Annotation Cluster 1	Enrichment Score: 13.830410394640396
Category	Term	Count	%	PValue	Genes	List Total	Pop Hits	Pop Total	Fold Enrichment	Bonferroni	Benjamini	FDR
GOTERM_BP_FAT	GO:0006414~translational elongation	19	10.2151	4.35964e-16	RPSA, RPL17, RPLP2, RPL27, RPL24, RPS8, RPS7, RPS18, RPL30, RPL23, RPS17, RPLP0, RPL5, RPS10, RPL11, RPS11, RPL12, RPS20, RPL7A	173	101	13528	14.7102	5.31575e-13	5.31575e-13	7.21645e-13
KEGG_PATHWAY	hsa03010:Ribosome	19	10.2151	1.57733e-15	RPSA, RPL17, RPLP2, RPL27, RPL24, RPS8, RPS7, RPS18, RPL30, RPL23, RPS17, RPLP0, RPL5, RPS10, RPL11, RPS11, RPL12, RPS20, RPL7A	87	87	5085	12.7646	9.9476e-14	9.9476e-14	1.57652e-12
GOTERM_BP_FAT	GO:0006412~translation	25	13.4409	4.69241e-12	EIF6, RPL17, VARS2, NACA, PABPC4, RPLP2, KARS, RPL30, RPLP0, RPL11, RPL5, RPS20, RPL7A, RPL12, RPSA, RRBP1, RPL27, RPL24, RPS8, RPS7, RPS18, RPL23, RPS17, RPS10, RPS11	173	331	13528	5.90608	5.61675e-09	2.80838e-09	7.58362e-09
Annotation Cluster 2	Enrichment Score: 5.7421997001740825
Category	Term	Count	%	PValue	Genes	List Total	Pop Hits	Pop Total	Fold Enrichment	Bonferroni	Benjamini	FDR
GOTERM_BP_FAT	GO:0030198~extracellular matrix organization	12	6.45161	8.1747e-08	TNXB, LGALS3, LUM, TGFBI, COL12A1, POSTN, VTN, DCN, LOX, SERPINH1, EMILIN1, ANXA2	173	104	13528	9.02268	9.78464e-05	1.957e-05	0.000132117
GOTERM_BP_FAT	GO:0043062~extracellular structure organization	14	7.52688	1.55271e-07	TNXB, LGALS3, TNC, LUM, UTRN, VTN, POSTN, DCN, SERPINH1, ANXA2, EMILIN1, TGFBI, COL12A1, LOX	173	163	13528	6.71627	0.000185842	3.09761e-05	0.000250943
GOTERM_BP_FAT	GO:0030199~collagen fibril organization	5	2.68817	0.000467561	LUM, COL12A1, LOX, SERPINH1, ANXA2	173	29	13528	13.4822	0.428677	0.0213007	0.752983
Annotation Cluster 3	Enrichment Score: 5.173866178977764
Category	Term	Count	%	PValue	Genes	List Total	Pop Hits	Pop Total	Fold Enrichment	Bonferroni	Benjamini	FDR
GOTERM_BP_FAT	GO:0030029~actin filament-based process	17	9.13978	7.24375e-08	MYL6, TLN1, TNXB, MYH3, CALD1, FSCN1, MYH9, CALR, TNNT2, PFN1, XIRP1, GSN, CFL1, RHOA, LCP1, MYH10, ARHGDIB	173	241	13528	5.51594	8.6704e-05	2.89022e-05	0.000117071
GOTERM_BP_FAT	GO:0030036~actin cytoskeleton organization	15	8.06452	1.13278e-06	TLN1, TNXB, CALD1, FSCN1, MYH9, CALR, TNNT2, PFN1, XIRP1, GSN, CFL1, RHOA, LCP1, MYH10, ARHGDIB	173	226	13528	5.19004	0.00135501	0.000193686	0.00183074
GOTERM_BP_FAT	GO:0007010~cytoskeleton organization	19	10.2151	1.11364e-05	TLN1, TNXB, CALD1, FSCN1, MYH9, CALR, TNNT2, PFN1, TUBB, DES, XIRP1, GSN, NPM1, CFL1, RHOA, RANBP1, LCP1, MYH10, ARHGDIB	173	436	13528	3.40765	0.0132419	0.00111025	0.0179968
GOTERM_BP_FAT	GO:0007015~actin filament organization	6	3.22581	0.00220639	GSN, CALD1, CFL1, FSCN1, RHOA, LCP1	173	72	13528	6.51638	0.928921	0.0558568	3.50686
Annotation Cluster 4	Enrichment Score: 5.048702823143377
Category	Term	Count	%	PValue	Genes	List Total	Pop Hits	Pop Total	Fold Enrichment	Bonferroni	Benjamini	FDR
GOTERM_BP_FAT	GO:0000375~RNA splicing, via transesterification reactions	14	7.52688	7.36629e-08	FUS, DHX9, PTBP1, HNRNPA2B1, RBMX, HNRNPA1, HNRNPR, HNRNPU, HNRNPA3, HNRNPK, HNRNPF, PCBP2, HNRNPD, HNRNPC	173	153	13528	7.15524	8.81707e-05	2.20434e-05	0.000119051
GOTERM_BP_FAT	GO:0000377~RNA splicing, via transesterification reactions with bulged adenosine as nucleophile	14	7.52688	7.36629e-08	FUS, DHX9, PTBP1, HNRNPA2B1, RBMX, HNRNPA1, HNRNPR, HNRNPU, HNRNPA3, HNRNPK, HNRNPF, PCBP2, HNRNPD, HNRNPC	173	153	13528	7.15524	8.81707e-05	2.20434e-05	0.000119051
GOTERM_BP_FAT	GO:0000398~nuclear mRNA splicing, via spliceosome	14	7.52688	7.36629e-08	FUS, DHX9, PTBP1, HNRNPA2B1, RBMX, HNRNPA1, HNRNPR, HNRNPU, HNRNPA3, HNRNPK, HNRNPF, PCBP2, HNRNPD, HNRNPC	173	153	13528	7.15524	8.81707e-05	2.20434e-05	0.000119051
GOTERM_BP_FAT	GO:0016071~mRNA metabolic process	18	9.67742	4.8929e-06	FUS, DHX9, PTBP1, HNRNPA2B1, RNH1, ELAVL1, SSB, RBMX, HNRNPA1, HNRNPR, HNRNPU, HNRNPA3, HNRNPK, SERBP1, HNRNPF, PCBP2, HNRNPD, HNRNPC	173	370	13528	3.80416	0.0058397	0.000532296	0.00790744
GOTERM_BP_FAT	GO:0006396~RNA processing	21	11.2903	2.09561e-05	FUS, DHX9, PTBP1, PABPC4, HNRNPA2B1, SSB, RBMX, HNRNPA1, HNRNPR, HNRNPU, RPS7, HNRNPA3, DDX17, HNRNPK, RPS17, HNRNPF, PCBP2, HNRNPD, RPL5, RPL11, HNRNPC	173	547	13528	3.00206	0.0247727	0.00192773	0.0338631
GOTERM_BP_FAT	GO:0008380~RNA splicing	14	7.52688	6.931e-05	FUS, DHX9, PTBP1, HNRNPA2B1, RBMX, HNRNPA1, HNRNPR, HNRNPU, HNRNPA3, HNRNPK, HNRNPF, PCBP2, HNRNPD, HNRNPC	173	284	13528	3.85476	0.0796185	0.00517201	0.111958
GOTERM_BP_FAT	GO:0006397~mRNA processing	14	7.52688	0.00023442	FUS, DHX9, PTBP1, HNRNPA2B1, RBMX, HNRNPA1, HNRNPR, HNRNPU, HNRNPA3, HNRNPK, HNRNPF, PCBP2, HNRNPD, HNRNPC	173	321	13528	3.41044	0.244695	0.011625	0.378188
KEGG_PATHWAY	hsa03040:Spliceosome	6	3.22581	0.0612299	HNRNPA3, HNRNPK, HNRNPC, HNRNPA1, RBMX, HNRNPU	87	126	5085	2.78325	0.98247	0.396782	47.3706
Annotation Cluster 5	Enrichment Score: 2.983576703859772
Category	Term	Count	%	PValue	Genes	List Total	Pop Hits	Pop Total	Fold Enrichment	Bonferroni	Benjamini	FDR
GOTERM_BP_FAT	GO:0043488~regulation of mRNA stability	5	2.68817	0.000154347	DHX9, SERBP1, HNRNPD, ELAVL1, HNRNPU	173	22	13528	17.7719	0.168703	0.00967748	0.249159
GOTERM_BP_FAT	GO:0043487~regulation of RNA stability	5	2.68817	0.000219805	DHX9, SERBP1, HNRNPD, ELAVL1, HNRNPU	173	24	13528	16.2909	0.231362	0.0118895	0.35465
GOTERM_BP_FAT	GO:0048255~mRNA stabilization	4	2.15054	0.000821233	DHX9, HNRNPD, ELAVL1, HNRNPU	173	15	13528	20.8524	0.62597	0.0333425	1.31902
GOTERM_BP_FAT	GO:0043489~RNA stabilization	4	2.15054	0.000821233	DHX9, HNRNPD, ELAVL1, HNRNPU	173	15	13528	20.8524	0.62597	0.0333425	1.31902
GOTERM_BP_FAT	GO:0010608~posttranscriptional regulation of gene expression	7	3.76344	0.0528017	DHX9, APOA1, SERBP1, HNRNPD, ELAVL1, CALR, HNRNPU	173	211	13528	2.5942	1	0.437088	58.3853
Annotation Cluster 6	Enrichment Score: 2.6683037071277114
Category	Term	Count	%	PValue	Genes	List Total	Pop Hits	Pop Total	Fold Enrichment	Bonferroni	Benjamini	FDR
KEGG_PATHWAY	hsa04510:Focal adhesion	13	6.98925	0.000121697	ACTB, TLN1, TNXB, TNC, COL6A3, RHOA, COL6A1, RAP1A, VTN, CAPN2, THBS4, VCL, FN1	87	201	5085	3.78024	0.00775882	0.00388697	0.123563
KEGG_PATHWAY	hsa04512:ECM-receptor interaction	7	3.76344	0.00278071	TNXB, TNC, COL6A3, COL6A1, VTN, THBS4, FN1	87	84	5085	4.87069	0.163236	0.0435754	2.78923
GOTERM_BP_FAT	GO:0007155~cell adhesion	18	9.67742	0.00786561	RPSA, LIMS1, TNXB, MYBPC1, TNC, VTN, POSTN, MYH9, VCL, EMILIN1, TGFBI, COL6A3, RHOA, COL12A1, COL6A1, MSN, THBS4, FN1	173	700	13528	2.01077	0.999921	0.121452	11.9816
GOTERM_BP_FAT	GO:0022610~biological adhesion	18	9.67742	0.00797291	RPSA, LIMS1, TNXB, MYBPC1, TNC, VTN, POSTN, MYH9, VCL, EMILIN1, TGFBI, COL6A3, RHOA, COL12A1, COL6A1, MSN, THBS4, FN1	173	701	13528	2.0079	0.999931	0.121451	12.1353
Annotation Cluster 7	Enrichment Score: 2.664339787984819
Category	Term	Count	%	PValue	Genes	List Total	Pop Hits	Pop Total	Fold Enrichment	Bonferroni	Benjamini	FDR
GOTERM_BP_FAT	GO:0006916~anti-apoptosis	12	6.45161	6.54797e-05	GPX1, YWHAZ, HSP90B1, BAG3, CLU, NPM1, CFL1, ANXA1, TGM2, HSPA5, ANXA5, ARHGDIA	173	206	13528	4.55514	0.0753886	0.00521182	0.105773
GOTERM_BP_FAT	GO:0043066~negative regulation of apoptosis	13	6.98925	0.00190667	YWHAZ, CLU, ANXA1, ANXA5, GPX1, HSP90B1, BAG3, NPM1, CFL1, RHOA, TGM2, HSPA5, ARHGDIA	173	354	13528	2.87162	0.898171	0.0541947	3.03735
GOTERM_BP_FAT	GO:0043069~negative regulation of programmed cell death	13	6.98925	0.00214205	YWHAZ, CLU, ANXA1, ANXA5, GPX1, HSP90B1, BAG3, NPM1, CFL1, RHOA, TGM2, HSPA5, ARHGDIA	173	359	13528	2.83163	0.923218	0.0566672	3.40626
GOTERM_BP_FAT	GO:0060548~negative regulation of cell death	13	6.98925	0.00219188	YWHAZ, CLU, ANXA1, ANXA5, GPX1, HSP90B1, BAG3, NPM1, CFL1, RHOA, TGM2, HSPA5, ARHGDIA	173	360	13528	2.82376	0.927673	0.0566972	3.48418
GOTERM_BP_FAT	GO:0042981~regulation of apoptosis	20	10.7527	0.0066914	YWHAZ, CLU, YWHAB, ANXA1, ANXA5, CALR, PRDX1, GPX1, TUBB, HSP90B1, BAG3, F2, CFL1, NPM1, RHOA, TGM2, RPL11, HSPA5, CTSB, ARHGDIA	173	804	13528	1.94519	0.999677	0.111468	10.2828
GOTERM_BP_FAT	GO:0043067~regulation of programmed cell death	20	10.7527	0.00741027	YWHAZ, CLU, YWHAB, ANXA1, ANXA5, CALR, PRDX1, GPX1, TUBB, HSP90B1, BAG3, F2, CFL1, NPM1, RHOA, TGM2, RPL11, HSPA5, CTSB, ARHGDIA	173	812	13528	1.92602	0.999864	0.119431	11.3264
GOTERM_BP_FAT	GO:0010941~regulation of cell death	20	10.7527	0.00769559	YWHAZ, CLU, YWHAB, ANXA1, ANXA5, CALR, PRDX1, GPX1, TUBB, HSP90B1, BAG3, F2, CFL1, NPM1, RHOA, TGM2, RPL11, HSPA5, CTSB, ARHGDIA	173	815	13528	1.91893	0.999904	0.120528	11.7375
Annotation Cluster 8	Enrichment Score: 2.3259515162187974
Category	Term	Count	%	PValue	Genes	List Total	Pop Hits	Pop Total	Fold Enrichment	Bonferroni	Benjamini	FDR
GOTERM_BP_FAT	GO:0007517~muscle organ development	14	7.52688	2.94499e-06	MYL6, HIST1H1B, MYH3, TNC, UTRN, LMNA, ANKRD2, TAGLN2, CSRP3, TNNT2, XIRP1, COL6A3, RHOA, MYH10	173	211	13528	5.1884	0.00351895	0.000352453	0.00475948
GOTERM_BP_FAT	GO:0051146~striated muscle cell differentiation	8	4.30108	0.000127002	TNNT2, GPX1, XIRP1, TNC, UTRN, MYH9, CAPN2, MYH10	173	88	13528	7.10878	0.141038	0.00841057	0.205058
GOTERM_BP_FAT	GO:0014706~striated muscle tissue development	8	4.30108	0.000806644	MYL6, TNNT2, XIRP1, TNC, UTRN, RHOA, CSRP3, MYH10	173	119	13528	5.25691	0.619375	0.0339097	1.29573
GOTERM_BP_FAT	GO:0042692~muscle cell differentiation	8	4.30108	0.000890175	TNNT2, GPX1, XIRP1, TNC, UTRN, MYH9, CAPN2, MYH10	173	121	13528	5.17002	0.655622	0.0327642	1.429
GOTERM_BP_FAT	GO:0060537~muscle tissue development	8	4.30108	0.00107765	MYL6, TNNT2, XIRP1, TNC, UTRN, RHOA, CSRP3, MYH10	173	125	13528	5.00458	0.724906	0.0372487	1.7275
GOTERM_BP_FAT	GO:0055002~striated muscle cell development	5	2.68817	0.0042489	TNNT2, XIRP1, TNC, UTRN, MYH10	173	52	13528	7.5189	0.993884	0.0900673	6.65011
GOTERM_BP_FAT	GO:0055001~muscle cell development	5	2.68817	0.0055429	TNNT2, XIRP1, TNC, UTRN, MYH10	173	56	13528	6.98183	0.99871	0.106642	8.59149
GOTERM_BP_FAT	GO:0007519~skeletal muscle tissue development	5	2.68817	0.00986437	MYL6, TNC, UTRN, RHOA, CSRP3	173	66	13528	5.92398	0.999993	0.136272	14.804
GOTERM_BP_FAT	GO:0060538~skeletal muscle organ development	5	2.68817	0.00986437	MYL6, TNC, UTRN, RHOA, CSRP3	173	66	13528	5.92398	0.999993	0.136272	14.804
GOTERM_BP_FAT	GO:0014902~myotube differentiation	3	1.6129	0.0171573	GPX1, MYH9, CAPN2	173	16	13528	14.6618	1	0.203591	24.3986
GOTERM_BP_FAT	GO:0030239~myofibril assembly	3	1.6129	0.028808	TNNT2, XIRP1, MYH10	173	21	13528	11.1709	1	0.292793	37.651
GOTERM_BP_FAT	GO:0048738~cardiac muscle tissue development	4	2.15054	0.0358378	TNNT2, XIRP1, CSRP3, MYH10	173	57	13528	5.48748	1	0.335204	44.5579
GOTERM_BP_FAT	GO:0031032~actomyosin structure organization	3	1.6129	0.0489535	TNNT2, XIRP1, MYH10	173	28	13528	8.3782	1	0.415168	55.5671
GOTERM_BP_FAT	GO:0010927~cellular component assembly involved in morphogenesis	3	1.6129	0.0764346	TNNT2, XIRP1, MYH10	173	36	13528	6.51638	1	0.530168	72.3369
GOTERM_BP_FAT	GO:0007507~heart development	5	2.68817	0.293542	TNNT2, XIRP1, CSRP3, CASQ2, MYH10	173	215	13528	1.81852	1	0.871137	99.6361
Annotation Cluster 9	Enrichment Score: 2.1596793986349203
Category	Term	Count	%	PValue	Genes	List Total	Pop Hits	Pop Total	Fold Enrichment	Bonferroni	Benjamini	FDR
GOTERM_BP_FAT	GO:0051129~negative regulation of cellular component organization	12	6.45161	1.92638e-06	YWHAH, APOA1, PACSIN3, GSN, CLU, CAPG, NPM1, RHOA, SPTBN1, MAP4, MAPRE1, ARHGDIA	173	142	13528	6.60816	0.00230322	0.000288193	0.0031133
GOTERM_BP_FAT	GO:0051493~regulation of cytoskeleton organization	10	5.37634	5.91931e-05	ACTR3, GSN, CAPG, NPM1, CFL1, RHOA, SPTBN1, MAP4, RANBP1, MAPRE1	173	136	13528	5.74974	0.0684042	0.00504837	0.0956228
GOTERM_BP_FAT	GO:0031333~negative regulation of protein complex assembly	5	2.68817	0.00086892	GSN, CLU, CAPG, SPTBN1, MAPRE1	173	34	13528	11.4995	0.646739	0.033009	1.3951
GOTERM_BP_FAT	GO:0033043~regulation of organelle organization	10	5.37634	0.0018334	ACTR3, GSN, CAPG, NPM1, CFL1, RHOA, SPTBN1, MAP4, RANBP1, MAPRE1	173	217	13528	3.60353	0.888819	0.0534343	2.92225
GOTERM_BP_FAT	GO:0010639~negative regulation of organelle organization	6	3.22581	0.0038874	GSN, CAPG, NPM1, SPTBN1, MAP4, MAPRE1	173	82	13528	5.7217	0.990555	0.0873633	6.10088
GOTERM_BP_FAT	GO:0043244~regulation of protein complex disassembly	5	2.68817	0.00396072	GSN, CAPG, CFL1, SPTBN1, MAP4	173	51	13528	7.66633	0.991352	0.0873052	6.21252
GOTERM_BP_FAT	GO:0030834~regulation of actin filament depolymerization	4	2.15054	0.00472079	GSN, CAPG, CFL1, SPTBN1	173	27	13528	11.5847	0.996532	0.0978594	7.36253
GOTERM_BP_FAT	GO:0051494~negative regulation of cytoskeleton organization	5	2.68817	0.00519762	GSN, CAPG, SPTBN1, MAP4, MAPRE1	173	55	13528	7.10878	0.998046	0.105409	8.07721
GOTERM_BP_FAT	GO:0032956~regulation of actin cytoskeleton organization	6	3.22581	0.00550904	ACTR3, GSN, CAPG, CFL1, RHOA, SPTBN1	173	89	13528	5.27168	0.998657	0.107751	8.54118
GOTERM_BP_FAT	GO:0043254~regulation of protein complex assembly	6	3.22581	0.00577441	ACTR3, GSN, CLU, CAPG, SPTBN1, MAPRE1	173	90	13528	5.2131	0.999024	0.109109	8.9348
GOTERM_BP_FAT	GO:0032272~negative regulation of protein polymerization	4	2.15054	0.00578892	GSN, CAPG, SPTBN1, MAPRE1	173	29	13528	10.7857	0.999041	0.107676	8.95628
GOTERM_BP_FAT	GO:0032970~regulation of actin filament-based process	6	3.22581	0.00633197	ACTR3, GSN, CAPG, CFL1, RHOA, SPTBN1	173	92	13528	5.09977	0.999501	0.112018	9.75667
GOTERM_BP_FAT	GO:0008064~regulation of actin polymerization or depolymerization	5	2.68817	0.00749968	ACTR3, GSN, CAPG, CFL1, SPTBN1	173	61	13528	6.40955	0.999878	0.119191	11.4554
GOTERM_BP_FAT	GO:0030832~regulation of actin filament length	5	2.68817	0.00839486	ACTR3, GSN, CAPG, CFL1, SPTBN1	173	63	13528	6.20607	0.999959	0.121353	12.7373
GOTERM_BP_FAT	GO:0044087~regulation of cellular component biogenesis	7	3.76344	0.00956681	ACTR3, GSN, CLU, CAPG, RHOA, SPTBN1, MAPRE1	173	142	13528	3.85476	0.99999	0.133967	14.3893
GOTERM_BP_FAT	GO:0032271~regulation of protein polymerization	5	2.68817	0.0109312	ACTR3, GSN, CAPG, SPTBN1, MAPRE1	173	68	13528	5.74974	0.999998	0.14659	16.2756
GOTERM_BP_FAT	GO:0043242~negative regulation of protein complex disassembly	4	2.15054	0.0151161	GSN, CAPG, SPTBN1, MAP4	173	41	13528	7.62893	1	0.187129	21.8208
GOTERM_BP_FAT	GO:0070507~regulation of microtubule cytoskeleton organization	4	2.15054	0.0161298	NPM1, MAP4, RANBP1, MAPRE1	173	42	13528	7.44729	1	0.196442	23.1112
GOTERM_BP_FAT	GO:0010638~positive regulation of organelle organization	5	2.68817	0.0213236	ACTR3, NPM1, CFL1, RHOA, RANBP1	173	83	13528	4.71063	1	0.240027	29.415
GOTERM_BP_FAT	GO:0032886~regulation of microtubule-based process	4	2.15054	0.0242759	NPM1, MAP4, RANBP1, MAPRE1	173	49	13528	6.38339	1	0.261597	32.7786
GOTERM_BP_FAT	GO:0051130~positive regulation of cellular component organization	7	3.76344	0.0280909	ACTR3, NPM1, CFL1, RHOA, RANBP1, CALR, ARHGDIA	173	181	13528	3.02418	1	0.288985	36.9028
GOTERM_BP_FAT	GO:0030833~regulation of actin filament polymerization	4	2.15054	0.0312223	ACTR3, GSN, CAPG, SPTBN1	173	54	13528	5.79234	1	0.310815	40.1093
GOTERM_BP_FAT	GO:0051693~actin filament capping	3	1.6129	0.0314284	GSN, CAPG, SPTBN1	173	22	13528	10.6632	1	0.310028	40.3149
GOTERM_BP_FAT	GO:0030835~negative regulation of actin filament depolymerization	3	1.6129	0.0369373	GSN, CAPG, SPTBN1	173	24	13528	9.77457	1	0.341072	45.5709
GOTERM_BP_FAT	GO:0030837~negative regulation of actin filament polymerization	3	1.6129	0.0489535	GSN, CAPG, SPTBN1	173	28	13528	8.3782	1	0.415168	55.5671
GOTERM_BP_FAT	GO:0051495~positive regulation of cytoskeleton organization	3	1.6129	0.111686	ACTR3, CFL1, RHOA	173	45	13528	5.2131	1	0.618772	85.2514
GOTERM_BP_FAT	GO:0032535~regulation of cellular component size	7	3.76344	0.131897	ACTR3, GSN, CAPG, NPM1, CFL1, SPTBN1, ENO1	173	271	13528	2.01984	1	0.650626	89.8326
Annotation Cluster 10	Enrichment Score: 2.0792627627586127
Category	Term	Count	%	PValue	Genes	List Total	Pop Hits	Pop Total	Fold Enrichment	Bonferroni	Benjamini	FDR
GOTERM_BP_FAT	GO:0065003~macromolecular complex assembly	19	10.2151	0.00201832	EIF6, HIST1H1B, YWHAB, NAP1L1, RPL24, ANXA5, CALR, SEPT11, NDUFS5, TUBB, APOA1, GSN, CAPG, NPM1, TGM2, TUBA4A, HSPA4, SEPT7, KPNB1	173	665	13528	2.23419	0.910933	0.0559538	3.2125
GOTERM_BP_FAT	GO:0034622~cellular macromolecular complex assembly	12	6.45161	0.0025041	EIF6, NDUFS5, TUBB, GSN, HIST1H1B, NPM1, NAP1L1, TUBA4A, HSPA4, RPL24, CALR, KPNB1	173	318	13528	2.95081	0.950271	0.0606098	3.97111
GOTERM_BP_FAT	GO:0043933~macromolecular complex subunit organization	19	10.2151	0.0040542	EIF6, HIST1H1B, YWHAB, NAP1L1, RPL24, ANXA5, CALR, SEPT11, NDUFS5, TUBB, APOA1, GSN, CAPG, NPM1, TGM2, TUBA4A, HSPA4, SEPT7, KPNB1	173	710	13528	2.09258	0.992271	0.0876666	6.35468
GOTERM_BP_FAT	GO:0034621~cellular macromolecular complex subunit organization	12	6.45161	0.00596957	EIF6, NDUFS5, TUBB, GSN, HIST1H1B, NPM1, NAP1L1, TUBA4A, HSPA4, RPL24, CALR, KPNB1	173	357	13528	2.62845	0.999228	0.109166	9.22327
GOTERM_BP_FAT	GO:0070271~protein complex biogenesis	14	7.52688	0.0124053	YWHAB, CALR, ANXA5, SEPT11, TUBB, NDUFS5, GSN, NPM1, CAPG, TGM2, TUBA4A, HSPA4, SEPT7, KPNB1	173	505	13528	2.16782	1	0.161204	18.2695
GOTERM_BP_FAT	GO:0006461~protein complex assembly	14	7.52688	0.0124053	YWHAB, CALR, ANXA5, SEPT11, TUBB, NDUFS5, GSN, NPM1, CAPG, TGM2, TUBA4A, HSPA4, SEPT7, KPNB1	173	505	13528	2.16782	1	0.161204	18.2695
GOTERM_BP_FAT	GO:0043623~cellular protein complex assembly	7	3.76344	0.0174105	NDUFS5, TUBB, GSN, TUBA4A, HSPA4, CALR, KPNB1	173	162	13528	3.37886	1	0.20429	24.7128
GOTERM_BP_FAT	GO:0051259~protein oligomerization	6	3.22581	0.0708575	NPM1, YWHAB, TGM2, ANXA5, SEPT7, SEPT11	173	174	13528	2.69643	1	0.513772	69.51
Annotation Cluster 11	Enrichment Score: 1.966429730276614
Category	Term	Count	%	PValue	Genes	List Total	Pop Hits	Pop Total	Fold Enrichment	Bonferroni	Benjamini	FDR
GOTERM_BP_FAT	GO:0042254~ribosome biogenesis	9	4.83871	0.000163237	EIF6, RPS17, RPLP0, NPM1, RPL5, RPL11, RPL24, RPL7A, RPS7	173	122	13528	5.7686	0.177503	0.00972294	0.263491
GOTERM_BP_FAT	GO:0042273~ribosomal large subunit biogenesis	4	2.15054	0.000226974	NPM1, RPL5, RPL11, RPL24	173	10	13528	31.2786	0.237931	0.0117443	0.366196
GOTERM_BP_FAT	GO:0022613~ribonucleoprotein complex biogenesis	9	4.83871	0.00212762	EIF6, RPS17, RPLP0, NPM1, RPL5, RPL11, RPL24, RPL7A, RPS7	173	180	13528	3.90983	0.921877	0.0575667	3.38367
GOTERM_BP_FAT	GO:0034660~ncRNA metabolic process	7	3.76344	0.0734963	VARS2, RPS17, RPL5, RPL11, SSB, KARS, RPS7	173	230	13528	2.37989	1	0.521405	70.8797
GOTERM_BP_FAT	GO:0006364~rRNA processing	4	2.15054	0.112267	RPS17, RPL5, RPL11, RPS7	173	92	13528	3.39985	1	0.618305	85.4065
GOTERM_BP_FAT	GO:0016072~rRNA metabolic process	4	2.15054	0.123281	RPS17, RPL5, RPL11, RPS7	173	96	13528	3.25819	1	0.637978	88.073
GOTERM_BP_FAT	GO:0034470~ncRNA processing	5	2.68817	0.214235	RPS17, RPL5, RPL11, SSB, RPS7	173	187	13528	2.09082	1	0.79341	97.9688
Annotation Cluster 12	Enrichment Score: 1.962765620232233
Category	Term	Count	%	PValue	Genes	List Total	Pop Hits	Pop Total	Fold Enrichment	Bonferroni	Benjamini	FDR
GOTERM_BP_FAT	GO:0030203~glycosaminoglycan metabolic process	5	2.68817	0.00519762	BGN, ITIH1, ITIH4, ITIH2, DCN	173	55	13528	7.10878	0.998046	0.105409	8.07721
GOTERM_BP_FAT	GO:0030212~hyaluronan metabolic process	3	1.6129	0.00545619	ITIH1, ITIH4, ITIH2	173	9	13528	26.0655	0.998568	0.108539	8.46259
GOTERM_BP_FAT	GO:0006022~aminoglycan metabolic process	5	2.68817	0.00935732	BGN, ITIH1, ITIH4, ITIH2, DCN	173	65	13528	6.01512	0.999987	0.132768	14.0962
GOTERM_BP_FAT	GO:0005976~polysaccharide metabolic process	5	2.68817	0.0530997	BGN, ITIH1, ITIH4, ITIH2, DCN	173	111	13528	3.52237	1	0.436109	58.5964
Annotation Cluster 13	Enrichment Score: 1.9345479473200622
Category	Term	Count	%	PValue	Genes	List Total	Pop Hits	Pop Total	Fold Enrichment	Bonferroni	Benjamini	FDR
GOTERM_BP_FAT	GO:0046907~intracellular transport	22	11.828	9.13167e-05	MYL6, YWHAZ, MYH3, YWHAB, AKAP12, MYH9, CLTC, CALR, HNRNPA1, TNNT2, CCHCR1, YWHAH, RPL23, F2, NPM1, SPTBN1, RPL11, RANBP1, EHD1, MYBBP1A, KPNB1, MYH10	173	657	13528	2.61845	0.103548	0.00640943	0.147481
GOTERM_BP_FAT	GO:0006913~nucleocytoplasmic transport	9	4.83871	0.000853833	CCHCR1, RPL23, F2, NPM1, SPTBN1, CALR, KPNB1, HNRNPA1, MYBBP1A	173	156	13528	4.51134	0.640296	0.0335082	1.37104
GOTERM_BP_FAT	GO:0051169~nuclear transport	9	4.83871	0.000927599	CCHCR1, RPL23, F2, NPM1, SPTBN1, CALR, KPNB1, HNRNPA1, MYBBP1A	173	158	13528	4.45423	0.670722	0.0331019	1.48866
GOTERM_BP_FAT	GO:0006605~protein targeting	10	5.37634	0.00172429	CCHCR1, YWHAZ, RPL23, F2, YWHAB, AKAP12, SPTBN1, RPL11, CALR, KPNB1	173	215	13528	3.63705	0.873277	0.0529107	2.7506
GOTERM_BP_FAT	GO:0006886~intracellular protein transport	13	6.98925	0.00299496	YWHAZ, YWHAB, AKAP12, CALR, CLTC, CCHCR1, YWHAH, RPL23, NPM1, F2, SPTBN1, RPL11, KPNB1	173	374	13528	2.71806	0.972411	0.0706523	4.73199
GOTERM_BP_FAT	GO:0034613~cellular protein localization	13	6.98925	0.00631106	YWHAZ, YWHAB, AKAP12, CALR, CLTC, CCHCR1, YWHAH, RPL23, NPM1, F2, SPTBN1, RPL11, KPNB1	173	411	13528	2.47337	0.999489	0.113337	9.72597
GOTERM_BP_FAT	GO:0070727~cellular macromolecule localization	13	6.98925	0.00667344	YWHAZ, YWHAB, AKAP12, CALR, CLTC, CCHCR1, YWHAH, RPL23, NPM1, F2, SPTBN1, RPL11, KPNB1	173	414	13528	2.45545	0.999669	0.112747	10.2566
GOTERM_BP_FAT	GO:0015031~protein transport	18	9.67742	0.0171109	YWHAZ, NACA, RRBP1, YWHAB, AKAP12, PDIA4, MYH9, CLTC, CALR, CCHCR1, HSP90B1, YWHAH, RPL23, F2, NPM1, SPTBN1, RPL11, KPNB1	173	762	13528	1.84716	1	0.205105	24.341
GOTERM_BP_FAT	GO:0045184~establishment of protein localization	18	9.67742	0.0185402	YWHAZ, NACA, RRBP1, YWHAB, AKAP12, PDIA4, MYH9, CLTC, CALR, CCHCR1, HSP90B1, YWHAH, RPL23, F2, NPM1, SPTBN1, RPL11, KPNB1	173	769	13528	1.83035	1	0.214056	26.0996
GOTERM_BP_FAT	GO:0051170~nuclear import	5	2.68817	0.0257828	RPL23, F2, SPTBN1, KPNB1, HNRNPA1	173	88	13528	4.44298	1	0.270814	34.437
GOTERM_BP_FAT	GO:0008104~protein localization	19	10.2151	0.0316322	YWHAZ, TLN1, NACA, RRBP1, YWHAB, AKAP12, PDIA4, MYH9, CLTC, CALR, CCHCR1, HSP90B1, YWHAH, RPL23, F2, NPM1, SPTBN1, RPL11, KPNB1	173	882	13528	1.68451	1	0.306798	40.5175
GOTERM_BP_FAT	GO:0051168~nuclear export	4	2.15054	0.0407844	CCHCR1, NPM1, CALR, HNRNPA1	173	60	13528	5.2131	1	0.366991	48.9805
GOTERM_BP_FAT	GO:0000060~protein import into nucleus, translocation	3	1.6129	0.069179	F2, SPTBN1, KPNB1	173	34	13528	6.89969	1	0.510852	68.6075
GOTERM_BP_FAT	GO:0017038~protein import	5	2.68817	0.0859104	YWHAZ, RPL23, F2, SPTBN1, KPNB1	173	131	13528	2.9846	1	0.559913	76.5839
GOTERM_BP_FAT	GO:0006606~protein import into nucleus	4	2.15054	0.0965101	RPL23, F2, SPTBN1, KPNB1	173	86	13528	3.63705	1	0.585349	80.6069
GOTERM_BP_FAT	GO:0033365~protein localization in organelle	5	2.68817	0.11565	YWHAZ, RPL23, F2, SPTBN1, KPNB1	173	146	13528	2.67796	1	0.627435	86.2798
GOTERM_BP_FAT	GO:0034504~protein localization in nucleus	4	2.15054	0.117725	RPL23, F2, SPTBN1, KPNB1	173	94	13528	3.32751	1	0.63194	86.791
Annotation Cluster 14	Enrichment Score: 1.8892380925892989
Category	Term	Count	%	PValue	Genes	List Total	Pop Hits	Pop Total	Fold Enrichment	Bonferroni	Benjamini	FDR
GOTERM_BP_FAT	GO:0006928~cell motion	21	11.2903	2.60158e-06	ACTB, TLN1, CALD1, VIM, ANXA1, RPL24, MYH9, TPM4, VCL, ACTR3, GPX1, TUBB, APOA1, CFL1, TXN, MSN, ARHGDIA, MYH10, THBS4, ARHGDIB, FN1	173	475	13528	3.45711	0.00310925	0.000345951	0.0042045
GOTERM_BP_FAT	GO:0043534~blood vessel endothelial cell migration	3	1.6129	0.00819779	GPX1, APOA1, MYH9	173	11	13528	21.3263	0.999947	0.121595	12.4566
GOTERM_BP_FAT	GO:0043542~endothelial cell migration	3	1.6129	0.0314284	GPX1, APOA1, MYH9	173	22	13528	10.6632	1	0.310028	40.3149
GOTERM_BP_FAT	GO:0016477~cell migration	8	4.30108	0.0627685	GPX1, APOA1, CFL1, MSN, MYH9, MYH10, THBS4, FN1	173	276	13528	2.26657	1	0.481901	64.9249
GOTERM_BP_FAT	GO:0051674~localization of cell	8	4.30108	0.0971177	GPX1, APOA1, CFL1, MSN, MYH9, MYH10, THBS4, FN1	173	307	13528	2.03769	1	0.585125	80.8166
GOTERM_BP_FAT	GO:0048870~cell motility	8	4.30108	0.0971177	GPX1, APOA1, CFL1, MSN, MYH9, MYH10, THBS4, FN1	173	307	13528	2.03769	1	0.585125	80.8166
GOTERM_BP_FAT	GO:0008360~regulation of cell shape	3	1.6129	0.150223	MYH9, MYH10, FN1	173	54	13528	4.34425	1	0.693	92.7981
Annotation Cluster 15	Enrichment Score: 1.7337002587629102
Category	Term	Count	%	PValue	Genes	List Total	Pop Hits	Pop Total	Fold Enrichment	Bonferroni	Benjamini	FDR
GOTERM_BP_FAT	GO:0002526~acute inflammatory response	7	3.76344	0.00155211	TF, YWHAZ, F2, CLU, ITIH4, CFI, FN1	173	98	13528	5.58547	0.844221	0.04901	2.47916
GOTERM_BP_FAT	GO:0009611~response to wounding	16	8.60215	0.0031445	TF, YWHAZ, TNC, CLU, PABPC4, ANXA1, ANXA5, GPX1, GSN, F2, ITIH4, CFI, LOX, CTSB, MYH10, FN1	173	530	13528	2.36065	0.976945	0.0726255	4.96266
GOTERM_BP_FAT	GO:0006953~acute-phase response	4	2.15054	0.0141396	TF, F2, ITIH4, FN1	173	40	13528	7.81965	1	0.17793	20.5586
GOTERM_BP_FAT	GO:0006954~inflammatory response	8	4.30108	0.121022	TF, YWHAZ, F2, CLU, ANXA1, ITIH4, CFI, FN1	173	325	13528	1.92484	1	0.633092	87.5665
GOTERM_BP_FAT	GO:0006952~defense response	11	5.91398	0.256876	TF, YWHAZ, TUBB, F2, CLU, ANXA1, ITIH4, HP, CFI, PRDX1, FN1	173	615	13528	1.39864	1	0.844426	99.1756
Annotation Cluster 16	Enrichment Score: 1.6372119785409398
Category	Term	Count	%	PValue	Genes	List Total	Pop Hits	Pop Total	Fold Enrichment	Bonferroni	Benjamini	FDR
GOTERM_BP_FAT	GO:0030048~actin filament-based movement	5	2.68817	0.000184997	MYL6, TNNT2, MYH3, MYH9, MYH10	173	23	13528	16.9992	0.198653	0.0104904	0.298566
GOTERM_BP_FAT	GO:0030705~cytoskeleton-dependent intracellular transport	5	2.68817	0.0042489	MYL6, TNNT2, MYH3, MYH9, MYH10	173	52	13528	7.5189	0.993884	0.0900673	6.65011
KEGG_PATHWAY	hsa05416:Viral myocarditis	4	2.15054	0.11794	ACTB, MYH3, MYH9, MYH10	87	71	5085	3.29286	0.999675	0.552094	72.0545
KEGG_PATHWAY	hsa04530:Tight junction	5	2.68817	0.190511	ACTB, MYH3, RHOA, MYH9, MYH10	87	134	5085	2.18091	0.999999	0.619467	88.3182
GOTERM_BP_FAT	GO:0000904~cell morphogenesis involved in differentiation	5	2.68817	0.368907	ACTB, RPL24, MYH9, MYH10, FN1	173	244	13528	1.60239	1	0.920136	99.9412
Annotation Cluster 17	Enrichment Score: 1.628943636155754
Category	Term	Count	%	PValue	Genes	List Total	Pop Hits	Pop Total	Fold Enrichment	Bonferroni	Benjamini	FDR
GOTERM_BP_FAT	GO:0007266~Rho protein signal transduction	5	2.68817	0.00132949	APOA1, CFL1, RHOA, ARHGDIA, ARHGDIB	173	38	13528	10.289	0.796575	0.0444793	2.12716
GOTERM_BP_FAT	GO:0032880~regulation of protein localization	7	3.76344	0.0083723	SEPT2, APOA1, YWHAB, RHOA, PRDX1, ARHGDIA, LCP1	173	138	13528	3.96649	0.999957	0.122518	12.7052
GOTERM_BP_FAT	GO:0007265~Ras protein signal transduction	6	3.22581	0.0109053	APOA1, CFL1, YWHAB, RHOA, ARHGDIA, ARHGDIB	173	105	13528	4.46837	0.999998	0.147912	16.2401
KEGG_PATHWAY	hsa04722:Neurotrophin signaling pathway	7	3.76344	0.0178914	YWHAZ, YWHAH, YWHAB, RHOA, RAP1A, ARHGDIA, ARHGDIB	87	124	5085	3.2995	0.685074	0.175163	16.7569
GOTERM_BP_FAT	GO:0007264~small GTPase mediated signal transduction	8	4.30108	0.0946386	APOA1, CFL1, YWHAB, RHOA, RAP1A, IQGAP1, ARHGDIA, ARHGDIB	173	305	13528	2.05106	1	0.58316	79.9474
GOTERM_BP_FAT	GO:0007242~intracellular signaling cascade	14	7.52688	0.819325	CARHSP1, YWHAB, CALR, IQGAP1, APOA1, YWHAH, GSN, CFL1, F2, RHOA, TGM2, RAP1A, ARHGDIA, ARHGDIB	173	1256	13528	0.871617	1	0.998761	100

## Sheet: d) more ab. in DMD - Cluster 1
Proteins related to translation, being more abundant in muscles of 3 month old DMD animals as compared to muscles of 3 month old WT animals.
OFFICIAL_GENE_SYMBOL	GENE NAME
EIF6	eukaryotic translation initiation factor 6
KARS	lysyl-tRNA synthetase
NACA	nascent polypeptide-associated complex alpha subunit
PABPC4	poly(A) binding protein, cytoplasmic 4 (inducible form)
RPL11	ribosomal protein L11
RPL12	ribosomal protein L12 pseudogene 2; ribosomal protein L12 pseudogene 32
RPL17	ribosomal protein L17 pseudogene 22; ribosomal protein L17 pseudogene 36
RPL23	ribosomal protein L23 pseudogene 6; ribosomal protein L23
RPL24	ribosomal protein L24; ribosomal protein L24 pseudogene 6
RPL27	ribosomal protein L27
RPL30	ribosomal protein L30
RPL5	ribosomal protein L5 pseudogene 34; ribosomal protein L5 pseudogene 1; ribosomal protein L5
RPL7A	ribosomal protein L7a pseudogene 70; ribosomal protein L7a
RPS10	ribosomal protein S10; ribosomal protein S10 pseudogene 4; ribosomal protein S10 pseudogene 11; ribosomal protein S10 pseudogene 22;
RPS11	ribosomal protein S11 pseudogene 5; ribosomal protein S11
RPS17	ribosomal protein S17
RPS18	ribosomal protein S18 pseudogene 12; ribosomal protein S18 pseudogene 5; ribosomal protein S18
RPS20	ribosomal protein S20
RPS7	ribosomal protein S7; ribosomal protein S7 pseudogene 11; ribosomal protein S7 pseudogene 4; ribosomal protein S7 pseudogene 10
RPS8	ribosomal protein S8; ribosomal protein S8 pseudogene 8; ribosomal protein S8 pseudogene 10
RPSA	ribosomal protein SA pseudogene 9; ribosomal protein SA pseudogene 8; ribosomal protein SA pseudogene 58;
RPLP0	ribosomal protein, large, P0 pseudogene 2; ribosomal protein, large, P0 pseudogene 3; ribosomal protein, large, P0 pseudogene 6; ribosomal protein, large, P0
RPLP2	ribosomal protein, large, P2 pseudogene 3; ribosomal protein, large, P2
RRBP1	ribosome binding protein 1 homolog 180kDa (dog)
VARS2	valyl-tRNA synthetase 2, mitochondrial (putative)

## Sheet: e) more ab. in DMD - Cluster 2
Proteins related to extracellular structure / matrix organization, being more abundant in muscles of 3 month old DMD animals as compared to muscles of 3 month old WT animals.
OFFICIAL_GENE_SYMBOL	GENE NAME
ANXA2	annexin A2 pseudogene 3; annexin A2; annexin A2 pseudogene 1
COL12A1	collagen, type XII, alpha 1
DCN	decorin
EMILIN1	elastin microfibril interfacer 1
LGALS3	lectin, galactoside-binding, soluble, 3
LUM	lumican
LOX	lysyl oxidase
POSTN	periostin, osteoblast specific factor
SERPINH1	serpin peptidase inhibitor, clade H (heat shock protein 47), member 1, (collagen binding protein 1)
TNC	tenascin C
TNXB	tenascin XB; tenascin XA pseudogene
TGFBI	transforming growth factor, beta-induced, 68kDa
UTRN	utrophin
VTN	vitronectin

## Sheet: f) more ab. in DMD - Cluster 3
Proteins related to actin /cytoskeleton organization, being more abundant in muscles of 3 month old DMD animals as compared to muscles of 3 month old WT animals.
OFFICIAL_GENE_SYMBOL	GENE NAME
ARHGDIB	Rho GDP dissociation inhibitor (GDI) beta
CALD1	caldesmon 1
CALR	calreticulin
CFL1	cofilin 1 (non-muscle)
DES	desmin
FSCN1	fascin homolog 1, actin-bundling protein (Strongylocentrotus purpuratus)
GSN	gelsolin (amyloidosis, Finnish type)
LCP1	lymphocyte cytosolic protein 1 (L-plastin)
MYH10	myosin, heavy chain 10, non-muscle
MYH3	myosin, heavy chain 3, skeletal muscle, embryonic
MYH9	myosin, heavy chain 9, non-muscle
MYL6	myosin, light chain 6, alkali, smooth muscle and non-muscle
NPM1	nucleophosmin 1 (nucleolar phosphoprotein B23, numatrin) pseudogene 21; hypothetical LOC100131044; similar to nucleophosmin 1; nucleophosmin (nucleolar phosphoprotein B23, numatrin)
PFN1	profilin 1
RHOA	ras homolog gene family, member A
RANBP1	similar to RAN binding protein 1; RAN binding protein 1
TLN1	talin 1
TNXB	tenascin XB; tenascin XA pseudogene
Tnnt2	troponin T type 2 (cardiac)
TUBB	tubulin, beta; similar to tubulin, beta 5; tubulin, beta pseudogene 2; tubulin, beta pseudogene 1
XIRP1	xin actin-binding repeat containing 1

## Sheet: g) more ab. in DMD - Cluster 4
Proteins related to mRNA processing / splicing, being more abundant in muscles of 3 month old DMD animals as compared to muscle of 3 month old WT animals.
OFFICIAL_GENE_SYMBOL	GENE NAME
DDX17	DEAD (Asp-Glu-Ala-Asp) box polypeptide 17
DHX9	DEAH (Asp-Glu-Ala-His) box polypeptide 9
ELAVL1	ELAV (embryonic lethal, abnormal vision, Drosophila)-like 1 (Hu antigen R)
SERBP1	SERPINE1 mRNA binding protein 1
SSB	Sjogren syndrome antigen B (autoantigen La)
FUS	fusion (involved in t(12;16) in malignant liposarcoma)
HNRNPA1	heterogeneous nuclear ribonucleoprotein A1-like 3; similar to heterogeneous nuclear ribonucleoprotein A1
HNRNPA2B1	heterogeneous nuclear ribonucleoprotein A2/B1
HNRNPA3	heterogeneous nuclear ribonucleoprotein A3
HNRNPC	heterogeneous nuclear ribonucleoprotein C (C1/C2)
HNRNPD	heterogeneous nuclear ribonucleoprotein D (AU-rich element RNA binding protein 1, 37kDa)
HNRNPF	heterogeneous nuclear ribonucleoprotein F
HNRNPK	heterogeneous nuclear ribonucleoprotein K; similar to heterogeneous nuclear ribonucleoprotein K
HNRNPR	heterogeneous nuclear ribonucleoprotein R
HNRNPU	heterogeneous nuclear ribonucleoprotein U (scaffold attachment factor A)
PABPC4	poly(A) binding protein, cytoplasmic 4 (inducible form)
PCBP2	poly(rC) binding protein 2
PTBP1	polypyrimidine tract binding protein 1
RNH1	ribonuclease/angiogenin inhibitor 1
RPL11	ribosomal protein L11
RPL5	ribosomal protein L5 pseudogene 34; ribosomal protein L5 pseudogene 1; ribosomal protein L5
RPS17	ribosomal protein S17
RPS7	ribosomal protein S7; ribosomal protein S7 pseudogene 11; ribosomal protein S7 pseudogene 4; ribosomal protein S7 pseudogene 10
RBMX	similar to RNA binding motif protein, X-linked; similar to hCG2011544; RNA binding motif protein, X-linked

## Sheet: h) DAVID less abundant in DMD
DAVID analysis of proteins being less abundant in muscles of 3 month old DMD animals as compared to muscles of 3 month old WT animals.
Annotation Cluster 1	Enrichment Score: 16.1444441215817
Category	Term	Count	%	PValue	Genes	List Total	Pop Hits	Pop Total	Fold Enrichment	Bonferroni	Benjamini	FDR
GOTERM_BP_FAT	GO:0006007~glucose catabolic process	15	18.5185	5.94751e-20	ALDOA, LDHA, ALDOC, PGAM2, HIBADH, PDHB, GPI, TPI1, PGM1, ENO2, ENO3, PDHA1, PGK1, GAPDH, MDH2	76	58	13528	46.0345	3.68745e-17	1.22915e-17	8.82343e-17
GOTERM_BP_FAT	GO:0006096~glycolysis	14	17.284	1.87684e-19	ALDOA, GPI, TPI1, LDHA, ALDOC, PGM1, ENO2, ENO3, PGAM2, PDHA1, PGK1, GAPDH, MDH2, PDHB	76	47	13528	53.0213	1.16364e-16	2.32729e-17	2.78439e-16
GOTERM_BP_FAT	GO:0044275~cellular carbohydrate catabolic process	16	19.7531	4.25179e-19	ALDOA, LDHA, ALDOC, PGAM2, HIBADH, PDHB, GPI, TPI1, PYGM, PGM1, ENO2, ENO3, PDHA1, PGK1, GAPDH, MDH2	76	85	13528	33.5059	2.63611e-16	4.39351e-17	6.30774e-16
GOTERM_BP_FAT	GO:0019320~hexose catabolic process	15	18.5185	8.62378e-19	ALDOA, LDHA, ALDOC, PGAM2, HIBADH, PDHB, GPI, TPI1, PGM1, ENO2, ENO3, PDHA1, PGK1, GAPDH, MDH2	76	69	13528	38.6957	5.34674e-16	7.6382e-17	1.27938e-15
GOTERM_BP_FAT	GO:0046365~monosaccharide catabolic process	15	18.5185	1.33059e-18	ALDOA, LDHA, ALDOC, PGAM2, HIBADH, PDHB, GPI, TPI1, PGM1, ENO2, ENO3, PDHA1, PGK1, GAPDH, MDH2	76	71	13528	37.6056	8.24968e-16	9.16631e-17	1.974e-15
GOTERM_BP_FAT	GO:0006006~glucose metabolic process	18	22.2222	5.36327e-18	ALDOA, LDHA, ALDOC, PGAM2, PPP1R3A, HIBADH, PDHB, GPI, TPI1, PYGM, PGM1, ENO2, ENO3, PDHA1, PGK1, GAPDH, AGL, MDH2	76	153	13528	20.9412	3.32523e-15	3.32523e-16	7.95668e-15
GOTERM_BP_FAT	GO:0046164~alcohol catabolic process	15	18.5185	9.63056e-18	ALDOA, LDHA, ALDOC, PGAM2, HIBADH, PDHB, GPI, TPI1, PGM1, ENO2, ENO3, PDHA1, PGK1, GAPDH, MDH2	76	81	13528	32.963	5.97095e-15	5.42813e-16	1.42874e-14
GOTERM_BP_FAT	GO:0016052~carbohydrate catabolic process	16	19.7531	2.15604e-17	ALDOA, LDHA, ALDOC, PGAM2, HIBADH, PDHB, GPI, TPI1, PYGM, PGM1, ENO2, ENO3, PDHA1, PGK1, GAPDH, MDH2	76	109	13528	26.1284	1.33675e-14	1.11396e-15	3.1986e-14
GOTERM_BP_FAT	GO:0019318~hexose metabolic process	18	22.2222	2.60593e-16	ALDOA, LDHA, ALDOC, PGAM2, PPP1R3A, HIBADH, PDHB, GPI, TPI1, PYGM, PGM1, ENO2, ENO3, PDHA1, PGK1, GAPDH, AGL, MDH2	76	192	13528	16.6875	1.37668e-13	1.05471e-14	3.33067e-13
GOTERM_BP_FAT	GO:0005996~monosaccharide metabolic process	18	22.2222	3.09591e-15	ALDOA, LDHA, ALDOC, PGAM2, PPP1R3A, HIBADH, PDHB, GPI, TPI1, PYGM, PGM1, ENO2, ENO3, PDHA1, PGK1, GAPDH, AGL, MDH2	76	222	13528	14.4324	1.92735e-12	1.37668e-13	4.60743e-12
KEGG_PATHWAY	hsa00010:Glycolysis / Gluconeogenesis	13	16.0494	1.35185e-12	ALDOA, GPI, TPI1, LDHA, ALDOC, PGM1, ENO2, ENO3, PGAM2, PDHA1, PGK1, GAPDH, PDHB	59	60	5085	18.6737	5.54241e-11	5.54241e-11	1.24403e-09
GOTERM_BP_FAT	GO:0006090~pyruvate metabolic process	8	9.87654	2.79368e-09	GPI, TPI1, LDHA, PGM1, ENO2, PGAM2, PDHA1, PDHB	76	42	13528	33.9048	1.73208e-06	9.62267e-08	4.14456e-06
Annotation Cluster 2	Enrichment Score: 16.10380575371668
Category	Term	Count	%	PValue	Genes	List Total	Pop Hits	Pop Total	Fold Enrichment	Bonferroni	Benjamini	FDR
GOTERM_BP_FAT	GO:0006936~muscle contraction	19	23.4568	1.76476e-19	ALDOA, ACTC1, MYBPC2, MYH1, ACTA1, TNNC2, MYL1, MYH4, PGAM2, MYLK2, TPM1, TNNI2, TNNT3, MYOM2, CKMT2, RYR1, MYH13, GAMT, TMOD4	76	153	13528	22.1046	1.09415e-16	2.73537e-17	2.61811e-16
GOTERM_BP_FAT	GO:0003012~muscle system process	19	23.4568	9.81352e-19	ALDOA, ACTC1, MYBPC2, MYH1, ACTA1, TNNC2, MYL1, MYH4, PGAM2, MYLK2, TPM1, TNNI2, TNNT3, MYOM2, CKMT2, RYR1, MYH13, GAMT, TMOD4	76	168	13528	20.131	6.08438e-16	7.60548e-17	1.45589e-15
GOTERM_BP_FAT	GO:0006941~striated muscle contraction	10	12.3457	2.81886e-12	ALDOA, TNNT3, ACTC1, MYH1, TNNC2, MYL1, MYLK2, PGAM2, TPM1, TNNI2	76	46	13528	38.6957	1.74769e-09	1.09231e-10	4.18192e-09
Annotation Cluster 3	Enrichment Score: 7.385295044765482
Category	Term	Count	%	PValue	Genes	List Total	Pop Hits	Pop Total	Fold Enrichment	Bonferroni	Benjamini	FDR
GOTERM_BP_FAT	GO:0015980~energy derivation by oxidation of organic compounds	19	23.4568	5.75393e-20	NDUFB10, ACO2, IDH3B, CRAT, PPP1R3A, NDUFA10, PDHB, IDH3A, SDHA, NDUFS7, GOT1, PYGM, NDUFV1, NDUFV2, NDUFS3, SUCLA2, NDUFS1, MDH2, AGL	76	144	13528	23.4861	3.56744e-17	1.78372e-17	8.53625e-17
GOTERM_BP_FAT	GO:0045333~cellular respiration	14	17.284	5.04734e-15	NDUFB10, ACO2, IDH3B, NDUFA10, PDHB, IDH3A, SDHA, NDUFS7, NDUFV1, NDUFV2, NDUFS3, SUCLA2, MDH2, NDUFS1	76	97	13528	25.6907	3.09752e-12	2.06501e-13	7.41629e-12
KEGG_PATHWAY	hsa05012:Parkinson's disease	14	17.284	1.06535e-09	NDUFB10, SLC25A4, ATP5B, COX4I1, COX5A, NDUFA10, NDUFS7, SDHA, NDUFV1, NDUFV2, COX6A2, ATP5A1, NDUFS3, NDUFS1	59	128	5085	9.42664	4.36795e-08	2.18397e-08	9.80412e-07
KEGG_PATHWAY	hsa05010:Alzheimer's disease	15	18.5185	2.0658e-09	NDUFB10, ATP5B, COX4I1, COX5A, NDUFA10, SDHA, NDUFS7, NDUFV1, NDUFV2, ATP2A1, COX6A2, ATP5A1, NDUFS3, GAPDH, NDUFS1	59	163	5085	7.93127	8.46977e-08	2.82326e-08	1.90109e-06
KEGG_PATHWAY	hsa00190:Oxidative phosphorylation	13	16.0494	1.53596e-08	NDUFB10, ATP5B, COX4I1, COX5A, NDUFA10, NDUFS7, SDHA, NDUFV1, NDUFV2, COX6A2, ATP5A1, NDUFS3, NDUFS1	59	130	5085	8.61864	6.29742e-07	1.57436e-07	1.41349e-05
GOTERM_BP_FAT	GO:0055114~oxidation reduction	18	22.2222	5.35879e-08	LDHA, NDUFB10, IDH3B, NDUFA10, COX5A, DHRS7C, HIBADH, PDHB, IDH3A, SDHA, NDUFS7, NDUFV1, NDUFV2, PDHA1, NDUFS3, GAPDH, NDUFS1, MDH2	76	639	13528	5.01408	3.3224e-05	1.5102e-06	7.95004e-05
GOTERM_BP_FAT	GO:0022904~respiratory electron transport chain	8	9.87654	5.83819e-08	SDHA, NDUFS7, NDUFB10, NDUFV1, NDUFV2, NDUFS3, NDUFA10, NDUFS1	76	64	13528	22.25	3.61961e-05	1.57377e-06	8.66124e-05
GOTERM_BP_FAT	GO:0006119~oxidative phosphorylation	9	11.1111	6.42649e-08	NDUFS7, NDUFB10, ATP5B, NDUFV1, NDUFV2, ATP5A1, NDUFS3, NDUFA10, NDUFS1	76	98	13528	16.3469	3.98435e-05	1.66018e-06	9.53403e-05
KEGG_PATHWAY	hsa05016:Huntington's disease	14	17.284	6.96312e-08	NDUFB10, SLC25A4, ATP5B, COX4I1, COX5A, NDUFA10, NDUFS7, SDHA, NDUFV1, NDUFV2, COX6A2, ATP5A1, NDUFS3, NDUFS1	59	180	5085	6.70339	2.85488e-06	4.75813e-07	6.40794e-05
GOTERM_BP_FAT	GO:0006120~mitochondrial electron transport, NADH to ubiquinone	7	8.64198	1.06095e-07	NDUFS7, NDUFB10, NDUFV1, NDUFV2, NDUFS3, NDUFA10, NDUFS1	76	42	13528	29.6667	6.57769e-05	2.63116e-06	0.000157398
GOTERM_BP_FAT	GO:0042775~mitochondrial ATP synthesis coupled electron transport	7	8.64198	6.17629e-07	NDUFS7, NDUFB10, NDUFV1, NDUFV2, NDUFS3, NDUFA10, NDUFS1	76	56	13528	22.25	0.000382857	1.41825e-05	0.000916281
GOTERM_BP_FAT	GO:0042773~ATP synthesis coupled electron transport	7	8.64198	6.17629e-07	NDUFS7, NDUFB10, NDUFV1, NDUFV2, NDUFS3, NDUFA10, NDUFS1	76	56	13528	22.25	0.000382857	1.41825e-05	0.000916281
GOTERM_BP_FAT	GO:0022900~electron transport chain	8	9.87654	3.10215e-06	SDHA, NDUFS7, NDUFB10, NDUFV1, NDUFV2, NDUFS3, NDUFA10, NDUFS1	76	114	13528	12.4912	0.00192148	5.82811e-05	0.00460209
GOTERM_BP_FAT	GO:0016310~phosphorylation	11	13.5802	0.0125281	NDUFS7, NDUFB10, ATP5B, NDUFV1, NDUFV2, MYLK2, ATP5A1, NDUFS3, PGK1, NDUFA10, NDUFS1	76	800	13528	2.4475	0.999597	0.0868812	17.0585
GOTERM_BP_FAT	GO:0006796~phosphate metabolic process	12	14.8148	0.0177924	NDUFS7, DUSP3, NDUFB10, ATP5B, NDUFV1, NDUFV2, MYLK2, ATP5A1, NDUFS3, PGK1, NDUFA10, NDUFS1	76	973	13528	2.19527	0.999985	0.109475	23.3818
GOTERM_BP_FAT	GO:0006793~phosphorus metabolic process	12	14.8148	0.0177924	NDUFS7, DUSP3, NDUFB10, ATP5B, NDUFV1, NDUFV2, MYLK2, ATP5A1, NDUFS3, PGK1, NDUFA10, NDUFS1	76	973	13528	2.19527	0.999985	0.109475	23.3818
Annotation Cluster 4	Enrichment Score: 6.054578851723404
Category	Term	Count	%	PValue	Genes	List Total	Pop Hits	Pop Total	Fold Enrichment	Bonferroni	Benjamini	FDR
GOTERM_BP_FAT	GO:0045333~cellular respiration	14	17.284	5.04734e-15	NDUFB10, ACO2, IDH3B, NDUFA10, PDHB, IDH3A, SDHA, NDUFS7, NDUFV1, NDUFV2, NDUFS3, SUCLA2, MDH2, NDUFS1	76	97	13528	25.6907	3.09752e-12	2.06501e-13	7.41629e-12
GOTERM_BP_FAT	GO:0006099~tricarboxylic acid cycle	7	8.64198	2.21882e-09	SDHA, ACO2, IDH3B, SUCLA2, IDH3A, MDH2, PDHB	76	23	13528	54.1739	1.37567e-06	8.09217e-08	3.29174e-06
GOTERM_BP_FAT	GO:0046356~acetyl-CoA catabolic process	7	8.64198	2.21882e-09	SDHA, ACO2, IDH3B, SUCLA2, IDH3A, MDH2, PDHB	76	23	13528	54.1739	1.37567e-06	8.09217e-08	3.29174e-06
GOTERM_BP_FAT	GO:0009109~coenzyme catabolic process	7	8.64198	4.99439e-09	SDHA, ACO2, IDH3B, SUCLA2, IDH3A, MDH2, PDHB	76	26	13528	47.9231	3.09652e-06	1.62975e-07	7.40944e-06
GOTERM_BP_FAT	GO:0006084~acetyl-CoA metabolic process	7	8.64198	1.56261e-08	SDHA, ACO2, IDH3B, SUCLA2, IDH3A, MDH2, PDHB	76	31	13528	40.1935	9.68816e-06	4.8441e-07	2.31822e-05
GOTERM_BP_FAT	GO:0051187~cofactor catabolic process	7	8.64198	1.56261e-08	SDHA, ACO2, IDH3B, SUCLA2, IDH3A, MDH2, PDHB	76	31	13528	40.1935	9.68816e-06	4.8441e-07	2.31822e-05
GOTERM_BP_FAT	GO:0009060~aerobic respiration	7	8.64198	3.38501e-08	SDHA, ACO2, IDH3B, SUCLA2, IDH3A, MDH2, PDHB	76	35	13528	35.6	2.09869e-05	9.99385e-07	5.02184e-05
KEGG_PATHWAY	hsa00020:Citrate cycle (TCA cycle)	8	9.87654	3.68242e-08	SDHA, ACO2, IDH3B, PDHA1, SUCLA2, IDH3A, MDH2, PDHB	59	31	5085	22.2417	1.50979e-06	3.01959e-07	3.38882e-05
GOTERM_BP_FAT	GO:0006732~coenzyme metabolic process	10	12.3457	1.58971e-07	SDHA, TPI1, ACO2, IDH3B, GLO1, SUCLA2, HIBADH, IDH3A, MDH2, PDHB	76	153	13528	11.634	9.85574e-05	3.79085e-06	0.000235842
GOTERM_BP_FAT	GO:0043648~dicarboxylic acid metabolic process	6	7.40741	1.12307e-06	SDHA, GOT2, GOT1, IDH3B, IDH3A, MDH2	76	34	13528	31.4118	0.00069606	2.40101e-05	0.00166611
GOTERM_BP_FAT	GO:0051186~cofactor metabolic process	10	12.3457	1.23479e-06	SDHA, TPI1, ACO2, IDH3B, GLO1, SUCLA2, HIBADH, IDH3A, MDH2, PDHB	76	195	13528	9.12821	0.000765279	2.55187e-05	0.00183186
GOTERM_BP_FAT	GO:0006769~nicotinamide metabolic process	5	6.17284	6.846e-05	TPI1, IDH3B, HIBADH, IDH3A, MDH2	76	40	13528	22.25	0.0415584	0.000964232	0.101516
GOTERM_BP_FAT	GO:0046496~nicotinamide nucleotide metabolic process	5	6.17284	6.846e-05	TPI1, IDH3B, HIBADH, IDH3A, MDH2	76	40	13528	22.25	0.0415584	0.000964232	0.101516
GOTERM_BP_FAT	GO:0009820~alkaloid metabolic process	5	6.17284	7.55439e-05	TPI1, IDH3B, HIBADH, IDH3A, MDH2	76	41	13528	21.7073	0.0457589	0.00101772	0.112015
GOTERM_BP_FAT	GO:0019362~pyridine nucleotide metabolic process	5	6.17284	8.31467e-05	TPI1, IDH3B, HIBADH, IDH3A, MDH2	76	42	13528	21.1905	0.0502468	0.00109627	0.123281
GOTERM_BP_FAT	GO:0006733~oxidoreduction coenzyme metabolic process	5	6.17284	0.000192859	TPI1, IDH3B, HIBADH, IDH3A, MDH2	76	52	13528	17.1154	0.112711	0.00234204	0.285735
GOTERM_BP_FAT	GO:0043603~cellular amide metabolic process	5	6.17284	0.000257308	TPI1, IDH3B, HIBADH, IDH3A, MDH2	76	56	13528	15.8929	0.147474	0.0029503	0.381051
GOTERM_BP_FAT	GO:0006734~NADH metabolic process	3	3.7037	0.000831061	IDH3B, IDH3A, MDH2	76	8	13528	66.75	0.402781	0.00766409	1.22586
GOTERM_BP_FAT	GO:0019748~secondary metabolic process	5	6.17284	0.000956178	TPI1, IDH3B, HIBADH, IDH3A, MDH2	76	79	13528	11.2658	0.447396	0.00868434	1.40919
GOTERM_BP_FAT	GO:0019674~NAD metabolic process	3	3.7037	0.00837786	IDH3B, IDH3A, MDH2	76	25	13528	21.36	0.994572	0.0602083	11.7338
Annotation Cluster 5	Enrichment Score: 5.7625247803242
Category	Term	Count	%	PValue	Genes	List Total	Pop Hits	Pop Total	Fold Enrichment	Bonferroni	Benjamini	FDR
KEGG_PATHWAY	hsa00010:Glycolysis / Gluconeogenesis	13	16.0494	1.35185e-12	ALDOA, GPI, TPI1, LDHA, ALDOC, PGM1, ENO2, ENO3, PGAM2, PDHA1, PGK1, GAPDH, PDHB	59	60	5085	18.6737	5.54241e-11	5.54241e-11	1.24403e-09
GOTERM_BP_FAT	GO:0006090~pyruvate metabolic process	8	9.87654	2.79368e-09	GPI, TPI1, LDHA, PGM1, ENO2, PGAM2, PDHA1, PDHB	76	42	13528	33.9048	1.73208e-06	9.62267e-08	4.14456e-06
GOTERM_BP_FAT	GO:0034637~cellular carbohydrate biosynthetic process	7	8.64198	2.15426e-06	GPI, TPI1, GOT1, PGM1, ENO2, PGAM2, AGL	76	69	13528	18.058	0.00133475	4.17379e-05	0.0031959
GOTERM_BP_FAT	GO:0046165~alcohol biosynthetic process	6	7.40741	4.19816e-06	GPI, TPI1, GOT1, PGM1, ENO2, PGAM2	76	44	13528	24.2727	0.00259948	7.6552e-05	0.00622801
GOTERM_BP_FAT	GO:0006094~gluconeogenesis	5	6.17284	1.00915e-05	GPI, TPI1, PGM1, ENO2, PGAM2	76	25	13528	35.6	0.00623724	0.000173784	0.0149702
GOTERM_BP_FAT	GO:0019319~hexose biosynthetic process	5	6.17284	2.44769e-05	GPI, TPI1, PGM1, ENO2, PGAM2	76	31	13528	28.7097	0.0150613	0.000399285	0.0363066
GOTERM_BP_FAT	GO:0016051~carbohydrate biosynthetic process	7	8.64198	2.75055e-05	GPI, TPI1, GOT1, PGM1, ENO2, PGAM2, AGL	76	107	13528	11.6449	0.0169091	0.000437177	0.040798
GOTERM_BP_FAT	GO:0046364~monosaccharide biosynthetic process	5	6.17284	5.01003e-05	GPI, TPI1, PGM1, ENO2, PGAM2	76	37	13528	24.0541	0.0305854	0.00073932	0.0743005
KEGG_PATHWAY	hsa00500:Starch and sucrose metabolism	4	4.93827	0.011799	GPI, PYGM, PGM1, AGL	59	42	5085	8.20823	0.385308	0.0397416	10.3474
Annotation Cluster 6	Enrichment Score: 2.8358205404372945
Category	Term	Count	%	PValue	Genes	List Total	Pop Hits	Pop Total	Fold Enrichment	Bonferroni	Benjamini	FDR
GOTERM_BP_FAT	GO:0006941~striated muscle contraction	10	12.3457	2.81886e-12	ALDOA, TNNT3, ACTC1, MYH1, TNNC2, MYL1, MYLK2, PGAM2, TPM1, TNNI2	76	46	13528	38.6957	1.74769e-09	1.09231e-10	4.18192e-09
GOTERM_BP_FAT	GO:0060048~cardiac muscle contraction	4	4.93827	0.000148792	ACTC1, MYL1, MYLK2, TPM1	76	19	13528	37.4737	0.0881301	0.0019202	0.220514
GOTERM_BP_FAT	GO:0007517~muscle organ development	8	9.87654	0.000164326	ACTC1, ACTA1, NEB, DMD, NDUFV2, MYL1, MYLK2, TPM1	76	211	13528	6.74882	0.0968716	0.00207724	0.243509
GOTERM_BP_FAT	GO:0003015~heart process	4	4.93827	0.00026764	ACTC1, MYL1, MYLK2, TPM1	76	23	13528	30.9565	0.152919	0.00301289	0.396323
GOTERM_BP_FAT	GO:0060047~heart contraction	4	4.93827	0.00026764	ACTC1, MYL1, MYLK2, TPM1	76	23	13528	30.9565	0.152919	0.00301289	0.396323
GOTERM_BP_FAT	GO:0014706~striated muscle tissue development	6	7.40741	0.000511351	ACTC1, ACTA1, DMD, NDUFV2, MYLK2, TPM1	76	119	13528	8.97479	0.271756	0.00518517	0.755937
GOTERM_BP_FAT	GO:0060537~muscle tissue development	6	7.40741	0.000639965	ACTC1, ACTA1, DMD, NDUFV2, MYLK2, TPM1	76	125	13528	8.544	0.327602	0.00618245	0.945229
GOTERM_BP_FAT	GO:0048738~cardiac muscle tissue development	4	4.93827	0.00386364	ACTC1, NDUFV2, MYLK2, TPM1	76	57	13528	12.4912	0.909291	0.0310867	5.5812
GOTERM_BP_FAT	GO:0060415~muscle tissue morphogenesis	3	3.7037	0.00973235	ACTC1, MYLK2, TPM1	76	27	13528	19.7778	0.997674	0.0688516	13.5057
GOTERM_BP_FAT	GO:0055008~cardiac muscle tissue morphogenesis	3	3.7037	0.00973235	ACTC1, MYLK2, TPM1	76	27	13528	19.7778	0.997674	0.0688516	13.5057
GOTERM_BP_FAT	GO:0003007~heart morphogenesis	3	3.7037	0.0619328	ACTC1, MYLK2, TPM1	76	73	13528	7.31507	1	0.289449	61.2674
GOTERM_BP_FAT	GO:0048729~tissue morphogenesis	4	4.93827	0.0781667	PGP, ACTC1, MYLK2, TPM1	76	180	13528	3.95556	1	0.338752	70.1049
GOTERM_BP_FAT	GO:0003013~circulatory system process	4	4.93827	0.084333	ACTC1, MYL1, MYLK2, TPM1	76	186	13528	3.82796	1	0.356293	72.9381
GOTERM_BP_FAT	GO:0008015~blood circulation	4	4.93827	0.084333	ACTC1, MYL1, MYLK2, TPM1	76	186	13528	3.82796	1	0.356293	72.9381
GOTERM_BP_FAT	GO:0007507~heart development	4	4.93827	0.116875	ACTC1, NDUFV2, MYLK2, TPM1	76	215	13528	3.31163	1	0.4472	84.1797
GOTERM_BP_FAT	GO:0032989~cellular component morphogenesis	5	6.17284	0.178011	ACTC1, ACTA1, DMD, MYOZ1, TPM1	76	397	13528	2.24181	1	0.58551	94.5425
Annotation Cluster 7	Enrichment Score: 2.643046474580329
Category	Term	Count	%	PValue	Genes	List Total	Pop Hits	Pop Total	Fold Enrichment	Bonferroni	Benjamini	FDR
GOTERM_BP_FAT	GO:0060048~cardiac muscle contraction	4	4.93827	0.000148792	ACTC1, MYL1, MYLK2, TPM1	76	19	13528	37.4737	0.0881301	0.0019202	0.220514
GOTERM_BP_FAT	GO:0060047~heart contraction	4	4.93827	0.00026764	ACTC1, MYL1, MYLK2, TPM1	76	23	13528	30.9565	0.152919	0.00301289	0.396323
GOTERM_BP_FAT	GO:0003015~heart process	4	4.93827	0.00026764	ACTC1, MYL1, MYLK2, TPM1	76	23	13528	30.9565	0.152919	0.00301289	0.396323
GOTERM_BP_FAT	GO:0030048~actin filament-based movement	4	4.93827	0.00026764	ACTC1, MYL1, MYH4, TPM1	76	23	13528	30.9565	0.152919	0.00301289	0.396323
GOTERM_BP_FAT	GO:0030029~actin filament-based process	8	9.87654	0.000369857	ALDOA, ACTC1, ACTA1, CAPZA2, MYL1, MYH4, MYOZ1, TPM1	76	241	13528	5.90871	0.204953	0.00401567	0.547301
GOTERM_BP_FAT	GO:0070252~actin-mediated cell contraction	3	3.7037	0.00106467	MYL1, MYH4, TPM1	76	9	13528	59.3333	0.48338	0.0093906	1.56791
GOTERM_BP_FAT	GO:0030049~muscle filament sliding	3	3.7037	0.00106467	MYL1, MYH4, TPM1	76	9	13528	59.3333	0.48338	0.0093906	1.56791
GOTERM_BP_FAT	GO:0033275~actin-myosin filament sliding	3	3.7037	0.00106467	MYL1, MYH4, TPM1	76	9	13528	59.3333	0.48338	0.0093906	1.56791
GOTERM_BP_FAT	GO:0030705~cytoskeleton-dependent intracellular transport	4	4.93827	0.0029765	ACTC1, MYL1, MYH4, TPM1	76	52	13528	13.6923	0.842476	0.0249997	4.32601
GOTERM_BP_FAT	GO:0003013~circulatory system process	4	4.93827	0.084333	ACTC1, MYL1, MYLK2, TPM1	76	186	13528	3.82796	1	0.356293	72.9381
GOTERM_BP_FAT	GO:0008015~blood circulation	4	4.93827	0.084333	ACTC1, MYL1, MYLK2, TPM1	76	186	13528	3.82796	1	0.356293	72.9381
GOTERM_BP_FAT	GO:0046907~intracellular transport	4	4.93827	0.712573	ACTC1, MYL1, MYH4, TPM1	76	657	13528	1.08371	1	0.991282	100
Annotation Cluster 8	Enrichment Score: 2.4758597113446905
Category	Term	Count	%	PValue	Genes	List Total	Pop Hits	Pop Total	Fold Enrichment	Bonferroni	Benjamini	FDR
GOTERM_BP_FAT	GO:0006937~regulation of muscle contraction	6	7.40741	4.79403e-05	TNNT3, TNNC2, ATP2A1, MYBPH, MYLK2, TPM1	76	72	13528	14.8333	0.0292863	0.000724706	0.0710984
GOTERM_BP_FAT	GO:0006942~regulation of striated muscle contraction	4	4.93827	0.000233659	TNNT3, ATP2A1, MYBPH, MYLK2	76	22	13528	32.3636	0.134879	0.00272996	0.346086
GOTERM_BP_FAT	GO:0044057~regulation of system process	6	7.40741	0.0283575	TNNT3, TNNC2, ATP2A1, MYBPH, MYLK2, TPM1	76	309	13528	3.45631	1	0.163357	34.7392
GOTERM_BP_FAT	GO:0051240~positive regulation of multicellular organismal process	3	3.7037	0.393196	ATP2A1, MYLK2, TPM1	76	244	13528	2.18852	1	0.87141	99.9395
Annotation Cluster 9	Enrichment Score: 2.4458568139615755
Category	Term	Count	%	PValue	Genes	List Total	Pop Hits	Pop Total	Fold Enrichment	Bonferroni	Benjamini	FDR
GOTERM_BP_FAT	GO:0003009~skeletal muscle contraction	3	3.7037	0.00193097	TNNT3, TNNC2, TNNI2	76	12	13528	44.5	0.698311	0.0165061	2.82674
GOTERM_BP_FAT	GO:0050881~musculoskeletal movement	3	3.7037	0.00487896	TNNT3, TNNC2, TNNI2	76	19	13528	28.1053	0.951798	0.0381304	6.99891
GOTERM_BP_FAT	GO:0050879~multicellular organismal movement	3	3.7037	0.00487896	TNNT3, TNNC2, TNNI2	76	19	13528	28.1053	0.951798	0.0381304	6.99891
Annotation Cluster 10	Enrichment Score: 2.4297750691160283
Category	Term	Count	%	PValue	Genes	List Total	Pop Hits	Pop Total	Fold Enrichment	Bonferroni	Benjamini	FDR
GOTERM_BP_FAT	GO:0009150~purine ribonucleotide metabolic process	9	11.1111	9.07932e-07	ALDOA, ADSSL1, ATP5B, AK1, ATP2A1, ADSL, ATP5A1, NDUFS1, AMPD1	76	138	13528	11.6087	0.00056276	2.0104e-05	0.00134696
GOTERM_BP_FAT	GO:0009259~ribonucleotide metabolic process	9	11.1111	1.46514e-06	ALDOA, ADSSL1, ATP5B, AK1, ATP2A1, ADSL, ATP5A1, NDUFS1, AMPD1	76	147	13528	10.898	0.000907973	2.93023e-05	0.00217358
GOTERM_BP_FAT	GO:0006163~purine nucleotide metabolic process	9	11.1111	8.44263e-06	ALDOA, ADSSL1, ATP5B, AK1, ATP2A1, ADSL, ATP5A1, NDUFS1, AMPD1	76	186	13528	8.6129	0.00522078	0.000149545	0.0125243
GOTERM_BP_FAT	GO:0009152~purine ribonucleotide biosynthetic process	7	8.64198	4.5566e-05	ALDOA, ADSSL1, ATP5B, ATP2A1, ADSL, ATP5A1, AMPD1	76	117	13528	10.6496	0.0278562	0.000706039	0.0675781
GOTERM_BP_FAT	GO:0009260~ribonucleotide biosynthetic process	7	8.64198	6.30989e-05	ALDOA, ADSSL1, ATP5B, ATP2A1, ADSL, ATP5A1, AMPD1	76	124	13528	10.0484	0.0383671	0.000909413	0.0935696
GOTERM_BP_FAT	GO:0044271~nitrogen compound biosynthetic process	10	12.3457	7.43649e-05	GOT2, ALDOA, ADSSL1, GOT1, ATP5B, ATP2A1, ADSL, ATP5A1, SUCLA2, AMPD1	76	325	13528	5.47692	0.0450611	0.0010241	0.110267
GOTERM_BP_FAT	GO:0006164~purine nucleotide biosynthetic process	7	8.64198	0.000167621	ALDOA, ADSSL1, ATP5B, ATP2A1, ADSL, ATP5A1, AMPD1	76	148	13528	8.41892	0.0987152	0.00207652	0.248387
GOTERM_BP_FAT	GO:0046034~ATP metabolic process	6	7.40741	0.000287093	ALDOA, ATP5B, AK1, ATP2A1, ATP5A1, NDUFS1	76	105	13528	10.1714	0.163077	0.00317394	0.425072
GOTERM_BP_FAT	GO:0009205~purine ribonucleoside triphosphate metabolic process	6	7.40741	0.00047315	ALDOA, ATP5B, AK1, ATP2A1, ATP5A1, NDUFS1	76	117	13528	9.12821	0.254293	0.00504623	0.699649
GOTERM_BP_FAT	GO:0009199~ribonucleoside triphosphate metabolic process	6	7.40741	0.000491971	ALDOA, ATP5B, AK1, ATP2A1, ATP5A1, NDUFS1	76	118	13528	9.05085	0.262948	0.00507204	0.727385
GOTERM_BP_FAT	GO:0009165~nucleotide biosynthetic process	7	8.64198	0.000571615	ALDOA, ADSSL1, ATP5B, ATP2A1, ADSL, ATP5A1, AMPD1	76	186	13528	6.69892	0.298478	0.00570147	0.844675
GOTERM_BP_FAT	GO:0009144~purine nucleoside triphosphate metabolic process	6	7.40741	0.000572949	ALDOA, ATP5B, AK1, ATP2A1, ATP5A1, NDUFS1	76	122	13528	8.7541	0.299058	0.00562428	0.846638
GOTERM_BP_FAT	GO:0034654~nucleobase, nucleoside, nucleotide and nucleic acid biosynthetic process	7	8.64198	0.00069411	ALDOA, ADSSL1, ATP5B, ATP2A1, ADSL, ATP5A1, AMPD1	76	193	13528	6.45596	0.349815	0.00660116	1.02482
GOTERM_BP_FAT	GO:0034404~nucleobase, nucleoside and nucleotide biosynthetic process	7	8.64198	0.00069411	ALDOA, ADSSL1, ATP5B, ATP2A1, ADSL, ATP5A1, AMPD1	76	193	13528	6.45596	0.349815	0.00660116	1.02482
GOTERM_BP_FAT	GO:0009141~nucleoside triphosphate metabolic process	6	7.40741	0.00079145	ALDOA, ATP5B, AK1, ATP2A1, ATP5A1, NDUFS1	76	131	13528	8.15267	0.387921	0.00741018	1.16775
GOTERM_BP_FAT	GO:0006200~ATP catabolic process	3	3.7037	0.00346083	ATP5B, ATP2A1, ATP5A1	76	16	13528	33.375	0.88345	0.0286286	5.0132
GOTERM_BP_FAT	GO:0009127~purine nucleoside monophosphate biosynthetic process	3	3.7037	0.00438104	ADSSL1, ADSL, AMPD1	76	18	13528	29.6667	0.934271	0.0347358	6.30617
GOTERM_BP_FAT	GO:0009168~purine ribonucleoside monophosphate biosynthetic process	3	3.7037	0.00438104	ADSSL1, ADSL, AMPD1	76	18	13528	29.6667	0.934271	0.0347358	6.30617
GOTERM_BP_FAT	GO:0009207~purine ribonucleoside triphosphate catabolic process	3	3.7037	0.00487896	ATP5B, ATP2A1, ATP5A1	76	19	13528	28.1053	0.951798	0.0381304	6.99891
GOTERM_BP_FAT	GO:0009203~ribonucleoside triphosphate catabolic process	3	3.7037	0.00487896	ATP5B, ATP2A1, ATP5A1	76	19	13528	28.1053	0.951798	0.0381304	6.99891
GOTERM_BP_FAT	GO:0009167~purine ribonucleoside monophosphate metabolic process	3	3.7037	0.00540169	ADSSL1, ADSL, AMPD1	76	20	13528	26.7	0.9652	0.0416171	7.72104
GOTERM_BP_FAT	GO:0009126~purine nucleoside monophosphate metabolic process	3	3.7037	0.00540169	ADSSL1, ADSL, AMPD1	76	20	13528	26.7	0.9652	0.0416171	7.72104
GOTERM_BP_FAT	GO:0009146~purine nucleoside triphosphate catabolic process	3	3.7037	0.00594896	ATP5B, ATP2A1, ATP5A1	76	21	13528	25.4286	0.975261	0.0451893	8.47147
GOTERM_BP_FAT	GO:0009154~purine ribonucleotide catabolic process	3	3.7037	0.007116	ATP5B, ATP2A1, ATP5A1	76	23	13528	23.2174	0.988058	0.0531957	10.0528
GOTERM_BP_FAT	GO:0009156~ribonucleoside monophosphate biosynthetic process	3	3.7037	0.007116	ADSSL1, ADSL, AMPD1	76	23	13528	23.2174	0.988058	0.0531957	10.0528
GOTERM_BP_FAT	GO:0009143~nucleoside triphosphate catabolic process	3	3.7037	0.00773522	ATP5B, ATP2A1, ATP5A1	76	24	13528	22.25	0.991889	0.0570228	10.8814
GOTERM_BP_FAT	GO:0009161~ribonucleoside monophosphate metabolic process	3	3.7037	0.00837786	ADSSL1, ADSL, AMPD1	76	25	13528	21.36	0.994572	0.0602083	11.7338
GOTERM_BP_FAT	GO:0009261~ribonucleotide catabolic process	3	3.7037	0.00837786	ATP5B, ATP2A1, ATP5A1	76	25	13528	21.36	0.994572	0.0602083	11.7338
GOTERM_BP_FAT	GO:0006754~ATP biosynthetic process	4	4.93827	0.0132194	ALDOA, ATP5B, ATP2A1, ATP5A1	76	89	13528	8	0.999739	0.0894969	17.9158
GOTERM_BP_FAT	GO:0006195~purine nucleotide catabolic process	3	3.7037	0.0143303	ATP5B, ATP2A1, ATP5A1	76	33	13528	16.1818	0.99987	0.0956614	19.2761
GOTERM_BP_FAT	GO:0009206~purine ribonucleoside triphosphate biosynthetic process	4	4.93827	0.0170909	ALDOA, ATP5B, ATP2A1, ATP5A1	76	98	13528	7.26531	0.999977	0.107476	22.566
GOTERM_BP_FAT	GO:0009145~purine nucleoside triphosphate biosynthetic process	4	4.93827	0.0175562	ALDOA, ATP5B, ATP2A1, ATP5A1	76	99	13528	7.19192	0.999983	0.109164	23.108
GOTERM_BP_FAT	GO:0009201~ribonucleoside triphosphate biosynthetic process	4	4.93827	0.0175562	ALDOA, ATP5B, ATP2A1, ATP5A1	76	99	13528	7.19192	0.999983	0.109164	23.108
GOTERM_BP_FAT	GO:0009142~nucleoside triphosphate biosynthetic process	4	4.93827	0.0189941	ALDOA, ATP5B, ATP2A1, ATP5A1	76	102	13528	6.98039	0.999993	0.115359	24.7608
GOTERM_BP_FAT	GO:0034220~ion transmembrane transport	3	3.7037	0.030156	ATP5B, ATP2A1, ATP5A1	76	49	13528	10.898	1	0.169827	36.5085
GOTERM_BP_FAT	GO:0009124~nucleoside monophosphate biosynthetic process	3	3.7037	0.0313016	ADSSL1, ADSL, AMPD1	76	50	13528	10.68	1	0.174222	37.6121
GOTERM_BP_FAT	GO:0009166~nucleotide catabolic process	3	3.7037	0.0324643	ATP5B, ATP2A1, ATP5A1	76	51	13528	10.4706	1	0.178603	38.7138
GOTERM_BP_FAT	GO:0034655~nucleobase, nucleoside, nucleotide and nucleic acid catabolic process	3	3.7037	0.0410623	ATP5B, ATP2A1, ATP5A1	76	58	13528	9.2069	1	0.215692	46.3152
GOTERM_BP_FAT	GO:0034656~nucleobase, nucleoside and nucleotide catabolic process	3	3.7037	0.0410623	ATP5B, ATP2A1, ATP5A1	76	58	13528	9.2069	1	0.215692	46.3152
GOTERM_BP_FAT	GO:0009123~nucleoside monophosphate metabolic process	3	3.7037	0.0518059	ADSSL1, ADSL, AMPD1	76	66	13528	8.09091	1	0.26316	54.5788
GOTERM_BP_FAT	GO:0044270~nitrogen compound catabolic process	3	3.7037	0.0532128	ATP5B, ATP2A1, ATP5A1	76	67	13528	7.97015	1	0.265233	55.5684
GOTERM_BP_FAT	GO:0046700~heterocycle catabolic process	3	3.7037	0.0679979	ATP5B, ATP2A1, ATP5A1	76	77	13528	6.93506	1	0.307118	64.8209
KEGG_PATHWAY	hsa00230:Purine metabolism	4	4.93827	0.253224	ADSSL1, AK1, ADSL, AMPD1	59	153	5085	2.25324	0.999994	0.485772	93.1922
GOTERM_BP_FAT	GO:0055085~transmembrane transport	5	6.17284	0.38814	SLC25A4, ATP5B, ATP2A1, RYR1, ATP5A1	76	569	13528	1.56415	1	0.870508	99.9316
GOTERM_BP_FAT	GO:0006812~cation transport	4	4.93827	0.596918	ATP5B, ATP2A1, RYR1, ATP5A1	76	553	13528	1.28752	1	0.97298	99.9999
GOTERM_BP_FAT	GO:0006811~ion transport	5	6.17284	0.62255	SLC25A4, ATP5B, ATP2A1, RYR1, ATP5A1	76	768	13528	1.15885	1	0.977612	99.9999
Annotation Cluster 11	Enrichment Score: 2.416571561760254
Category	Term	Count	%	PValue	Genes	List Total	Pop Hits	Pop Total	Fold Enrichment	Bonferroni	Benjamini	FDR
GOTERM_BP_FAT	GO:0006599~phosphagen metabolic process	3	3.7037	0.00106467	CKM, CKMT2, GAMT	76	9	13528	59.3333	0.48338	0.0093906	1.56791
GOTERM_BP_FAT	GO:0006600~creatine metabolic process	3	3.7037	0.00106467	CKM, CKMT2, GAMT	76	9	13528	59.3333	0.48338	0.0093906	1.56791
KEGG_PATHWAY	hsa00330:Arginine and proline metabolism	5	6.17284	0.00294453	GOT2, GOT1, CKM, CKMT2, GAMT	59	53	5085	8.1308	0.113881	0.0133439	2.67727
GOTERM_BP_FAT	GO:0006575~cellular amino acid derivative metabolic process	4	4.93827	0.064605	CKM, CKMT2, GLO1, GAMT	76	166	13528	4.28916	1	0.295954	62.8724
Annotation Cluster 12	Enrichment Score: 2.2791617142702254
Category	Term	Count	%	PValue	Genes	List Total	Pop Hits	Pop Total	Fold Enrichment	Bonferroni	Benjamini	FDR
GOTERM_BP_FAT	GO:0007517~muscle organ development	8	9.87654	0.000164326	ACTC1, ACTA1, NEB, DMD, NDUFV2, MYL1, MYLK2, TPM1	76	211	13528	6.74882	0.0968716	0.00207724	0.243509
GOTERM_BP_FAT	GO:0030239~myofibril assembly	4	4.93827	0.000202603	ACTC1, ACTA1, MYOZ1, TPM1	76	21	13528	33.9048	0.118056	0.00241298	0.30015
GOTERM_BP_FAT	GO:0030029~actin filament-based process	8	9.87654	0.000369857	ALDOA, ACTC1, ACTA1, CAPZA2, MYL1, MYH4, MYOZ1, TPM1	76	241	13528	5.90871	0.204953	0.00401567	0.547301
GOTERM_BP_FAT	GO:0031032~actomyosin structure organization	4	4.93827	0.000485321	ACTC1, ACTA1, MYOZ1, TPM1	76	28	13528	25.4286	0.259902	0.00508823	0.717587
GOTERM_BP_FAT	GO:0014706~striated muscle tissue development	6	7.40741	0.000511351	ACTC1, ACTA1, DMD, NDUFV2, MYLK2, TPM1	76	119	13528	8.97479	0.271756	0.00518517	0.755937
GOTERM_BP_FAT	GO:0060537~muscle tissue development	6	7.40741	0.000639965	ACTC1, ACTA1, DMD, NDUFV2, MYLK2, TPM1	76	125	13528	8.544	0.327602	0.00618245	0.945229
GOTERM_BP_FAT	GO:0010927~cellular component assembly involved in morphogenesis	4	4.93827	0.00102463	ACTC1, ACTA1, MYOZ1, TPM1	76	36	13528	19.7778	0.470381	0.00916927	1.50937
GOTERM_BP_FAT	GO:0055002~striated muscle cell development	4	4.93827	0.0029765	ACTC1, ACTA1, MYOZ1, TPM1	76	52	13528	13.6923	0.842476	0.0249997	4.32601
GOTERM_BP_FAT	GO:0055001~muscle cell development	4	4.93827	0.00367479	ACTC1, ACTA1, MYOZ1, TPM1	76	56	13528	12.7143	0.897978	0.0299758	5.3153
GOTERM_BP_FAT	GO:0030036~actin cytoskeleton organization	6	7.40741	0.00833147	ALDOA, ACTC1, ACTA1, CAPZA2, MYOZ1, TPM1	76	226	13528	4.72566	0.994412	0.060583	11.6726
GOTERM_BP_FAT	GO:0051146~striated muscle cell differentiation	4	4.93827	0.0128241	ACTC1, ACTA1, MYOZ1, TPM1	76	88	13528	8.09091	0.999665	0.0878775	17.4266
GOTERM_BP_FAT	GO:0042692~muscle cell differentiation	4	4.93827	0.0295803	ACTC1, ACTA1, MYOZ1, TPM1	76	121	13528	5.8843	1	0.168332	35.9471
GOTERM_BP_FAT	GO:0007010~cytoskeleton organization	7	8.64198	0.0337191	ALDOA, ACTC1, ACTA1, CAPZA2, DMD, MYOZ1, TPM1	76	436	13528	2.8578	1	0.183344	39.8825
GOTERM_BP_FAT	GO:0007015~actin filament organization	3	3.7037	0.0604473	ALDOA, ACTC1, ACTA1	76	72	13528	7.41667	1	0.285488	60.3474
GOTERM_BP_FAT	GO:0032989~cellular component morphogenesis	5	6.17284	0.178011	ACTC1, ACTA1, DMD, MYOZ1, TPM1	76	397	13528	2.24181	1	0.58551	94.5425
KEGG_PATHWAY	hsa05410:Hypertrophic cardiomyopathy (HCM)	3	3.7037	0.252821	ACTC1, DMD, TPM1	59	85	5085	3.04187	0.999994	0.504857	93.1582
KEGG_PATHWAY	hsa05414:Dilated cardiomyopathy	3	3.7037	0.282612	ACTC1, DMD, TPM1	59	92	5085	2.81043	0.999999	0.511649	95.2951
Annotation Cluster 13	Enrichment Score: 1.5536051802703403
Category	Term	Count	%	PValue	Genes	List Total	Pop Hits	Pop Total	Fold Enrichment	Bonferroni	Benjamini	FDR
GOTERM_BP_FAT	GO:0005977~glycogen metabolic process	3	3.7037	0.0160342	PYGM, PPP1R3A, AGL	76	35	13528	15.2571	0.999956	0.103209	21.3218
GOTERM_BP_FAT	GO:0006073~cellular glucan metabolic process	3	3.7037	0.0169171	PYGM, PPP1R3A, AGL	76	36	13528	14.8333	0.999975	0.107515	22.3626
GOTERM_BP_FAT	GO:0044042~glucan metabolic process	3	3.7037	0.0169171	PYGM, PPP1R3A, AGL	76	36	13528	14.8333	0.999975	0.107515	22.3626
GOTERM_BP_FAT	GO:0006112~energy reserve metabolic process	3	3.7037	0.0236527	PYGM, PPP1R3A, AGL	76	43	13528	12.4186	1	0.140528	29.8908
GOTERM_BP_FAT	GO:0044264~cellular polysaccharide metabolic process	3	3.7037	0.0348399	PYGM, PPP1R3A, AGL	76	53	13528	10.0755	1	0.187318	40.9087
GOTERM_BP_FAT	GO:0005976~polysaccharide metabolic process	3	3.7037	0.126099	PYGM, PPP1R3A, AGL	76	111	13528	4.81081	1	0.471613	86.4616

## Sheet: i) less ab. in DMD - Cluster 1
Proteins related to glucose metabolism / glycolysis, being less abundant in muscles of 3 month old DMD animals as compared to muscles of 3 month old WT animals.
OFFICIAL_GENE_SYMBOL	GENE NAME
HIBADH	3-hydroxyisobutyrate dehydrogenase
TPI1	TPI1 pseudogene; triosephosphate isomerase 1
ALDOA	aldolase A, fructose-bisphosphate
ALDOC	aldolase C, fructose-bisphosphate
AGL	amylo-1, 6-glucosidase, 4-alpha-glucanotransferase
ENO2	enolase 2 (gamma, neuronal)
ENO3	enolase 3 (beta, muscle)
GPI	glucose phosphate isomerase
GAPDH	glyceraldehyde-3-phosphate dehydrogenase-like 6; hypothetical protein LOC100133042; glyceraldehyde-3-phosphate dehydrogenase
LDHA	lactate dehydrogenase A
MDH2	malate dehydrogenase 2, NAD (mitochondrial)
PGM1	phosphoglucomutase 1
PGK1	phosphoglycerate kinase 1
PGAM2	phosphoglycerate mutase 2 (muscle)
PYGM	phosphorylase, glycogen, muscle
PPP1R3A	protein phosphatase 1, regulatory (inhibitor) subunit 3A
PDHA1	pyruvate dehydrogenase (lipoamide) alpha 1
PDHB	pyruvate dehydrogenase (lipoamide) beta

[truncated: 2 more sheets: j) less ab. DMD - Cluster 2, k) less ab. DMD - Cluster 3]
